# Supplementary material for: Unravelling distinct proteome changes in two maize inbreds with contrasting stalk‐lodging resistance upon drought
Source: Front Plant Sci. 2026 May 5;17:1830066. doi: 10.3389/fpls.2026.1830066 (PMC13183843; doi:10.3389/fpls.2026.1830066)
Supplement: Supplementary file 2 [file Table1.xlsx]

## Sheet: Sheet1
Supplementary Table 1. Proteomic dataset of B73 and EA2024 maize inbred lines under control and drought conditions (10 days of water limitation). Label-free quantification (LFQ) intensities are provided as log₂-transformed values for each biological replicate. These data were used to calculate log₂ fold change (FC) and –log₁₀(p-value) which served as the basis for the volcano plot analyses. Prote…
Mojority protein Ids	LFQ intensities												Log2FC B73 Drought vs Control	-Log10(p-value) B73 Drought vs Control	Log2FC EA2024 Drought vs Control	-Log10(p-value) EA2024 Drought vs Control	Log2FC B73 vs EA2024 in Control	-Log10(p-value) B73 vs EA2024 in Control	Log2FC B73 vs EA2024 in Drought	-Log10(p-value) B73 vs EA2024 in Drought	Protein names
	B73_C1	B73_C2	B73_C3	B73_D1	B73_D2	B73_D3	EA2024_C1	EA2024_C2	EA2024_C3	EA2024_D1	EA2024_D2	EA2024_D3
Q06XS3;A0A1D6QRG1;A0A1D6QRG2;A0A1D6QRG3	27.8091	27.9865	28.2856	28.8082	29.1822	28.902	23.5723	23.6522	23.5908	23.6641	23.9104	22.997	0.937034	2.19844	-0.0812645	0.107091	4.42198	5.20882	5.44028	4.2932	Lipoxygenase (EC 1.13.11.-)
A0A1D6F1Q8	20.6732	20.9804	20.8132	18.6143	19.8209	18.6427	17.9862	17.8059	17.0736	18.4153	18.0892	18.4707	-1.79629	1.93545	0.703185	1.08976	3.20036	3.40001	0.700886	0.778587	Alanine aminotransferase 2 (EC 2.6.1.2)
C0PCY5	21.3275	22.1467	21.7537	23.2394	23.6237	23.427	17.5762	19.2739	19.0926	18.9259	18.8108	18.1629	1.6874	2.52886	-0.0143598	0.00802297	3.09505	2.20511	4.79681	4.2801	Chlorophyllase-1
A0A096SZL3;A0A1D6MBJ6;A0A1D6MBJ9	21.1465	21.481	20.2171	22.4427	22.8267	22.8494	17.5718	17.8969	18.3778	18.1432	16.9985	18.7583	1.75805	1.9289	0.0178172	0.0103691	2.99936	2.59881	4.73959	3.05611	DNAJ heat shock N-terminal domain-containing protein
B6TLW3	20.7758	21.6268	20.8773	23.1321	23.0478	23.0411	18.2282	17.951	18.6258	17.2709	18.5675	18.3777	1.98038	2.73574	-0.196311	0.164518	2.82493	2.97925	5.00162	3.60573	Fiber protein Fb19
B4FTS6;P29022	25.2307	25.3181	25.47	26.2601	25.9573	26.4392	22.7535	21.6922	23.214	22.9563	23.9989	24.3786	0.879256	2.30131	1.22471	0.923627	2.78637	2.44005	2.44092	2.25929	Endochitinase A (EC 3.2.1.14) (ChitA) (Chitinase-A) (Seed chitinase A) (allergen Zea m 8)
C0PNI3	20.9355	22.1133	22.3881	21.4126	22.672	22.1942	19.3129	18.5302	19.5811	19.3958	19.4611	19.7389	0.280652	0.185565	0.390552	0.51553	2.6709	2.09253	2.561	2.5897	Saposin B domain-containing protein
B4FBC8;A0A1D6QGH7;A0A1D6QGH8;A0A1D6QGI0	21.717	21.8705	21.8612	22.1174	21.9277	21.9978	19.8759	18.9564	19.0455	19.1737	19.5568	19.3988	0.198074	1.24974	0.0838051	0.0957004	2.52359	2.97817	2.63786	4.53722	Peroxidase (EC 1.11.1.7)
B6TIC7	22.023	21.4182	20.4391	19.892	19.8616	20.1639	19.4315	19.5745	17.3291	18.991	19.052	18.5004	-1.32093	1.31249	0.069397	0.0313291	2.51505	1.3659	1.12472	2.31402	Cysteine protease5 (Xylem cysteine proteinase 2)
B6SIB6	22.4309	22.1093	21.2011	22.571	22.621	22.6636	20.4236	17.07	20.8083	20.6051	20.7429	22.3089	0.704769	0.889771	1.78502	0.613065	2.47981	0.932658	1.39955	1.20233	BolA-like protein (Protein BOLA2)
B4FLT6	21.0839	21.4072	21.6123	21.7344	22.2698	22.1519	19.0669	18.4983	19.1203	18.9705	18.5421	19.2898	0.684216	1.42372	0.038964	0.0452622	2.47266	3.22145	3.11791	3.48859	(+)-neomenthol dehydrogenase
B4FUT1	21.9051	22.0748	21.8032	22.3963	21.9585	22.1499	19.7622	19.2461	19.6471	19.2705	19.8191	19.2824	0.24054	0.7381	-0.094504	0.146979	2.3759	3.76532	2.71094	3.59676	Peroxidase (EC 1.11.1.7)
B4G206;A0A1D6IA12;A0A1D6IA11;C0PKB3	21.0715	21.0009	20.8231	22.3217	22.4985	22.3325	17.2228	18.206	20.4594	16.4587	18.5888	19.3657	1.41908	3.95985	-0.491639	0.14075	2.33575	1.14318	4.24647	2.0871	DNA-(Apurinic or apyrimidinic site) lyase 2
B4G004;A0A1D6L129;A0A1D6L133;A0A1D6L135;A0A1D6L132	22.5654	22.3265	22.429	22.0426	21.9651	22.097	19.9416	20.5391	19.9238	19.8199	19.8769	19.6509	-0.405391	2.16422	-0.352284	0.759696	2.30547	3.37825	2.25237	5.06949	Beta-glucosidase 44
B4FJW4	20.3736	20.9426	21.7491	21.9954	23.2254	22.4751	18.321	19.1296	19.1992	19.6791	19.5172	18.551	1.54354	1.34643	0.365845	0.334584	2.13849	1.92443	3.31619	2.5648	cinnamyl-alcohol dehydrogenase (EC 1.1.1.195)
B4FV91	24.6951	24.0398	22.4668	23.6778	22.3675	23.396	22.482	22.29	20.1202	21.7404	21.4876	22.479	-0.586821	0.31031	0.27157	0.121877	2.10315	0.980501	1.24476	1.17754	Pathogenesis related protein5
A0A1D6F2R4	24.0674	23.7212	23.6599	22.3134	22.2647	22.3614	22.2224	22.087	20.8794	21.6739	21.2223	20.9834	-1.50305	3.49665	-0.436434	0.389437	2.08656	2.02636	1.01994	2.12259	Carboxypeptidase (EC 3.4.16.-)
C0HEE6;A0A1D6I6C2;A0A1D6I6C4	21.49	21.6159	22.1105	22.804	23.2781	23.0016	19.9062	19.2801	19.7852	19.3103	19.3186	20.9303	1.2891	2.27588	0.195911	0.125458	2.08162	2.82031	3.17481	2.33268	Peroxidase (EC 1.11.1.7)
B4G0V9	21.678	21.9778	21.7754	21.2166	20.9994	20.5512	19.6096	19.304	20.2812	19.9065	20.3662	19.6328	-0.887976	1.83961	0.236941	0.263107	2.07883	2.63284	0.953909	1.51894	Seed gene 3
A1XCI0;A0A1D6GJZ9;C4J4H4;A0A1D6GJZ6	21.0345	20.5659	20.7642	21.6475	22.0916	21.9276	18.5942	19.2888	18.4064	18.8031	19.1038	18.8733	1.10069	2.3739	0.1636	0.225789	2.02504	2.59598	2.96214	4.3184	Lipoxygenase (EC 1.13.11.-)
A0A1D6L6U6	21.7287	21.5115	21.5352	22.5543	22.5297	22.4802	17.0616	19.747	21.9377	20.6141	20.4465	22.0676	0.929614	3.67898	1.46062	0.413838	2.00969	0.642707	1.47869	1.34236	Glutathione S-transferase (EC 2.5.1.18)
A0A1D6NZQ3	24.3872	23.7499	23.3512	24.1514	24.2029	24.1016	21.3543	21.8892	22.2433	21.3829	21.7454	22.8054	0.322502	0.459305	0.148915	0.107797	2.00048	2.1366	2.17407	2.15063	Thioredoxin-like protein Clot (Thioredoxin Clot)
A0A1D6KIH4;B6T171;A0A1D6KIG3;A0A1D6KII8	23.9018	24.0426	24.3331	22.8994	23.4271	23.2389	22.6005	21.5949	22.1081	22.638	22.2588	20.807	-0.904018	1.97298	-0.199917	0.11549	1.99131	2.48494	1.28721	1.04447	alanine--glyoxylate transaminase (EC 2.6.1.44)
A0A1D6HTL7	20.0319	20.3663	20.8323	20.6581	21.2664	21.3891	18.1159	18.5745	18.6355	18.1933	16.8195	18.1354	0.694339	1.00555	-0.725937	0.692152	1.96818	2.64182	3.38845	2.59905	Germin-like protein
A0A1D6I5Q5;A0A1D6I5Q7	21.0754	21.282	20.8471	21.0269	21.2978	20.8286	18.0536	19.5126	19.8067	17.8127	19.4733	19.9624	-0.0170498	0.0310312	-0.0415007	0.016256	1.94386	1.60135	1.96831	1.38205	Aspartate aminotransferase
K7VH58	25.351	25.4066	25.2012	25.7217	26.1848	26.0093	23.6964	23.4694	23.045	23.609	24.1657	23.9165	0.652318	1.93189	0.493484	0.923259	1.91606	3.1741	2.07489	3.22913	Peroxidase (EC 1.11.1.7)
A0A1D6F5N8;B4FF48;A0A1D6F5N9	23.4044	23.4635	23.3762	22.2105	22.8028	22.4883	21.5879	21.7966	21.191	21.7164	21.3499	21.4696	-0.914186	2.21069	-0.0131861	0.0211556	1.88957	3.33701	0.988568	2.09038	Haloacid dehalogenase-like hydrolase domain-containing protein
B4G1R9	21.271	20.589	20.6416	20.1607	20.1963	19.6303	18.7551	19.6374	18.4413	18.6823	18.7833	18.7389	-0.838141	1.37091	-0.209766	0.22869	1.88928	1.96591	1.26091	2.61276	Glutamyl-tRNA(Gln) amidotransferase subunit C, chloroplastic/mitochondrial (Glu-AdT subunit C) (EC 6.3.5.-)
A0A1D6M9X1	20.9046	20.2437	20.4849	20.3756	21.1258	20.6734	17.4541	19.2648	19.2579	19.3755	19.1959	19.0613	0.180525	0.244893	0.551936	0.380696	1.88545	1.3902	1.51404	2.51592	O-methyltransferase ZRP4
A0A1D6EZ89	21.6147	21.4933	21.459	21.3488	21.9374	21.6315	19.2717	19.9174	19.7974	19.6255	19.705	20.1542	0.116899	0.264625	0.166086	0.256196	1.86019	3.09688	1.811	2.80541	Chalcone--flavanone isomerase
A0A1D6L885	21.5149	21.4005	20.5448	22.1425	22.3168	22.1679	19.2528	18.6645	20.1001	19.3596	20.2088	20.4662	1.05564	1.56247	0.672405	0.558156	1.81427	1.60749	2.19751	2.53603	Lipid binding protein
B4FPT7;A0A1D6I4G6	21.8495	21.1745	21.1822	17.7844	21.5747	22.0762	20.3216	17.721	20.7388	20.4293	17.7027	21.2603	-0.923641	0.269199	0.203665	0.0488288	1.80828	0.867056	0.680978	0.146421	Polyubiquitin 2 (Ubiquitin-NEDD8-like protein RUB1)
A0A1D6HAW8	21.0397	21.0114	21.0192	21.8159	22.5311	21.8954	19.432	17.7767	20.5973	19.9599	19.6512	20.8964	1.05739	2.02099	0.900444	0.427552	1.75471	1.00602	1.91165	1.9219	Glutathione S-transferase Z1
A0A1D6ML27	22.4962	22.4279	21.5841	22.5025	22.3732	22.4237	19.9079	20.9259	20.547	19.0365	20.1061	20.5272	0.263711	0.373737	-0.570305	0.461378	1.70915	1.82611	2.54316	2.3328	Fasciclin-like arabinogalactan protein 11
B4FMF7;A0A1D6E990	20.5463	20.3412	20.0454	21.4081	20.7305	21.263	19.429	18.8946	17.5143	17.1666	19.7966	19.0011	0.822901	1.50906	0.04216	0.0144587	1.69834	1.3489	2.47909	1.43164	Aldose 1-epimerase (EC 5.1.3.3)
B4F7V1	20.7388	20.9393	21.2912	21.1559	21.3731	21.4617	19.0677	19.4818	19.336	19.2147	19.4512	20.2677	0.340491	0.853996	0.349394	0.439152	1.69458	2.95729	1.68567	2.15063	3-deoxy-8-phosphooctulonate synthase (EC 2.5.1.55)
B6UFF4	23.5836	23.7246	23.8137	23.6069	24.021	24.3057	21.6627	22.5537	21.8479	21.0576	20.8334	23.4575	0.270557	0.5621	-0.238611	0.0967637	1.68587	2.41877	2.19504	1.19422	Pop3 peptide (Stress-response A/B barrel domain-containing protein)
B4FH62	26.349	26.2555	25.9764	26.0273	26.3141	26.2643	24.3938	24.674	24.4889	24.2802	24.4257	24.6966	0.00827408	0.0192965	-0.0513681	0.128059	1.67475	3.5663	1.73439	3.4873	NAD(P)-binding Rossmann-fold superfamily protein (NAD-dependent epimerase/dehydratase)
B6SQL3	26.2274	25.4659	24.8356	24.0394	23.0744	24.0541	24.2159	23.3307	24.0238	24.1049	23.1381	22.2591	-1.787	1.58745	-0.689403	0.505202	1.65283	1.57041	0.555235	0.372876	Copper transport protein CCH
B6UGN8	20.4546	20.2823	20.7832	21.6708	21.1445	21.7462	18.7672	19.2104	18.5959	18.8357	18.5254	19.6569	1.01376	1.87429	0.148158	0.143102	1.64889	2.66464	2.51449	2.5385	Cystatin
P33488;K7UD91;A0A1D6IWR7;A0A1D6IWS4;P33489;A0A1D6IWS5	21.1429	21.2188	20.692	21.8279	21.9002	21.9111	19.4659	19.385	19.4443	19.1343	19.2601	19.1925	0.861848	2.17913	-0.236107	2.24757	1.58614	3.172	2.6841	6.33461	Auxin-binding protein 4 (ABP)
B4G039;A0A1D6GLV8	21.4086	21.447	21.516	21.5836	21.1869	21.458	21.2259	21.7234	16.7583	21.6164	21.0541	21.4038	-0.0476646	0.146225	1.45558	0.386183	1.55464	0.419571	0.0513903	0.0908749	UDP-arabinopyranose mutase (EC 5.4.99.30)
C0P4K4;A0A1D6IU85	21.0568	21.288	21.326	21.9378	21.8217	21.7336	18.7373	20.4829	20.035	20.0872	20.5236	20.1559	0.607413	2.38631	0.503863	0.393459	1.47194	1.30102	1.57549	3.35758	L-ascorbate peroxidase (EC 1.11.1.11)
A0A1D6ERU3	21.0739	20.2771	20.4184	19.6543	19.476	20.197	19.6401	19.625	18.1081	17.0343	19.2132	18.6379	-0.814036	1.16874	-0.829248	0.428851	1.46539	1.21996	1.4806	1.01132	Carboxypeptidase (EC 3.4.16.-)
C0HDZ4	19.0521	20.3436	19.9741	22.1551	22.4872	22.0492	18.2578	17.4327	19.3217	17.4397	18.7866	19.5936	2.44055	2.41358	0.269185	0.117629	1.45252	1.02051	3.62388	2.31427	S-adenosyl-L-methionine-dependent methyltransferase superfamily protein
B4G043;A0A1D6L6S3;A0A1D6L6S5	21.4391	21.4739	20.6975	20.8654	21.2659	21.0971	19.428	20.2262	19.6044	19.6192	19.6945	20.253	-0.127389	0.173178	0.102709	0.1192	1.45067	1.8427	1.22057	2.20972	Ferredoxin--NADP reductase, chloroplastic (FNR) (EC 1.18.1.2)
A0A1D6L1G6	24.3995	24.2783	24.0932	23.4629	23.8551	23.5347	22.6606	23.5085	22.2645	22.4822	22.205	23.0502	-0.63945	1.88639	-0.232038	0.201812	1.44584	1.72983	1.03843	1.7025	Putative plastid-lipid-associated protein 4 chloroplastic
A0A1D6ETY2	21.3074	21.4248	20.6395	20.6697	21.1395	22.0758	17.0017	21.1969	20.8385	20.3594	20.2179	20.5877	0.171074	0.130973	0.709233	0.203175	1.44484	0.456625	0.906676	0.995628	Triose phosphate isomerase2
B6TQK0	22.6514	22.145	21.7074	20.6988	21.2602	21.2851	21.0279	20.8924	20.2528	20.5475	20.3554	20.435	-1.08654	1.50782	-0.278397	0.494864	1.44357	1.78536	0.63542	1.47748	AT5g02160-like protein
P24825;C0PCC1	21.182	22.1726	22.8339	18.8962	20.6209	19.1664	21.306	20.9032	19.663	22.1068	21.5254	19.0612	-2.50168	1.5954	0.273741	0.0924169	1.43876	0.978523	-1.33666	0.549607	Chalcone synthase C2 (EC 2.3.1.74) (Naringenin-chalcone synthase C2)
K7U2G5	20.7869	19.8149	20.0398	20.0843	20.0683	20.081	18.1931	19.0732	19.1216	18.9692	18.1177	19.7928	-0.135998	0.175522	0.163959	0.103524	1.4179	1.5508	1.11795	1.08682	Ferredoxin-thioredoxin reductase, variable chain
A0A1D6L9Y9;A0A1D6L9Z1	25.619	25.1645	24.8714	24.6838	25.034	24.8894	23.418	24.3834	23.6239	23.2883	23.2778	24.3353	-0.349182	0.658634	-0.174625	0.14144	1.40983	1.74081	1.23528	1.55721	NAD-dependent epimerase/dehydratase
A0A1D6E0M6;B4FVG6;A0A1D6E0M5;A0A1D6E0M8;A0A1D6E0M4	21.573	21.1623	20.5248	19.8812	20.322	20.4982	19.4379	20.3972	19.1964	18.9676	19.0565	20.029	-0.852859	1.12697	-0.326145	0.259764	1.40951	1.37942	0.882795	1.07406	Pectin acetylesterase (EC 3.1.1.-)
B6TQ98	24.1037	23.7497	23.9009	23.7867	24.1694	24.1368	22.1658	22.5212	22.84	22.4261	22.4534	22.972	0.112895	0.285016	0.108166	0.153343	1.40908	2.51497	1.41381	2.55213	Peroxisomal multifunctional enzyme type 2
B4FRF0	20.6883	20.2919	20.4159	21.4779	21.635	21.7785	17.7845	19.5004	19.8947	17.4484	19.5586	20.2745	1.16511	2.87676	0.0339127	0.0104726	1.40545	1.0016	2.53665	1.38778	Glutathione peroxidase
A0A1D6JZL0	20.2715	20.5162	19.7098	23.059	23.3131	23.35	17.9271	18.3517	20.0816	18.6501	18.9583	21.4492	3.07487	3.56238	0.899071	0.33608	1.37905	0.919105	3.55486	1.7889	Thioredoxin superfamily protein
A0A1D6HSJ1	28.2403	28.0523	28.1677	26.7784	27.5393	27.0871	26.8322	27.11	26.4233	27.061	26.3775	26.3758	-1.01845	1.95703	-0.183739	0.238848	1.36492	2.56372	0.530207	0.768717	(S)-2-hydroxy-acid oxidase (EC 1.1.3.15)
A0A1D6L7H9;B4F9J5;A0A1D6L7I6;A0A1D6L7I2;Q43260;A0A1D6L7I7;A0A1D6L7H8;A0A1D6L7I4	23.6132	24.4441	24.4354	24.7531	24.4631	24.4359	22.8704	22.4848	23.1064	22.7565	22.9701	22.64	0.386473	0.587628	-0.0316359	0.0530479	1.34373	1.81934	1.76184	3.63718	Glutamate dehydrogenase
B4FP87;A0A1D6J727	21.5313	20.9745	21.1915	21.0765	21.7555	21.486	19.2076	20.4997	20.0139	20.1392	20.3045	20.2838	0.206913	0.33418	0.335459	0.368921	1.32539	1.4957	1.19684	2.37435	PsbP domain-containing protein 2 chloroplastic
C4JBB8;A0A1D6ESB8;A0A1D6ESB7	20.963	20.7291	20.0378	19.7243	20.3474	20.1106	19.2414	20.1737	18.3446	19.2121	18.9728	18.4072	-0.515855	0.709874	-0.389175	0.26871	1.32342	1.04191	1.19674	1.78895	Heat shock 70 kDa protein 9 mitochondrial
K7TJR8	22.0192	21.8915	22.1557	21.9521	22.3754	22.3191	20.1452	21.0841	20.8706	20.4712	20.2937	21.2282	0.193378	0.560454	-0.0355784	0.0296609	1.32222	1.96375	1.55117	2.09825	Riboflavin synthase (EC 2.5.1.9)
B6SPL7;A0A1D6KGN2;A0A1D6KGN4	24.0447	23.6588	23.5591	24.3908	24.6812	24.5498	22.0842	22.4238	22.7937	22.0597	22.318	23.019	0.786395	2.00521	0.0316709	0.0302648	1.3203	2.19287	2.07503	2.6472	Copper chaperone (Copper transport protein ATX1)
Q41739;B4G015	20.5068	20.9335	20.9822	17.9171	17.9345	18.1458	21.2078	20.6342	16.6329	17.8413	19.7726	19.4731	-2.80839	4.12503	-0.462646	0.107111	1.31587	0.38244	-1.02988	0.785929	Thiamine thiazole synthase 2, chloroplastic (EC 2.4.2.60) (Thiazole biosynthetic enzyme 2)
A0A1D6LSN2	22.1227	21.9326	21.6586	23.9855	24.1227	24.2509	19.8573	20.1464	21.7689	17.8492	20.7304	22.1159	2.21506	3.85663	-0.359058	0.0920722	1.31375	1.01074	3.88786	1.43598	Glutathione S-transferase (EC 2.5.1.18)
A0A1D6F9C3	20.8523	21.1371	20.6916	19.4384	20.1691	19.5247	19.5235	20.086	19.132	20.1098	19.23	19.2397	-1.18295	1.95471	-0.0539939	0.0459138	1.31317	1.89519	0.184209	0.189603	Pyridoxal reductase chloroplastic
B4F8E3;A0A1D6LAL2;A0A1D6LAL1;A0A1D6LAL4	21.6806	21.8101	21.6148	22.1132	22.0474	22.1967	20.2386	20.4816	20.4531	20.2076	20.2707	20.8012	0.41727	2.35958	0.0354023	0.0603916	1.31073	3.78223	1.6926	3.02955	Electron transfer flavoprotein subunit alpha (Alpha-ETF)
A0A1D6KCZ2	23.5523	23.2064	22.2102	22.5671	21.2352	22.4051	21.0836	23.1243	20.8448	20.5293	19.9411	24.1242	-0.920475	0.724758	-0.152715	0.0345575	1.30538	0.721493	0.537625	0.145474	Alanine aminotransferase 2 (EC 2.6.1.2) (Glutamate pyruvate transaminase 2) (Glutamic--alanine transaminase 2) (Glutamic--pyruvic transaminase 2)
K7V945	21.6845	21.6436	21.6507	21.1369	21.5494	21.4975	19.8376	20.6198	20.6263	20.2233	20.2261	20.8586	-0.265015	0.951631	0.0747522	0.0782853	1.29838	2.11106	0.958609	1.74358	EMB1374 isoform 1
B6SIF0	23.5559	22.9234	22.6533	21.9748	22.142	21.8385	21.9058	22.3433	21.0391	21.6329	21.4786	21.1714	-1.05912	1.70481	-0.335065	0.340931	1.2815	1.28579	0.557444	1.58417	Glycine-rich RNA-binding protein 2 (RNA-binding (RRM/RBD/RNP motifs) family protein)
B6U463	22.4096	21.6872	21.347	23.4487	22.8154	23.2446	19.7607	21.4276	20.4404	19.6801	20.0947	22.2403	1.35497	1.68719	0.128771	0.0474553	1.27167	1.03604	2.49787	1.42616	Subtilisin-chymotrypsin inhibitor-2A
B4FRG1;A0A1D6F6I7;A0A1D6F6I5;A0A1D6F6I4;A0A1D6F6I6;A0A1D6PMN4;A0A1Q1A8W7;A0A1D6KXY2;A0A1D6FAI7;A0A1D6HSR2	20.2275	20.9347	20.9093	22.0712	22.3213	22.7029	20.4147	16.885	20.9671	20.3499	20.8648	20.6479	1.67464	2.32003	1.19859	0.393074	1.26823	0.415303	1.74429	2.74344	14-3-3-like protein
Q71RX2	22.2181	22.3173	22.1993	21.4471	21.9389	21.693	21.3174	21.1416	20.4748	21.3679	21.2654	20.766	-0.551853	1.70536	0.155194	0.187106	1.26697	2.09057	0.559926	1.12571	isopentenyl-diphosphate Delta-isomerase (EC 5.3.3.2)
C0HE85;A0A1D6HCL7	19.7331	19.7216	19.8559	19.4438	19.4355	19.067	17.2367	19.3025	18.9774	18.6687	18.7896	19.3813	-0.454754	1.58789	0.441031	0.258939	1.26467	0.919001	0.368889	0.660984	Eukaryotic translation initiation factor 2A (eIF-2A)
A0A1D6IMZ9;A0A1D6IN00	22.0867	22.4943	22.8987	22.8748	22.6349	22.9282	21.7325	21.2607	20.697	21.1338	22.0252	22.5112	0.319375	0.564722	0.659952	0.586458	1.26314	1.53294	0.922566	1.04873	Peroxidase (EC 1.11.1.7)
B4FY74;Q9ZT66	22.6573	22.4949	22.4498	22.9303	22.8554	23.0665	21.3876	21.4284	20.9978	20.9456	21.181	21.616	0.416724	2.03825	-0.023784	0.0335319	1.26272	2.95142	1.70323	2.93375	Alpha/beta-Hydrolases superfamily protein
B6TUZ6	22.3443	22.1753	22.4323	21.877	22.1046	22.4045	20.9082	21.4197	20.8768	20.9668	20.5222	21.13	-0.188599	0.481055	-0.195239	0.315899	1.24906	2.54516	1.25571	2.21301	L-dopachrome isomerase (EC 5.3.2.1) (EC 5.3.3.12) (L-dopachrome tautomerase) (Phenylpyruvate tautomerase)
K7UGI3	23.294	23.1556	23.5192	20.9123	20.9244	20.9949	21.9714	22.7607	21.4922	22.0357	21.3873	21.4587	-2.37907	4.58346	-0.447576	0.456369	1.24815	1.50114	-0.683344	1.52513	Putative thioredoxin superfamily protein
B6TIP7;A0A1D6GVX5;A0A1D6GVX7;A0A1D6GVX4	23.1319	23.0532	22.6451	23.6948	23.6712	23.7776	21.3438	21.5967	22.1556	21.3121	21.6456	22.2819	0.771099	2.12471	0.0478115	0.0438514	1.2447	1.92961	1.96799	2.62965	Peptidyl-prolyl cis-trans isomerase (PPIase) (EC 5.2.1.8)
B6TNK2	19.855	20.6889	20.9145	21.6936	22.0693	21.8608	18.4533	18.999	20.2975	19.0768	19.7241	20.4766	1.38841	1.8221	0.509274	0.304786	1.23622	0.90893	2.11535	2.14105	2-oxoglutarate (2OG) and Fe(II)-dependent oxygenase superfamily protein
A5H454;A0A1D6F4C8;A0A1D6F4D0	23.0836	23.1503	23.3549	23.9002	24.1427	23.8702	22.1065	21.548	22.2285	22.0142	22.1865	21.9277	0.774798	2.54511	0.0817757	0.135335	1.23525	2.27189	1.92827	4.12952	Peroxidase 66 (EC 1.11.1.7) (Plasma membrane-bound peroxidase 3-2) (pmPOX3-2)
A0A1D6IZQ8	26.4689	25.9903	24.5449	26.0197	26.1279	26.1096	24.3234	24.8251	24.1562	23.6367	24.1061	24.7693	0.417724	0.291795	-0.264243	0.275421	1.2331	0.942057	1.91506	2.35672	Acyl-CoA-binding protein1
B4FA27;A0A1D6IMY0	22.588	22.5179	22.2658	22.8757	23.0079	23.0642	21.0403	21.2792	21.4265	21.0035	21.2236	21.9253	0.52535	2.01923	0.135479	0.170815	1.20859	2.89987	1.59846	2.31244	Alpha-galactosidase (EC 3.2.1.22) (Melibiase)
Q49HD8;A0A1D6KNA1;A0A1D6KNA3;A0A1D6KN99;A0A1D6KNA4	22.3948	22.8697	22.5935	23.1108	23.7031	23.4558	21.3155	21.22	21.7053	21.522	21.6042	21.5182	0.803906	1.66272	0.134548	0.373191	1.20573	2.3989	1.87509	3.37578	12-oxo-phytodienoic acid reductase (12-oxophytodienoate reductase7)
B4FRH1	21.3632	21.1772	20.45	20.8728	20.7059	20.2195	19.4241	20.1788	19.7947	19.6885	19.2394	20.3524	-0.397397	0.5112	-0.0390625	0.0338559	1.19764	1.55861	0.839303	1.0429	Thioredoxin M1 chloroplastic
B4FVI0	19.8359	19.6503	19.2806	20.1685	20.0902	19.8107	18.593	18.2378	18.3794	18.4303	18.8161	17.9942	0.434205	1.04031	0.0101674	0.0129801	1.18553	2.44719	1.60956	2.45427	Aspartyl protease AED1
Q10716;B4FX40	21.7412	22.2512	22.5839	22.7711	23.2314	23.0655	20.6662	20.7256	21.6405	21.1354	21.6413	21.7635	0.830517	1.38591	0.502649	0.610594	1.18138	1.38064	1.50925	2.52181	Cysteine proteinase 1 (EC 3.4.22.-)
A0A1D6I5R5	19.5997	20.0574	20.2705	19.5236	20.3469	20.1648	19.4882	16.8708	20.0346	19.5967	20.1571	19.0017	0.0359561	0.0383048	0.787286	0.311616	1.17797	0.519253	0.426641	0.439193	Putative carboxylesterase 2
B4FIR4;A0A1D6KLS3;A0A1D6KLS0	23.0428	22.9608	22.7317	22.7043	22.7624	23.0205	21.4869	22.0022	21.7235	21.5657	21.6013	22.1797	-0.08266	0.242385	0.044637	0.0623762	1.17417	2.58464	1.04687	2.03972	Glutaredoxin-C5 chloroplastic
K7TTS3	20.5194	19.693	19.5717	19.8685	20.8557	20.9242	18.6644	18.9755	18.6387	18.7396	18.9472	17.1049	0.621396	0.616498	-0.495674	0.346853	1.16851	1.67676	2.28558	1.55846	Cox19-like CHCH family protein
A0A1D6N5J4	20.0163	19.6828	19.6733	20.6695	20.9984	20.7804	18.6193	18.4915	18.7581	18.1575	18.0014	18.439	1.0253	2.63668	-0.423667	1.32711	1.16783	2.98852	2.61679	4.08287	Pectinesterase (EC 3.1.1.11)
C0HFM6	19.6686	19.4278	19.2825	19.677	19.6302	19.9365	17.3041	18.9603	18.623	18.7913	18.6466	18.5934	0.288242	0.912595	0.381308	0.305176	1.16386	1.05635	1.0708	3.17321	Chaperonin CPN60-like 2 mitochondrial
B4FWN1	21.7148	21.534	21.5389	21.8134	22.1663	21.9902	20.4774	20.1403	20.7305	20.6333	20.6667	20.7229	0.394044	1.54025	0.224886	0.579534	1.14648	2.49763	1.31564	3.62899	NAD(P)H dehydrogenase (quinone) (EC 1.6.5.2)
B4FH57;A0A1D6GD77;A0A1D6GD78	20.5486	20.4741	19.8673	20.5663	20.8392	20.8526	18.9146	18.9229	19.6207	18.7675	18.9774	19.3037	0.45604	0.905339	-0.136562	0.185319	1.14391	1.64058	1.73651	3.17364	Elongation factor Tu
A2T1W7;A0A1D6N765	23.0112	23.2133	23.2184	24.0895	24.7651	24.2809	21.6611	21.8411	22.5093	21.8205	21.8832	22.6043	1.23084	2.35642	0.0988299	0.098302	1.14381	1.89311	2.27582	2.67504	Aldose reductase
B6TU39	19.1784	19.1951	19.7924	19.9589	19.5419	19.8314	18.6526	17.6127	18.4822	18.442	18.2988	18.0203	0.388786	0.75514	0.00456047	0.0043269	1.13944	1.39757	1.52367	3.0208	Peroxidase (EC 1.11.1.7)
A0A1D6EZ36	23.5803	23.5955	23.4955	23.4422	23.6748	23.5358	22.2369	22.6706	22.3728	22.4172	22.248	22.8536	-0.0061779	0.0278866	0.0794608	0.13216	1.13028	2.99325	1.04465	2.25132	Peptidyl-prolyl cis-trans isomerase CYP37 chloroplastic
B4FJD7;A0A1D6JR36;A0A1D6JR38	19.8345	19.9055	19.393	19.3711	19.6083	17.5956	19.1711	18.9801	17.6439	19.152	18.9347	19.0415	-0.852644	0.580199	0.444321	0.386183	1.1126	1.03162	-0.184366	0.10402	GLABRA2 expression modulator
C0P820;A0A1D6GPV2;A0A1D6GPV4;A0A1D6GPV5	21.857	21.9044	21.8771	21.2248	21.7462	21.2435	20.981	20.8638	20.4579	20.6626	20.5975	20.7101	-0.474667	1.29834	-0.110836	0.274941	1.11195	2.65691	0.748114	1.89897	acetyl-CoA C-acyltransferase (EC 2.3.1.16)
K7TH21	23.6253	24.1301	24.2731	25.318	26.2478	25.8317	22.7734	22.7832	23.14	23.0233	23.4482	23.1012	1.78969	2.23714	0.292067	0.755148	1.11064	2.06874	2.60827	3.02194	Probable cinnamyl alcohol dehydrogenase (EC 1.1.1.195)
A0A1D6H4U6;A0A1D6H4U4	22.3055	22.5387	22.6638	22.3388	22.7846	22.6093	21.3451	21.4033	21.4282	21.6324	21.1539	21.7676	0.0748736	0.169532	0.125782	0.267868	1.11052	3.29966	1.05961	2.02164	lactoylglutathione lyase (EC 4.4.1.5) (Glyoxalase I)
B4FHJ2;A0A1D6ING2	20.4321	20.4567	20.4359	22.142	22.0289	22.1314	19.0982	19.0231	19.89	19.287	19.72	19.9084	1.65916	5.83634	0.301397	0.380595	1.1045	1.78573	2.46226	3.71211	Xylose isomerase (EC 5.3.1.5)
B4FU15	22.9665	22.9535	23.5087	23.0021	22.7331	22.8716	22.2498	21.755	22.1116	21.6953	22.1137	21.7261	-0.273963	0.619582	-0.193766	0.412614	1.1041	2.03103	1.02391	2.56074	Extensin-like protein
C0PFN4;A0A1D6Q0C9;A0A1D6Q0D1;A0A1D6IZ31	19.147	19.5512	19.7578	19.6113	20.2251	20.0957	18.534	17.515	19.1086	18.571	18.6557	18.9686	0.492034	0.885196	0.345928	0.29064	1.09947	1.03417	1.24557	2.30112	glucose-6-phosphate 1-epimerase (EC 5.1.3.15)
Q6JAH6	25.4913	25.3488	25.3328	26.2612	26.3786	26.4711	24.0036	24.2583	24.655	24.0026	24.1562	25.0423	0.979347	3.61507	0.0947221	0.0897925	1.08531	2.28306	1.96994	2.40438	Glutathione peroxidase
B4G0H7	21.7816	21.7791	21.9082	21.128	21.9288	21.1941	20.7205	20.4744	21.0301	20.919	21.1402	20.1502	-0.406013	0.713172	-0.00519625	0.00500075	1.08132	2.53936	0.680505	0.79628	SOUL heme-binding family protein
Q38JE3;A0A1D6KNU5	21.8355	21.7219	21.4677	21.2638	21.854	21.5778	20.3755	20.95	20.4722	20.194	20.3043	20.2245	-0.109819	0.210494	-0.358302	0.927092	1.0758	2.1759	1.32429	2.79967	Temperature-induced lipocalin-2 (Temperature-induced lipocalin-1)
K7V1E4	21.1713	21.2131	21.2939	21.5459	21.8449	21.64	19.8717	20.3385	20.243	20.0009	19.9478	20.7139	0.450863	2.04089	0.0697937	0.0868972	1.07505	2.73196	1.45612	2.28803	Nuclear transport factor 2 (NTF2) family protein
A0A1D6KMR8;B6TIW5;A0A1D6KMR6	20.0177	19.7517	19.8077	19.4026	19.7482	19.5071	19.7534	17.0485	19.58	19.8115	19.3132	19.9769	-0.306375	1.10406	0.906568	0.432765	1.06505	0.534892	-0.147896	0.263233	acid phosphatase (EC 3.1.3.2)
A0A1D6HAL5	22.3974	21.9491	22.4431	21.3166	22.2127	22.0322	20.9835	21.4032	21.2078	21.1233	20.8325	21.2185	-0.409385	0.577473	-0.140028	0.345722	1.06504	2.23193	0.795685	1.25644	Proline-rich family protein
A0A1D6QPT3;A0A1D6H5Z9;A0A1D6QPU6;A0A1D6H619;A0A1D6QPT8;A0A1D6H611;A0A1D6H604;A0A1D6H603;A0A1D6QPU5	20.9256	20.8484	20.1252	18.8332	20.0996	19.1311	19.7583	19.7563	19.2123	19.0919	18.8262	19.7231	-1.27844	1.30367	-0.361919	0.489401	1.05744	1.55538	0.140917	0.109423	Phosphoenolpyruvate carboxylase isoform 1
P80608;B8A377;A0A1D6KGP0	25.2777	25.2051	25.0261	25.2724	25.5134	25.4702	23.7962	24.4892	24.0574	23.6929	23.6195	24.861	0.249021	1.11168	-0.0564461	0.0427542	1.05538	2.09409	1.36085	1.53506	Cysteine synthase (CSase) (EC 2.5.1.47) (O-acetylserine (thiol)-lyase) (OAS-TL) (O-acetylserine sulfhydrylase)
B4FHA0	26.6752	26.4891	25.92	26.186	26.0002	26.2574	25.1413	25.9812	24.7966	24.9356	24.9445	26.0839	-0.213544	0.373197	0.0149879	0.00951213	1.05505	1.1845	0.826518	0.996695	Thylakoid lumenal 17.4 kDa protein chloroplastic
B8A1R8;A0A1D6GL76;A0A1D6GL75	23.0333	23.6781	24.1662	23.2107	23.5395	23.2283	22.5451	22.539	22.6364	22.6342	22.5878	22.2855	-0.299696	0.36244	-0.0710258	0.246944	1.05237	1.47989	0.823701	2.24156	5-methyltetrahydropteroyltriglutamate--homocysteine S-methyltransferase (EC 2.1.1.14)
B6SUJ3	22.2962	21.8592	21.7015	20.8658	20.6036	20.7466	20.7727	21.4969	20.4382	20.3112	20.6103	21.402	-1.21364	2.48291	-0.128071	0.10205	1.04973	1.36396	-0.0358372	0.0363288	Plastid-specific 30S ribosomal protein 2
A0A1D6FU89	21.8927	21.6304	21.714	22.6674	21.3563	22.0477	21.0175	20.8013	20.2892	20.245	20.9611	20.1737	0.278102	0.291087	-0.242723	0.297066	1.04302	1.98117	1.56385	1.58037	Fasciclin-like arabinogalactan protein 11
B6T398;A0A1D6DUM5	24.1601	24.1631	24.4044	24.3956	24.8407	24.6027	23.145	23.1679	23.2928	23.0319	22.9785	23.5305	0.370506	1.14679	-0.0215747	0.0403891	1.0406	3.43885	1.43269	2.55844	Putative plastid-lipid-associated protein 13 chloroplastic
B6TK17	25.8614	25.7058	25.8458	25.454	25.8776	25.7367	24.6771	25.1019	24.5184	24.3721	24.4509	24.4685	-0.114864	0.3568	-0.335275	0.884037	1.03851	2.33935	1.25892	3.22182	DREPP2 protein (Plasma membrane-associated cation-binding protein 1)
B6SHT0	23.6244	23.3727	22.6428	23.0488	22.9657	23.0735	21.8185	22.8141	21.892	21.6427	21.789	22.449	-0.183942	0.245516	-0.214631	0.204614	1.03844	1.12256	1.06913	1.88918	OB-fold nucleic acid binding domain containing protein
B6TVS8	21.8205	21.8573	21.6376	20.4741	20.8142	20.5869	20.7782	21.4112	20.0515	20.3813	20.2971	20.3586	-1.14673	3.16163	-0.401278	0.436956	1.02481	1.20809	0.279354	1.27085	Copper-transporting ATPase PAA1
B6SRY5	19.5554	20.5531	19.8975	20.1124	20.8156	20.2558	18.9985	18.9677	18.9688	19.0604	18.7241	18.7503	0.392595	0.468248	-0.133378	0.543332	1.02365	1.60187	1.54962	2.52712	Glycosyltransferase (EC 2.4.1.-)
K7VBY5;A0A1D6P5N1;B6TFF1	21.7119	21.2622	20.4104	21.4845	21.6613	21.6264	20.1513	20.2459	19.9265	19.4817	20.0164	20.204	0.462544	0.528184	-0.207176	0.366604	1.02028	1.21905	1.69	2.78881	Thioredoxin
B4FBK8;A0A1D6HPL2	24.1375	24.1389	24.0937	24.028	24.2243	24.0731	22.8274	23.1407	23.351	23.2213	23.1565	23.7243	-0.0148958	0.0863492	0.261031	0.482306	1.01702	2.57696	0.741098	1.76358	acetyl-CoA C-acyltransferase (EC 2.3.1.16)
B6SGJ5;A0A1D6PF31	20.872	21.4256	21.5843	21.4865	21.9583	22.2349	20.2332	20.0501	20.5575	19.9134	20.0915	20.6574	0.599288	0.910867	-0.0595036	0.0779423	1.01371	1.74481	1.6725	2.22787	Ectonucleotide pyrophosphatase/phosphodiesterase 1
B6TXM6	21.0002	21.3822	21.2486	21.3409	21.5701	21.1454	20.1591	19.5871	20.8509	19.8905	17.942	19.9188	0.141799	0.355152	-0.948617	0.561846	1.0113	1.24262	2.10171	1.46508	10-deacetylbaccatin III 10-O-acetyltransferase (HXXXD-type acyl-transferase family protein)
B6SQH6	21.199	21.1358	20.2761	21.6172	21.6673	21.6832	19.5754	20.2011	19.8111	19.6817	20.2049	20.8782	0.785611	1.23666	0.392415	0.42851	1.00776	1.34949	1.40096	1.80631	Mitochondrial import inner membrane translocase subunit
C0HHY2;A0A1D6PH42	19.6501	19.764	18.9486	19.8014	19.8602	20.1706	18.3825	18.3149	18.6462	18.2351	19.0933	18.4158	0.489803	0.810907	0.133509	0.181475	1.00637	1.66964	1.36266	2.05601	Purple acid phosphatase (EC 3.1.3.2)
B6SXW8	25.1485	25.0757	24.9221	24.3395	24.6427	24.8196	23.9944	24.4536	23.7047	24.2157	23.8667	23.9508	-0.448167	1.34962	-0.0398254	0.056856	0.997892	1.92431	0.589551	1.54981	RuBisCO large subunit-binding protein subunit alpha
A0A096R6Z8;A0A1D6L092	26.4803	26.4371	26.2145	25.9126	26.2173	26.0604	25.1476	25.8166	25.1958	25.1677	24.9363	25.91	-0.313877	1.22352	-0.0486571	0.0456701	0.990649	1.89656	0.725429	1.11262	Heat shock 70 kDa protein 6 chloroplastic
A0A1D6LBY3	19.0914	19.2006	19.2701	19.2857	19.82	19.7545	18.849	19.0594	16.689	18.995	18.8724	19.1714	0.432716	1.15544	0.81379	0.460974	0.98823	0.580079	0.607155	1.48575	Uncharacterized protein
K7WFK7;B4FSH1;A0A1D6PFB6;A0A1D6PFB9	19.374	18.6003	18.5185	19.4156	19.5582	19.0761	17.3245	17.7507	18.4555	17.9343	18.3141	18.5027	0.519017	0.777276	0.406782	0.477579	0.987369	1.08501	1.0996	2.12529	LisH and RanBPM domains containing protein
C0P5A2;A0A1D6GD70	21.2165	21.2396	21.038	20.4085	20.6411	20.4574	20.1298	20.6165	19.7955	20.1019	19.4113	20.085	-0.662327	2.64844	-0.314562	0.404792	0.984079	1.78833	0.636314	1.2539	Monothiol glutaredoxin-S14 chloroplastic
B4FR02;A0A1D6L7K8	21.9205	21.6459	21.5721	21.7025	21.9697	22.092	20.5527	21.0731	20.5656	20.7136	20.2979	20.7304	0.20853	0.596435	-0.149851	0.270015	0.982381	2.08686	1.34076	2.74001	PITH domain-containing protein
B4FU98	25.4115	25.0419	24.8216	24.2332	24.5082	24.6495	23.7622	24.7175	23.8494	23.7925	23.6015	24.7398	-0.62801	1.38783	-0.0651054	0.0479008	0.981932	1.31335	0.419027	0.489935	Thylakoid lumenal 16.5 kDa protein chloroplastic
A0A1D6IN33	21.2482	21.8653	22.1888	22.2678	22.8807	22.7545	20.5025	19.9268	21.9284	21.4609	21.2215	17.8237	0.866904	1.22221	-0.6172	0.178072	0.981528	0.680268	2.46563	0.971245	Probable histone-arginine methyltransferase CARM1 (EC 2.1.1.319) (Protein arginine N-methyltransferase 4)
C0P3Z8;A0A1D6I1H9	20.8866	20.6641	20.3447	20.3799	20.6371	21.0139	19.4476	19.97	19.5344	20.08	19.9683	19.8774	0.045159	0.0649371	0.324555	0.879202	0.981127	1.91552	0.701731	1.65521	Ubiquitin-conjugating enzyme E2 variant 1C
B4F7Y5	20.9166	21.0924	21.774	21.6213	21.806	21.5209	19.7794	20.4493	20.6124	20.4435	20.6092	21.2125	0.388415	0.638304	0.474696	0.616675	0.980592	1.26029	0.894311	1.64449	Acid phosphatase 1 (HAD superfamily subfamily IIIB acid phosphatase)
A0A1D6KWE2	20.2595	19.9529	19.9292	19.9597	20.0498	20.348	18.9149	19.1936	19.1108	19.0061	18.7341	19.5936	0.0719738	0.171949	0.0381457	0.0490462	0.974073	2.71203	1.0079	1.64542	Inositol-1-monophosphatase (EC 3.1.3.25)
B4F9B2;A0A1D6K4Z3;A0A1D6K4Z6;A0A1D6K4Z7;A0A1D6K4Z5	22.6649	22.705	22.8203	23.0034	23.0736	23.3403	22.1072	21.2838	21.9311	22.1391	21.9848	22.3374	0.408995	1.65417	0.37973	0.632995	0.956054	1.70189	0.985319	2.61404	Acetyl-CoA acetyltransferase, cytosolic 1 (Putative acetyl-CoA acetyltransferase cytosolic 2)
A0A1D6LDQ9;A0A1D6LDQ8	19.2536	20.3866	20.6203	20.6836	19.8629	19.9941	19.4868	18.6615	19.2589	19.3617	19.4246	18.7214	0.0933545	0.0660101	0.0335128	0.0339883	0.951105	0.908672	1.01095	1.38899	GroES-like zinc-binding alcohol dehydrogenase family protein
B4FR04	23.1095	22.5188	22.46	21.4636	21.8765	21.7401	21.6539	22.552	21.0425	21.5408	21.3642	22.0431	-1.0027	1.85365	-0.100103	0.0726203	0.946622	0.911209	0.0440235	0.0646899	peptidylprolyl isomerase (EC 5.2.1.8)
B6SMQ5;A0A1D6G8L3;A0A1D6G8L4;K7VB88	22.2249	21.3702	22.3135	22.995	22.7985	22.9364	21.6821	20.8746	20.5211	20.2913	21.2639	21.4963	0.940449	1.42834	-0.00876745	0.00570026	0.943563	0.967928	1.89278	2.14556	Triose phosphate isomerase5 (Triosephosphate isomerase, cytosolic)
A0A1D6PX58;A0A1D6PX78;K7TXK2;C0P4W0;A0A1D6PX75	19.9122	20.9561	18.9282	19.0451	19.5474	19.5598	18.2446	19.2476	19.4897	17.9514	18.1536	19.9357	-0.548036	0.377331	-0.313703	0.159797	0.938211	0.601316	0.703878	0.466425	KH domain-containing protein
B6SHR9	20.3769	19.4833	17.3576	18.547	18.9149	18.9523	18.6728	18.6676	17.0726	18.5571	18.9296	18.2305	-0.267856	0.106836	0.43471	0.311724	0.934903	0.376484	0.232338	0.411725	PVR3-like protein
B4FVD6;B4FDN9	18.9176	18.9845	19.2961	19.2123	19.0281	18.8707	16.3538	18.5621	19.4799	19.3908	19.4581	18.8906	-0.0290089	0.0661731	1.11459	0.517849	0.934131	0.426777	-0.209467	0.439545	V-type proton ATPase subunit D
B6TFN1	21.9862	21.8254	21.9947	22.3504	22.5967	22.8173	20.8742	20.7275	21.408	20.8849	20.7772	21.0521	0.65272	1.95942	-0.0985324	0.167679	0.932207	1.91743	1.68346	3.37018	NAD(P)H dehydrogenase (quinone) (EC 1.6.5.2)
B6TVM7	20.1651	20.3388	20.2939	20.2851	20.5053	20.6849	19.1814	19.1658	19.6581	19.2233	19.3821	19.3778	0.225873	0.825594	-0.007363	0.0143522	0.930813	2.26863	1.16405	3.10607	4-methyl-5-thiazole monophosphate biosynthesis protein (Protein DJ-1 homolog B)
B4FAK2;A0A1D6IWN4	21.6988	21.7347	21.9102	21.5137	22.0312	21.7844	20.6965	20.4431	21.4183	20.7558	20.7434	21.2176	-0.00476201	0.00961583	0.0529181	0.0551227	0.928552	1.44183	0.870872	1.80356	shikimate dehydrogenase (NADP(+)) (EC 1.1.1.25)
B8A2B0;C0P7L5;K7TME9	21.5543	22.21	22.724	23.3911	23.7238	23.5546	20.7862	20.8773	22.0592	21.6522	21.9445	22.1948	1.39374	1.77832	0.689639	0.718393	0.921902	0.801505	1.626	3.04443	Aspartic proteinase A1
A0A1D6GDI4;A0A1D6GDI3	21.4157	21.5282	21.7634	21.0595	21.1539	21.0329	20.5197	20.8811	20.5413	20.7249	20.3981	20.7618	-0.486975	1.95738	-0.0190748	0.0394048	0.921731	2.39136	0.45383	1.69722	Carotene isomerase3
A0A1D6HSW9	22.4266	22.3449	22.3112	21.2536	21.768	21.6249	21.3767	21.7184	21.2318	21.3195	21.0531	21.5178	-0.81209	2.17704	-0.145451	0.299362	0.91865	2.46219	0.252011	0.546175	proline--tRNA ligase (EC 6.1.1.15) (Prolyl-tRNA synthetase)
K7UXK5	23.8998	23.8085	24.0982	24.0806	24.5325	24.3915	22.719	23.0301	23.3069	22.9405	22.9706	23.438	0.399342	1.18426	0.0976728	0.156249	0.91684	2.07029	1.21851	2.36395	Putative alcohol dehydrogenase superfamily protein
A0A1D6K5L0	20.8849	20.8158	18.6045	20.3432	20.0562	19.4991	17.8524	20.3808	19.3284	19.0151	18.8402	20.1577	-0.135607	0.0595554	0.150476	0.0620833	0.914568	0.364374	0.628484	0.581655	Uncharacterized protein
B4FSU4	19.6482	19.1197	18.4858	18.9271	18.7262	18.6765	16.9094	18.8939	18.7174	16.9663	18.7798	18.7597	-0.307966	0.374656	-0.00499852	0.00186727	0.910993	0.563644	0.608025	0.428881	SOUL heme-binding family protein
A0A1D6QIT0	22.1015	22.2363	21.61	21.3369	20.2783	20.6823	21.0737	21.8516	20.2987	20.5204	20.3567	21.7106	-1.21676	1.54706	-0.212125	0.1255	0.907904	0.86731	-0.0967337	0.0639122	O-methyltransferase ZRP4
B4FS55	27.4642	27.0166	26.5512	26.6271	26.8254	26.821	25.8131	26.6698	25.8324	25.6073	25.7541	26.7068	-0.252785	0.392937	-0.0823504	0.0643109	0.905579	1.10228	0.735145	0.982343	thioredoxin-dependent peroxiredoxin (EC 1.11.1.24) (Thioredoxin peroxidase) (Thioredoxin-dependent peroxiredoxin Q)
Q42420	22.5925	22.4903	21.6382	23.172	22.4323	22.9769	20.8051	22.3394	20.873	20.6883	20.7093	23.2326	0.620081	0.760956	0.204247	0.0729567	0.901169	0.702927	1.317	0.68623	Protease inhibitor (Proteinase inhibitor) (Substilin /chymotrypsin-like inhibitor) (Subtilisin-chymotrypsin inhibitor CI-1B)
B4FIE9	22.6765	22.9694	23.14	19.5639	20.9005	20.1879	22.6724	21.9781	21.4337	22.6083	22.7935	20.8551	-2.71121	2.57014	0.057593	0.0270618	0.900571	1.10531	-1.86823	1.20547	S-adenosylmethionine synthase (EC 2.5.1.6)
B4FRX0;A0A1D6IL69	21.1451	21.1479	21.0186	20.8193	21.1047	21.1194	20.2048	20.181	20.2295	20.174	20.2414	19.984	-0.0893574	0.34781	-0.0719388	0.386732	0.898745	4.43493	0.881326	2.67846	Peptide deformylase (EC 3.5.1.88)
B4FK49	25.4641	24.9636	24.8541	25.184	25.0969	25.3218	23.879	24.867	23.8461	23.8343	23.4852	24.6994	0.106932	0.20815	-0.191064	0.144025	0.896592	1.09794	1.19459	1.50622	Nucleoside diphosphate kinase 1 (EC 2.7.4.6) (Nucleoside diphosphate kinase I) (NDK I) (NDP kinase I) (NDPK I) (ZmNDPK1)
A0A1D6H414;A0A1D6H407;C0PAH7;A0A1D6H416;A0A1D6H415;A0A1D6H412;A0A1D6H408;A0A1D6H405	19.5393	20.4874	19.5955	20.2082	20.803	20.165	18.7695	19.2717	18.9023	19.1181	18.79	19.7739	0.518038	0.631213	0.24617	0.307941	0.892885	1.22684	1.16475	1.51606	ADP-ribosylation factor GTPase-activating protein AGD12
A0A1D6P8A0;B4G213;A0A1D6K5R3	22.1881	22.7131	22.1169	21.5702	22.6866	22.9061	22.1058	22.4211	19.8189	20.7405	21.4632	21.8353	0.0482718	0.0359757	-0.102238	0.0394463	0.890783	0.456769	1.04129	0.92909	Protein SPIRAL1
B4FMB1	23.9407	24.1179	24.1972	24.6968	25.4318	25.1008	23.1111	23.0579	23.4244	22.9807	23.0124	23.1769	0.991187	1.9297	-0.141156	0.472354	0.887484	2.53122	2.01983	3.09908	DUF538 family protein
P46420	20.3716	21.1238	21.614	21.6487	22.7208	22.4797	20.0066	19.3004	21.1525	20.9435	20.6909	20.4488	1.24664	1.20603	0.541237	0.412107	0.883294	0.610126	1.58869	1.95848	Glutathione S-transferase 4 (EC 2.5.1.18) (GST class-phi member 4) (GST-27) (GST-IV)
O64411;K7TH00	25.8385	25.4929	25.0485	25.3158	25.1548	25.28	24.2669	25.1831	24.2813	24.2005	23.956	25.3218	-0.209805	0.376503	-0.084315	0.0561791	0.882892	1.09357	0.757402	0.829489	Polyamine oxidase 1 (EC 1.5.3.14) (EC 1.5.3.15)
B4FPD1	24.0472	23.6332	23.6251	24.3248	24.5797	24.5797	22.4443	23.0964	23.1167	22.5376	22.1874	23.586	0.726212	1.94874	-0.115437	0.0862846	0.88273	1.55644	1.72438	1.8005	Membrane steroid-binding protein 1 (Putative steroid-binding protein 3)
B8A367;A0A1D6FCB3;A0A1D6FCB5;A0A1D6FCB4	22.6753	22.9328	22.753	21.9161	22.0728	22.3149	21.9705	22.2823	21.4648	21.7408	21.7071	22.1995	-0.685718	2.10683	-0.0233949	0.0274304	0.881129	1.61299	0.218806	0.483815	Cysteine synthase (EC 2.5.1.47)
B4G031;A0A1D6F521;A0A1D6F519	25.1939	25.2103	25.3886	26.0362	26.3726	26.4051	23.9369	24.1856	25.0295	24.1255	24.3649	25.1497	1.00705	2.78287	0.162723	0.13226	0.880283	1.22893	1.72461	2.18901	L-ascorbate peroxidase (EC 1.11.1.11)
B4FX16;B6TSN0	25.8864	25.8325	25.7383	25.8058	26.0873	26.0652	24.8028	25.146	24.8725	24.6393	24.5746	25.3579	0.167028	0.767377	-0.0831547	0.110659	0.878646	2.82667	1.12883	1.8742	Macrophage migration inhibitory factor (Tautomerase/MIF superfamily protein)
A0A1D6JQ63	20.7077	20.6931	21.4058	21.3846	21.6038	21.4061	20.1259	19.8472	20.1984	20.3323	20.3321	19.1154	0.52931	1.01262	-0.13059	0.112874	0.878349	1.56386	1.53825	1.69539	alanine--glyoxylate transaminase (EC 2.6.1.44)
A0A1D6HT76;A0A1D6HT75	24.1043	24.0259	23.7158	23.0793	23.1583	23.1467	23.2257	23.2357	22.7605	23.0589	23.0877	23.0519	-0.82056	2.60553	-0.00782522	0.0165218	0.874657	1.94873	0.0619214	1.07924	Protein containing PDZ domain a K-box domain and a TPR region
B6SNW4;A0A1D6QU12;K7UGA6	20.213	20.3258	19.8184	18.8815	19.2465	19.0744	19.2202	19.9913	18.5221	17.3783	19.3906	19.2756	-1.05161	2.31272	-0.563051	0.292909	0.874498	0.904092	0.385943	0.228714	glutaminase (EC 3.5.1.2)
A0A1D6QUK7	22.0184	21.7982	21.5161	21.4886	21.5844	21.5503	20.7129	21.1782	20.82	20.602	21.085	21.2823	-0.236442	0.731671	0.0860316	0.128181	0.873809	1.90467	0.551335	1.26789	peptidylprolyl isomerase (EC 5.2.1.8)
K7U6M0;A0A1D6QPZ4	24.9099	24.8771	24.7906	24.2901	24.7694	24.559	23.8198	24.2665	23.8816	23.931	23.6356	24.2538	-0.319705	1.04905	-0.0491575	0.07626	0.869913	2.41951	0.599365	1.24483	NAD(P)-binding Rossmann-fold superfamily protein
A0A1D6M4F9;A0A1D6M4F8;A0A1D6M4G0	19.7001	20.2684	20.2041	20.1428	20.4229	20.1248	19.4617	18.8249	19.2777	19.3782	19.4731	19.3141	0.172638	0.351655	0.200354	0.441582	0.869415	1.53676	0.8417	2.85075	Beta-hexosaminidase (EC 3.2.1.52)
Q9FR39;O22655;A0A1D6NVA4;A0A1D6LL87	25.4459	24.9385	24.8529	25.1007	25.3852	25.5089	24.0678	24.3615	24.2092	23.693	23.7299	24.3685	0.252501	0.498943	-0.282324	0.528599	0.866297	1.88283	1.40112	2.30058	Profilin-5 (ZmPRO5) (Double B-box zinc finger protein 11) (Pollen allergen Zea m 12) (allergen Zea m 12)
B4FVZ7	20.2295	20.6166	20.0461	20.2566	20.6494	20.6953	18.9362	19.8735	19.4856	19.2569	19.1616	19.8043	0.236388	0.468798	-0.0241629	0.0239298	0.865622	1.2703	1.12617	2.00444	Putative gamma-glutamylcyclotransferase
B6TAA7	21.4249	21.098	20.7563	21.3769	21.1769	21.3689	20.0325	20.3331	20.3251	18.1376	19.898	20.6409	0.214496	0.453518	-0.67142	0.376132	0.862812	1.78452	1.74873	1.10355	Protein groES
B4G1P9	22.44	22.4788	22.6933	22.4774	23.1931	22.7116	21.5178	21.4879	22.0201	21.5327	21.7755	21.8183	0.256695	0.498337	0.0335821	0.059931	0.862075	1.97994	1.08519	2.04575	3-N-debenzoyl-2-deoxytaxol N-benzoyltransferase (HXXXD-type acyl-transferase family protein)
A0A1D6P2Z4;K7VIF2;A0A1D6P2Z3	19.1919	19.439	19.2181	18.6868	19.6474	18.7454	18.4896	18.0841	18.6936	18.2559	18.0999	18.191	-0.256458	0.329206	-0.240179	0.579213	0.860565	1.93243	0.844286	1.26115	NAD(P)-binding Rossmann-fold superfamily protein
P12329;B4FNR1	24.4317	23.8959	24.4092	24.9842	23.049	23.5087	23.6568	23.2557	23.2428	23.1711	23.7812	21.6842	-0.398295	0.260382	-0.506247	0.326507	0.860519	1.75006	0.968471	0.494961	Chlorophyll a-b binding protein 1, chloroplastic (LHCII type I CAB-1) (LHCP)
B4FRD4	21.6058	21.6815	21.1625	20.8529	21.1071	20.7753	20.24	21.2485	20.392	20.3814	20.2718	21.3168	-0.5715	1.39954	0.0298278	0.0217984	0.856413	1.14042	0.255085	0.29903	Glutaredoxin-C5 chloroplastic (Grx_S12-glutaredoxin subgroup I)
B4FHF0;A0A1R3Q5L9;A0A1D6NK45;A0A1D6NK47;A0A1D6NK46	19.2729	18.8591	19.2638	18.7756	18.824	18.9213	17.5163	18.5777	18.746	18.6375	18.4065	18.9852	-0.291685	0.954837	0.396418	0.399277	0.851924	0.977545	0.163821	0.399389	Elongation factor Ts, mitochondrial (EF-Ts) (EF-TsMt)
B6ST36	25.5015	25.1543	24.5283	24.674	25.037	24.8164	24.2106	24.6438	23.778	23.681	23.695	24.5561	-0.218896	0.291623	-0.233426	0.240657	0.850552	1.05476	0.865081	1.31502	Chloroplast oxygen-evolving complex/thylakoid lumenal 25.6kDa protein (PsbP-like protein 1 chloroplastic)
B6TIK3;A0A1D6FUF5;A0A1D6FUF8	19.8251	20.8992	21.7102	22.4881	22.7617	22.8068	20.0856	19.0636	20.7386	21.0049	21.1562	19.7797	1.87403	1.55501	0.684361	0.450586	0.848901	0.507799	2.03857	1.98558	Stress protein (Stress-related protein)
Q8RUA7;A0A1D6EPE8;A0A1D6EPF1;A0A1D6EPF0	22.5428	22.1039	21.7712	22.5042	22.4376	22.6235	20.9242	21.8568	21.0909	20.441	20.9256	21.6037	0.382488	0.765402	-0.300539	0.27195	0.848663	1.09669	1.53169	1.96057	Heat shock factor-binding protein 1 (Pentatricopeptide repeat-containing protein mitochondrial)
B6TXF8;A0A1D6EP57;A0A1D6EP59;A0A1D6EP55;A0A1D6EP61	21.5598	21.732	21.5161	21.9886	22.4759	22.1431	20.498	20.4767	21.2882	20.4353	20.479	20.9231	0.599909	1.71613	-0.141835	0.173799	0.848302	1.43455	1.59005	2.77174	Serine carboxypeptidase 1 (Serine carboxypeptidase-like 19)
C0PD84;B7ZZY7;A0A1D6HIK3	22.5128	22.4184	22.9855	23.0297	23.3441	23.6401	21.3743	21.6269	22.3865	21.8982	22.0004	21.2999	0.699079	1.31647	-0.0630576	0.0582619	0.84299	1.12902	1.60513	2.33472	Aspartyl protease AED1
A0A1D6GPQ4;B8A305;A0A1D6GPP6;A0A1D6GPP7	21.286	21.1153	21.0951	20.2599	21.1289	20.6405	20.3987	20.3539	20.2226	20.6621	20.5924	20.0755	-0.489039	0.88058	0.118266	0.242557	0.840401	3.32573	0.233095	0.303816	Heterogeneous nuclear ribonucleoprotein 1
A0A1D6N6L9	20.0624	19.8539	19.6706	19.5454	19.423	19.6597	19.0393	18.8066	19.2253	18.9252	18.2664	18.918	-0.319583	1.13671	-0.320514	0.570747	0.83858	2.14344	0.839511	1.66904	chitinase (EC 3.2.1.14)
C0PE12	26.1947	26.0852	25.8786	25.8172	26.3675	26.2704	24.7034	25.381	25.5637	25.3133	25.4582	26.1068	0.0988833	0.196658	0.410045	0.500808	0.836782	1.40461	0.52562	0.819349	Protein plastid transcriptionally active 16 chloroplastic
B4FS10	25.6155	25.2698	24.9716	23.7738	24.1391	24.46	24.3225	25.3337	23.7121	24.4484	23.9283	25.0682	-1.16131	1.8883	0.0255286	0.0146666	0.829533	0.749755	-0.357308	0.392165	Uncharacterized protein
B6SZG7	25.3736	25.0423	24.721	24.5718	24.7769	24.5849	24.169	24.7527	23.7355	23.7629	23.7906	24.5541	-0.40112	0.939349	-0.183145	0.177145	0.826601	1.11138	0.608626	1.06905	peptidylprolyl isomerase (EC 5.2.1.8)
A0A1D6NQK6	22.7897	22.8163	23.0929	21.4219	21.953	21.8345	22.2539	22.0992	21.8804	22.4499	22.2203	22.2849	-1.16313	2.46076	0.240513	0.873737	0.821774	2.31631	-0.581866	1.53491	SMAD/FHA domain-containing protein
B4FP01;A0A1D6N5A6;A0A1D6N5A4;A0A1D6N5A2	20.9645	20.8284	20.9106	19.7786	20.5192	20.5254	20.1971	20.1895	19.8667	20.3513	19.7518	20.0723	-0.626771	1.17394	-0.0259825	0.0433175	0.816699	2.6706	0.21591	0.288445	2-C-methyl-D-erythritol 4-phosphate cytidylyltransferase, chloroplastic (EC 2.7.7.60)
B4FC92;A0A1D6KJX7;A0A1D6PYB8	24.3608	24.1005	23.9833	24.3907	24.7394	24.5924	23.1286	23.3615	23.5062	23.0144	23.0384	23.7057	0.42602	1.32476	-0.0792535	0.114244	0.816099	2.18893	1.32137	2.22348	Nuclear transport factor 2
B6TYX7	21.2952	21.2282	21.3779	21.1742	21.1475	21.2938	20.4639	20.5786	20.4135	20.2163	20.3036	20.8539	-0.095253	0.695125	-0.0273724	0.045539	0.815105	3.62659	0.747224	1.663	Polygalacturonase inhibitor 1
B4G1F8;A0A1D6E9C0;A0A1D6E9B8;A0A1D6E9B7	21.1861	20.861	20.0393	19.4422	19.6948	19.7486	19.7979	20.3988	19.4514	19.3806	19.1122	19.9242	-1.06689	1.40418	-0.410371	0.488841	0.812743	0.860021	0.156226	0.239694	DUF4057 domain-containing protein
B4F8L9;A0A1D6NMB1	22.2873	21.9076	22.0523	21.4646	21.7627	21.9038	21.1932	21.4836	21.142	21.0456	21.0936	21.2166	-0.372005	1.02566	-0.154365	0.583974	0.809423	2.20792	0.591783	1.8824	Vacuolar protein sorting-associated protein 32 homolog 1
A0A1D6LHI9	20.442	19.932	20.1019	20.491	20.6336	20.7872	16.9661	20.2041	20.8808	19.1881	20.3663	20.6338	0.478624	1.29944	0.712406	0.215103	0.808297	0.2652	0.574515	0.564132	beta-N-acetylhexosaminidase (EC 3.2.1.52)
A0A1D6ICV7;A0A1D6ICV6	21.0225	21.3394	21.553	21.8242	21.8133	21.7343	20.2556	20.4312	20.807	20.4085	20.5505	20.7383	0.485624	1.44064	0.067824	0.132355	0.807038	1.64363	1.22484	3.59994	Cathepsin B-like cysteine proteinase 3
C4JBF5;K7V7W7;K7W7M7	19.8624	19.1583	19.2223	19.8861	19.2935	19.6867	17.0566	19.3628	19.4138	19.1378	19.039	20.1835	0.20777	0.29633	0.842344	0.417418	0.803267	0.423568	0.168693	0.155704	60S ribosomal protein L9-1
Q9ST25	24.8227	24.4126	24.8179	24.4625	24.528	24.4866	24.3987	23.6641	23.5874	23.9937	24.2635	23.5243	-0.192034	0.630178	0.0438061	0.0443967	0.801048	1.28571	0.565208	1.22471	Cortical cell-delineating protein (ZmGR1b protein)
B4FY50	23.9635	24.3592	24.1772	24.2385	24.5259	24.3337	23.2578	23.3145	23.5262	23.15	23.1601	23.7467	0.199364	0.631576	-0.0138893	0.0217065	0.800461	2.3284	1.01371	2.03885	Phosphoribosylaminoimidazole-succinocarboxamide synthase, chloroplastic (EC 6.3.2.6) (SAICAR synthetase)
C0PGN4	21.9374	21.8634	21.8675	21.5417	21.7791	21.8984	20.8431	21.4681	20.9664	21.1779	20.9425	21.5292	-0.149713	0.626333	0.123991	0.18469	0.796905	1.84119	0.523201	1.22805	Obg-like ATPase 1
A0A1D6H8U5;A0A1D6H8U6	22.4131	22.1545	22.3965	21.9203	22.3069	22.1836	21.268	21.6448	21.6625	21.6469	21.7096	22.0777	-0.1844	0.581527	0.286306	0.702041	0.796248	2.18317	0.325542	0.858838	3-oxoacyl-[acyl-carrier-protein] reductase (EC 1.1.1.100)
C0P4M0	21.4978	22.1175	22.8694	23.5842	24.2959	23.9359	21.1565	20.4254	22.5212	21.538	21.8187	22.0692	1.77708	1.78473	0.440952	0.280323	0.793869	0.470348	2.13	2.94038	monodehydroascorbate reductase (NADH) (EC 1.6.5.4)
C0P558;A0A1D6FZ20	22.8209	22.3411	22.3499	22.5389	22.541	22.5903	21.4317	21.9812	21.7225	21.734	21.6325	22.2857	0.0527503	0.120743	0.17226	0.267306	0.792158	1.61617	0.672649	1.52512	UBP1-associated protein 2C
B6UAW2;A0A1D6LQ36	21.8836	21.8441	21.3732	21.3427	21.961	21.2981	20.5275	21.0985	21.1046	20.5147	20.727	21.3272	-0.166339	0.243714	-0.0538928	0.0603622	0.7901	1.45582	0.677654	0.980374	Zinc-binding protein
C0P5M6;A0A1D6QRY7	24.946	24.5337	24.2474	23.8696	24.1244	24.1348	23.5138	24.2931	23.5552	23.4297	23.3009	24.1299	-0.53278	1.13626	-0.167176	0.175555	0.788352	1.14314	0.422747	0.710398	Nucleoid-associated protein chloroplastic
B4FS17;A0A1D6E0N5;A0A1D6E0N6	25.7239	25.5983	25.4249	25.2224	25.1243	25.266	24.7374	25.1909	24.4538	24.6847	24.5735	25.3186	-0.378133	1.76634	0.0649026	0.0719349	0.788328	1.56643	0.345293	0.663559	Thylakoid lumenal 29 kDa protein chloroplastic
B6SK48	19.5494	19.1382	18.6521	19.3579	19.6481	19.6226	18.2087	18.4704	18.2979	17.7408	18.5124	19.2766	0.429625	0.712651	0.18432	0.153001	0.787603	1.36064	1.03291	1.07181	Late embryogeneis abundant protein (Late embryogenesis abundant protein)
B6T2N1	23.104	22.9761	22.4605	21.509	22.3098	22.1771	21.568	22.5166	22.0938	21.7849	21.7146	22.2866	-0.848216	1.25835	-0.130719	0.148277	0.787405	1.09672	0.0699081	0.0805698	SWIB/MDM2 domain superfamily protein
B6SUH9;A0A1D6KJ16	21.8119	21.9119	22.1424	21.7658	22.0387	22.0467	20.7815	21.6481	21.0778	21.1046	20.989	21.694	-0.00497373	0.0122095	0.0934143	0.100035	0.786259	1.34912	0.687871	1.35643	PsbP domain-containing protein 3 chloroplastic (Thylakoid lumen protein)
B4FID4;A0A1D6FNY7;A0A1D6FNY8	23.6572	23.8304	24.0704	23.712	24.1648	24.0255	22.935	23.0853	23.1791	22.9317	22.5671	22.9823	0.114784	0.253622	-0.239462	0.737502	0.786159	2.31382	1.14041	2.43519	Aldo-keto reductase family 4 member C9
C0P8L3	21.3381	21.2886	21.0767	20.7479	20.8779	20.5465	20.4813	21.0253	19.8439	20.2308	20.4924	20.6102	-0.510352	1.8175	-0.0057176	0.00521363	0.784283	1.05072	0.279648	0.880922	Carboxypeptidase (EC 3.4.16.-)
B4FHK4	26.6657	26.2827	25.2796	24.5564	23.8183	24.416	25.1743	26.4162	24.2966	25.4765	23.6696	26.641	-1.81242	1.73621	-0.0333322	0.010355	0.780284	0.453878	-0.998804	0.486436	Natterin-4
B4FKE8	23.5054	23.1778	22.1499	23.8672	23.5075	23.3882	21.9488	22.072	22.4718	21.8408	21.9805	22.8693	0.643274	0.674613	0.065958	0.0639664	0.780158	0.825858	1.35747	1.73672	Pi starvation-induced protein (Proteinase inhibitor propeptide)
A0A1D6PX25;C0PLX3;A0A1D6PX24;A0A1D6PX23	26.1581	25.9009	25.6932	25.5254	25.6471	25.5322	24.8736	25.5829	24.9619	24.9835	24.8177	25.5396	-0.349188	1.17183	-0.0258961	0.0278538	0.777905	1.39244	0.454613	0.959465	Ribosome-recycling factor, chloroplastic (Protein OsL8) (Ribosome-releasing factor, chloroplastic)
A0A1D6F2N8;A0A1D6F2M9;A0A1D6F2M5;A0A1D6F2N6;A0A1D6F2N4;A0A1D6F2M6;A0A1D6F2M8;A0A1D6NP17;A0A1D6NP20;A0A1D6NP30;A0A1D6NP15;A0A1D6NP19;A0A1D6F2P9;A0A1D6F2M3;A0A1D6F2N0	20.8668	20.4779	20.1936	20.1269	20.3444	20.3439	19.5129	19.8831	19.8129	19.7168	19.6901	20.3084	-0.241064	0.507012	0.168771	0.295454	0.776468	1.58006	0.366633	0.789312	Nucleoporin autopeptidase
Q9XGD6;Q6VWJ0;A0A1D6LLH8;A0A1D6LLI0	22.8022	22.85	23.263	22.8504	23.4846	23.1501	22.2777	22.3368	21.9721	22.498	22.0967	21.753	0.18998	0.334289	-0.0796661	0.119408	0.776162	1.86302	1.04581	1.68112	Caffeoyl-CoA O-methyltransferase 1 (EC 2.1.1.104) (Trans-caffeoyl-CoA 3-O-methyltransferase 1) (CCoAMT-1) (CCoAOMT-1)
B4FUE4	20.4318	20.4149	20.5459	18.8568	18.9248	18.7549	19.9091	19.9117	19.2484	20.0509	19.2365	19.0711	-1.61874	4.8309	-0.23691	0.250622	0.77448	1.58416	-0.607353	0.924981	all-trans-nonaprenyl-diphosphate synthase [geranyl-diphosphate specific] (EC 2.5.1.84)
A0A1D6E4T9;A0A1D6E4T8	21.5581	21.2868	21.577	21.8213	22.0914	22.1525	20.4424	20.8138	20.8443	20.5175	20.7258	21.0313	0.547784	1.77754	0.058054	0.106087	0.773766	2.07823	1.2635	2.65814	Putative beta-D-xylosidase 6
B4FSC5	22.352	21.1869	21.3498	20.9884	20.8885	21.3258	20.7887	21.2964	20.4838	20.6699	20.3577	21.9864	-0.561972	0.65633	0.148355	0.0960534	0.773261	0.824529	0.0629349	0.041501	Nucleic acid-binding OB-fold-like protein (OB-fold nucleic acid binding domain containing protein)
B6T914;K7UZD3	21.4849	21.3074	21.4143	21.5031	22.0067	22.3866	20.2318	20.9556	20.7118	20.2461	20.1508	21.1303	0.56325	1.01265	-0.123987	0.11975	0.769135	1.6098	1.45637	1.64687	Pop3 peptide
B6SZF6	22.1116	21.8798	21.5429	21.2873	21.4138	21.1528	20.7792	21.623	20.829	21.206	21.0348	21.4692	-0.560126	1.43524	0.15962	0.204734	0.76768	1.13054	0.0479342	0.1187	5'-deoxynucleotidase (EC 3.1.3.89)
K7V7Y1	22.9352	23.4456	24.0083	24.2746	24.6157	24.6387	22.4197	22.2513	23.4183	22.4757	22.8583	22.7107	1.04664	1.46504	-0.0148538	0.0128891	0.766604	0.734778	1.8281	3.45345	Putative bifunctional inhibitor/LTP/seed storage protein family
B4FRJ1	22.9507	23.2574	22.8154	23.4747	23.2115	23.2385	21.8114	22.5428	22.371	22.1418	21.5568	23.0372	0.300375	0.903022	0.00353368	0.00238561	0.766118	1.39234	1.06296	1.13998	Malate dehydrogenase (EC 1.1.1.37)
B4G126;B7ZWX0;A0A1D6HE50	19.1522	18.9756	19.9243	18.4833	19.3208	18.9576	18.6872	18.5465	18.5208	18.7491	19.304	17.8662	-0.430129	0.495073	0.054938	0.0444722	0.765872	1.21632	0.280804	0.227112	Carboxypeptidase (EC 3.4.16.-)
B7ZZ56	20.5848	20.8802	20.4835	20.8055	21.1745	20.9967	19.6386	20.0885	19.9291	19.6742	19.9707	20.2993	0.34273	1.00672	0.0959727	0.161345	0.764064	1.89969	1.01082	2.07001	Glycosyltransferase (EC 2.4.1.-)
C0PBS1	22.2726	22.095	22.4762	21.8475	21.5997	21.9953	22.2579	21.5932	20.7042	22.0552	21.7616	21.6587	-0.467083	1.36737	0.306723	0.262861	0.762813	0.756859	-0.0109927	0.0221524	Lipase-like
A0A1D6J9Q7;A0A1D6J9R3;A0A1D6J9R4;A0A1D6J9Q4;A0A1D6J9R2;A0A1D6J9Q9	20.9957	20.2574	20.5675	20.4931	20.24	20.4886	20.1512	20.1326	19.2507	19.7787	19.8514	19.8116	-0.199633	0.362536	-0.0309232	0.0351246	0.762047	0.975158	0.593337	2.63189	Polyadenylate-binding protein (PABP)
A0A1D6DYR7;A0A1D6IYD0;B6SH45;B6SUL0;B6SIF1;A0A1D6EWW6	18.6898	18.362	18.2221	18.5413	19.0714	18.9973	16.7789	18.146	18.0774	18.0387	18.3383	18.0161	0.445372	0.965466	0.463618	0.434843	0.757186	0.746245	0.73894	1.71077	Autophagy-related protein
P31726;B6TMF0	23.015	22.8304	22.4171	23.1913	23.2818	23.3671	21.6609	21.8692	22.4817	21.2714	21.5734	23.6975	0.52585	1.33766	0.176884	0.0776575	0.750267	1.16368	1.09923	0.649507	Cystatin-1 (Corn kernel cysteine proteinase inhibitor) (Cystatin I)
C0HHH9	24.1531	24.0467	23.9181	23.9119	24.0364	24.1316	22.7057	24.0822	23.0871	23.0418	22.8028	23.5963	-0.0126343	0.0464396	-0.144748	0.110817	0.747588	0.833696	0.879702	1.64785	Stress-response A/B barrel domain-containing protein UP3
A0A1D6NQP7	20.8072	20.8031	21.5959	20.0321	21.7468	20.953	20.6183	20.2587	20.0873	21.0936	20.8541	19.6318	-0.158079	0.10119	0.205093	0.160815	0.747311	1.14654	0.384139	0.223536	Chalcone-flavonone isomerase family protein
B4FF24;A0A1D6PDH9;A0A1D6PDI7;A0A1D6PDI5;A0A1D6PDI9	23.6633	23.7707	23.8078	23.3113	23.6342	23.3545	22.9527	23.0781	22.9694	23.0742	22.8257	22.6183	-0.313943	1.33415	-0.160671	0.512053	0.747204	3.66419	0.593932	1.63289	UDP-glucuronate decarboxylase (EC 4.1.1.35)
B4FBC9	22.1596	22.5348	22.8411	22.4136	22.5824	22.5727	21.9305	21.2826	22.0826	21.9736	22.2457	21.2805	0.0110982	0.0180353	0.068058	0.0625916	0.746619	1.11605	0.689659	1.10882	Patellin-1
A0A1D6N0J3;C0P9S6	22.306	22.2654	22.1021	21.0851	21.3413	21.4753	21.3846	21.649	21.4023	21.5465	21.2262	21.785	-0.923955	2.67977	0.040561	0.0780833	0.745855	2.67285	-0.218661	0.478886	Thioredoxin Y1 chloroplastic
A0A1D6LVE5	22.1286	22.3388	22.5541	22.1769	22.7819	22.3655	21.5008	21.5643	21.7285	21.6092	21.4923	21.5188	0.100932	0.176619	-0.0577666	0.307755	0.742648	2.21335	0.901347	2.1091	Gibberellin receptor GID1L2
A0A1D6GJM6	21.5629	21.1983	21.0443	20.7944	21.22	21.0714	20.5295	20.7573	20.2915	20.6992	20.4081	20.8198	-0.239862	0.534061	0.116285	0.254163	0.742374	1.65616	0.386228	1.03895	peptidylprolyl isomerase (EC 5.2.1.8)
Q6TM44	26.5898	26.9595	26.3368	25.5901	25.6396	25.1915	26.2161	26.3042	25.1434	25.8193	26.1699	25.228	-1.15495	2.13339	-0.148888	0.11686	0.740745	0.828155	-0.265315	0.357196	Germin-like protein
B6T8U7;A0A1D6EQY8;A0A1D6EQY9	26.4741	26.1	25.8446	25.8592	25.9934	25.8545	24.8613	25.9208	25.418	25.0341	24.6863	26.007	-0.237179	0.558279	-0.157553	0.114434	0.739506	0.972051	0.65988	0.76311	20 kDa chaperonin, chloroplastic (Chaperonin 10) (Protein Cpn21)
C0PCX2;A0A1D6EF99	23.003	22.6809	22.7931	22.2061	22.5325	22.4169	21.6971	22.3331	22.229	22.2868	22.0555	22.0872	-0.440507	1.51567	0.0567474	0.0968053	0.739236	1.55814	0.241982	0.944418	Cysteine synthase (EC 2.5.1.47)
C0HHC4;A0A1D6IBV3	26.4419	26.1013	25.5053	26.4668	26.4653	26.7178	24.929	25.7234	25.1854	24.7388	24.4929	25.6211	0.533774	0.867497	-0.328302	0.325124	0.736926	0.95798	1.599	1.97704	Nucleoside diphosphate kinase (EC 2.7.4.6)
B4FRD6	20.9523	20.6691	20.7136	19.9788	21.0062	20.7093	19.8787	20.3636	19.8839	20.1738	20.3194	19.2002	-0.213556	0.269011	-0.144264	0.137992	0.736274	1.79882	0.666982	0.647612	Peroxidase (EC 1.11.1.7)
A0A1D6HQ77	22.4232	22.4923	22.7798	22.7297	23.1384	22.7396	21.8028	21.7323	21.9542	21.7707	21.7258	22.2043	0.304104	0.811937	0.070516	0.159334	0.735346	2.35037	0.968934	2.05109	oligopeptidase A (EC 3.4.24.70)
A0A1D6E0R1;C4J6N6	20.6795	20.3285	20.1298	20.0288	20.2712	20.4197	19.2362	20.1839	19.5131	19.6604	19.5175	19.6154	-0.139404	0.285503	-0.0465724	0.0565561	0.734898	1.06602	0.642067	2.21131	Clathrin interactor EPSIN 1
B8A2X5	23.5316	23.4283	23.1588	23.1896	23.1768	23.0929	22.5471	22.7025	22.6703	22.6409	23.0012	22.4215	-0.219812	0.889452	0.0478884	0.0977492	0.732948	2.42886	0.465248	1.2713	Pectinesterase (EC 3.1.1.11)
A0A1D6H2K7	22.0011	21.6756	21.2215	21.3392	21.4985	21.119	20.4244	21.466	20.8109	20.6553	20.5347	21.6541	-0.313821	0.552797	0.0476189	0.034461	0.732318	0.901791	0.370878	0.426542	Nucleoid-associated protein chloroplastic
A0A1D6EGK8	22.9554	22.7748	23.1204	21.1996	21.1533	21.4168	22.5495	22.5723	21.5335	22.2735	21.9177	21.0135	-1.69365	3.71561	-0.483533	0.403375	0.731803	0.960372	-0.478315	0.551891	Putative beta-D-xylosidase 7
B6T026	18.7403	18.7559	19.0944	19.0812	19.3221	19.2243	18.4924	17.3802	18.5233	17.8503	18.5572	18.0979	0.345638	1.2028	0.0365054	0.0285806	0.731597	0.865202	1.04073	2.05082	Cortical cell-delineating protein
B6TNC0;A0A1D6I8F2;A0A1D6I8E8;A0A1D6I8F1	22.4224	22.0604	22.0106	21.7497	22.1753	22.3222	21.4657	21.7458	21.0934	20.7584	21.124	21.2998	-0.0820611	0.141265	-0.37424	0.68895	0.729518	1.47562	1.0217	1.91886	Ankyrin repeat domain-containing protein 2
B4F7V3	21.1783	21.2328	21.1704	21.2859	21.5067	21.6476	20.2523	20.3598	20.7811	20.3356	20.563	20.5821	0.286251	1.25501	0.0291367	0.0559758	0.729397	1.96154	0.986512	2.76987	protein-serine/threonine phosphatase (EC 3.1.3.16)
A0A1D6LC16	25.0497	24.6128	23.9965	23.6594	24.0964	23.8386	23.5708	24.2366	23.6669	23.2142	23.1269	23.8992	-0.688217	0.974805	-0.411337	0.570548	0.728252	0.920716	0.451372	0.753789	Pentatricopeptide repeat-containing protein mitochondrial
A0A1D6KD20	21.0278	20.5723	20.4236	19.5991	19.567	19.7985	20.0378	19.8618	19.9462	19.7167	19.5635	19.8119	-1.01968	2.18954	-0.251209	1.32962	0.725934	1.73622	-0.0425415	0.155488	RNA-binding (RRM/RBD/RNP motifs) family protein
A0A1X7YIM9;A0A1X7YIG0;A0A1X7YIH8	27.1442	26.9771	26.6363	25.631	25.9702	25.9808	26.2364	26.7274	25.6187	26.3517	25.7514	25.8555	-1.05852	2.30604	-0.207983	0.218662	0.725017	0.959255	-0.125518	0.225085	deleted
B6UF43	21.129	20.9302	21.2004	20.7336	20.7794	20.7229	20.3197	20.6511	20.1179	20.4713	20.4657	20.0212	-0.341215	1.83776	-0.0434907	0.0706711	0.723637	1.83914	0.425912	1.32791	non-specific serine/threonine protein kinase (EC 2.7.11.1)
B6SZN2;A0A1D6JW03;A0A1D6JW05;A0A1D6JW02	22.3017	22.0056	21.4205	21.2033	21.9222	21.6805	21.0122	21.4558	21.0921	21.1791	20.8572	21.2815	-0.307298	0.387479	-0.0807775	0.162357	0.722584	1.16094	0.496063	0.939733	ATP-dependent Clp protease ATP-binding subunit CLPT1 chloroplastic (ATP-dependent Clp protease ATP-binding subunit clpA)
B4FLV6;A0A1D6M7I1;A0A1D6M7I0	21.2075	20.5409	20.3988	19.7882	20.0335	18.8486	19.8986	20.0293	20.06	17.4899	19.5643	20.3073	-1.159	1.24036	-0.875445	0.445571	0.719808	1.32575	0.436256	0.181039	Protein translation factor SUI1 homolog
B4FZF7;A0A1D6JE35;A0A1D6DZS3;A0A1D6DZS4;A0A1D6DZS2;B4FRH7;A0A1D6JE31;A0A1D6JE28;A0A1D6DZS6	20.109	19.9139	20.3241	18.9268	19.5637	18.8827	19.4981	19.2601	19.4309	19.5401	19.4914	18.7732	-0.991261	1.7803	-0.128152	0.190272	0.719287	2.18933	-0.143822	0.163201	UDP-N-acetylglucosamine diphosphorylase 2
O48557;B4FNT0;C0HEG3;A0A1D6KJU9;A0A1D6KJV0;A0A1D6KJV1	23.3962	22.7138	22.965	23.4551	22.708	22.5767	21.9108	22.5542	22.4552	21.8696	22.0098	22.5545	-0.111733	0.120412	-0.162108	0.218226	0.718304	1.19586	0.768679	1.04923	Large ribosomal subunit protein uL22 (60S ribosomal protein L17)
B4FSM5	21.743	21.5022	21.4087	21.9708	22.2469	22.1845	20.4082	21.005	21.1089	20.8103	20.7755	21.3139	0.582806	1.96004	0.125847	0.170388	0.710564	1.3819	1.16752	2.42395	Glutaredoxin-dependent peroxiredoxin (EC 1.11.1.25)
A0A1D6I0G7;A0A1D6I0G6;A0A1D6I0G0;A0A1D6I0G1;A0A1D6I0G9;A0A1D6I0G3;A0A1D6I0F8;A0A1D6I0H1;A0A1D6I0G4;A0A1D6I0G2;A0A1D6I0G8;A0A1D6I0H2;A0A1D6I0F9	21.1382	20.7938	20.4868	20.5708	20.6601	21.2226	19.96	20.8084	19.5239	19.7303	19.7526	20.0651	0.0116049	0.0138326	-0.248065	0.250643	0.708847	0.775016	0.968517	1.86158	Polyadenylate-binding protein (PABP)
A0A1D6H7X6;A0A1D6H7X5	21.8416	21.3295	21.1709	21.7096	21.484	21.6117	20.3606	21.0962	20.7601	20.3781	20.297	21.341	0.15445	0.29426	-0.0668971	0.0583028	0.708367	1.13491	0.929714	1.27656	PREFOLDIN 1
A0A1D6J0P9;A0A1D6J0P6;B6TBW5;A0A1D6J0Q0;A0A1D6J0P8;A0A1D6PW94;K7UBN6;A0A1D6PW95;A0A1D6J0P5;A0A1D6PW93;A0A1D6PW97	20.5272	20.4669	20.1134	20.2632	19.9675	20.1904	19.3939	19.9382	19.6515	19.2887	19.6655	19.7578	-0.228814	0.661267	-0.090566	0.159667	0.707951	1.59621	0.569703	1.55401	tyrosine--tRNA ligase (EC 6.1.1.1) (Tyrosyl-tRNA synthetase)
B4FYN0	22.1851	21.8615	21.4775	22.6354	22.5103	22.6606	21.0835	21.1503	21.1666	20.7722	21.3976	21.5524	0.760735	1.65331	0.107251	0.168833	0.707911	1.57806	1.36139	2.30253	Mitochondrial import inner membrane translocase subunit
Q19VG6	22.7353	22.5103	22.3714	19.9433	21.2491	20.7608	21.8275	22.5548	21.1122	22.212	21.8233	20.2789	-1.88793	2.05509	-0.393401	0.211119	0.707537	0.756916	-0.78699	0.487644	Major latex protein 22 (Pathogenesis-related protein 2)
A0A1D6HLQ1;A0A1D6HLQ2;A0A1D6JVQ2;A0A1D6ECR8	21.4353	21.6024	21.7294	21.3351	21.6703	21.6061	20.8789	20.5648	21.2144	20.9987	20.9253	20.8645	-0.051829	0.144188	0.0434837	0.0801166	0.702972	1.56919	0.60766	2.28312	D-cysteine desulfhydrase (EC 4.4.1.15)
A0A1D6L6D5;A0A1D6L6D7;A0A1D6L6D6	20.8601	20.3039	20.4734	20.6934	20.7695	20.7061	19.5112	19.8915	20.1296	19.4929	19.5579	20.2537	0.177217	0.460152	-0.0758801	0.0891066	0.701721	1.34493	0.954819	1.7571	Chloroplast thylakoid membrane
B4FTP9	19.7583	19.7116	19.4709	20.1415	20.3039	20.4326	17.9479	19.5381	19.3534	18.5038	19.1765	19.5135	0.645681	2.20612	0.118125	0.0708917	0.700488	0.617074	1.22804	1.78531	Protein BOBBER 1
C0HEG7;A0A1D6JH82;A0A1D6JH85	21.4412	21.4192	21.5067	21.707	21.8451	21.9194	20.7352	20.7553	20.7799	20.6788	20.6462	20.8734	0.36814	2.25908	-0.0239754	0.121385	0.698915	4.73774	1.09103	3.49552	Putative plastid-lipid-associated protein 13 chloroplastic
A0A1D6GL68	20.2974	19.9553	20.0927	21.5232	21.1708	21.3958	19.3001	19.1689	19.7799	19.1485	19.512	19.7446	1.24814	3.02104	0.052096	0.0718245	0.698847	1.5312	1.89489	3.14514	glucan endo-1,3-beta-D-glucosidase (EC 3.2.1.39)
B4FBC2	24.6738	24.5862	24.2313	23.841	24.544	24.2429	23.7551	23.9612	23.6786	23.8471	23.5186	23.7488	-0.287846	0.516666	-0.0934995	0.293988	0.698819	1.92631	0.504472	1.05006	GDP-mannose 35-epimerase
B4FBB9;A0A1D6H0Z5;B4FBQ5;A0A1D6H100	20.8375	20.6275	20.8392	20.6867	21.0147	20.544	19.8567	19.9866	20.3686	19.753	20.036	20.2904	-0.0195745	0.0427578	-0.0441259	0.0707184	0.697405	1.83812	0.721957	1.58861	protein-serine/threonine phosphatase (EC 3.1.3.16)
B4FR03;A0A1D6FHA9	23.2444	22.4625	21.1963	22.4033	22.3982	22.3272	21.2911	22.2145	21.309	21.0546	21.4872	22.1415	0.075154	0.0429058	-0.043752	0.0336657	0.696187	0.446738	0.815093	1.20879	Nucleic acid-binding OB-fold-like protein (OB-fold nucleic acid binding domain containing protein)
B6SZF2	19.9249	19.7515	19.4674	18.4683	18.9053	18.945	19.0328	19.2067	18.8158	18.9796	18.5298	19.4368	-0.941775	2.01339	-0.0363719	0.0435077	0.696176	1.7857	-0.209227	0.277383	DUF1995 domain-containing protein
A0A1D6H4X4;A0A1D6H4X7;A0A1D6H4X3;A0A1D6H4X8	18.999	19.1905	19.6453	19.2236	19.0485	19.7018	19.1786	17.3242	19.2496	19.1442	16.8829	19.8745	0.0463924	0.0586979	0.0496858	0.0149721	0.694115	0.454062	0.690822	0.305301	Uncharacterized protein
A0A1D6PEU0;B4G1I6;A0A1D6PEU1;K7VFS1;A0A1D6PEU5	22.6765	22.0777	21.884	21.8898	21.7466	21.9177	21.1464	22.0808	21.3299	21.3436	21.2001	21.8325	-0.361364	0.671115	-0.0603053	0.0607989	0.693691	0.866861	0.392633	0.923492	ATP-dependent Clp protease ATP-binding subunit CLPT1 chloroplastic
B6TQX4;B4FQ41;A0A1D6KQJ9	20.8183	21.126	20.6539	22.18	22.4884	23.0951	19.8412	20.6762	20.0013	17.6415	19.8965	22.578	1.7218	2.32827	-0.134252	0.0312073	0.693134	1.12059	2.54918	0.812526	Auxin-repressed 12.5 kDa protein (Dormancy-associated protein 1)
C4J3Q4	22.983	22.7008	22.3023	21.937	22.3214	22.2677	21.9902	22.1809	21.7359	21.9493	21.7676	21.5365	-0.486658	0.987017	-0.21786	0.548455	0.693012	1.37233	0.424213	1.17698	YCF37-like protein
C4J411;A0A1D6JWG0;A0A1D6JWF9;A0A1D6JWD2	18.8288	18.6231	18.7608	19.3405	19.7665	19.6004	17.4169	18.3333	18.3855	18.6638	19.0169	18.3174	0.831558	2.4182	0.620811	0.764338	0.692367	1.01453	0.903114	1.7232	Imidazole glycerol phosphate synthase hisHF [Includes: Glutaminase (EC 3.5.1.2); Cyclase]
C0HF09;A0A1D6IK71	21.2923	21.6082	21.1172	20.6618	20.9432	20.7321	20.6996	20.6676	20.5866	20.6118	20.6702	20.7058	-0.5602	1.54846	0.011308	0.0930166	0.687922	2.01918	0.116413	0.584225	Copper-transporting atpase paa1
Q9AR47;B6SLQ1;A0A1D6KXG6;A0A1D6KXG9;A0A1D6KXG4	21.1881	20.8002	20.7823	20.5902	20.6105	20.7657	20.0948	20.3955	20.2301	19.9589	20.098	20.5476	-0.268061	0.86904	-0.0386613	0.0682654	0.683379	1.90307	0.453979	1.14729	Prefoldin subunit 4
A0A1D6MQM1;C0P6Q6;A0A1D6MQL7;A0A1D6MQL8	19.6452	19.9644	19.8759	19.5066	20.1603	19.7872	18.5971	19.6353	19.2034	19.5174	18.589	19.6195	-0.0104828	0.0164111	0.0967096	0.0764305	0.683208	1.01546	0.576016	0.693017	DNA topoisomerase 2 (EC 5.6.2.2)
B4F8X3;A0A1D6NUT1;A0A1D6NUT3;A0A1D6NUT2	23.9575	23.7533	23.8584	23.8	24.2572	23.7679	22.9783	23.2802	23.2627	23.3998	23.1761	23.086	0.0853049	0.194056	0.0468922	0.127162	0.682662	2.40429	0.721075	1.76669	Acyl-coenzyme A oxidase
B4FSV6;A0A1D6LJP0;A0A1D6LJP4;A0A1D6LJP2;A0A1D6LJP6	22.7121	22.6074	22.8275	23.1046	23.4279	23.4122	21.8077	21.7942	22.4976	21.8559	21.9416	22.3757	0.599246	2.08658	0.0245298	0.0291945	0.682496	1.32671	1.25721	2.5488	6-phosphogluconate dehydrogenase, decarboxylating (EC 1.1.1.44)
B4FZU8	26.7309	26.413	26.3757	26.7146	26.5102	26.8525	25.4201	26.1266	25.9277	25.5697	25.5125	26.2874	0.185924	0.547116	-0.034942	0.0362826	0.681723	1.3364	0.902589	1.54933	Malate dehydrogenase (EC 1.1.1.37)
A0A1D6DUN4;A0A1D6DUN5;A0A1D6DUN3	19.6514	19.5792	19.6245	19.1979	19.322	18.8929	19.0522	18.8032	18.9553	18.7101	17.3802	19.1979	-0.480803	1.68907	-0.507511	0.390623	0.681485	3.07948	0.708193	0.563581	SWIB complex BAF60b domain-containing protein
A0A1D6GHI2	22.2561	22.0186	21.6463	21.5898	21.9541	22.0088	21.2652	21.5477	21.0643	21.3359	21.1014	21.5192	-0.122777	0.216143	0.0264651	0.0490314	0.681309	1.40385	0.532068	1.3894	Retrovirus-related Pol polyprotein LINE-1
A0A1D6QRH7;A0A1D6QRH8;A0A1D6QRH5;A0A1D6QRH6	24.5511	24.4885	24.7887	24.9687	25.3846	25.1847	23.7632	23.5407	24.4851	24.2242	24.0747	23.8107	0.569881	1.70978	0.106859	0.126468	0.679755	1.06732	1.14278	2.58966	Citrate synthase
B4FKF4	22.767	22.6747	22.7532	22.8574	23.0423	22.9811	21.8311	22.2282	22.1008	22.0956	21.9213	22.1941	0.228654	1.68737	0.0169627	0.0407419	0.678245	2.30905	0.889936	3.11399	Homoserine kinase (EC 2.7.1.39)
K7VAN4;A0A1D6FET7	21.5005	20.997	21.0723	21.4133	21.7812	21.619	20.249	20.782	20.5097	20.4911	20.2672	21.1072	0.414551	1.02711	0.108274	0.135615	0.676395	1.43221	0.982672	1.64383	Putative DUF1421 domain family protein
C0P4P5;A0A1D6NQF3;A0A1D6NQF5;A0A1D6NQF1	23.7793	23.862	23.952	23.85	24.4119	24.076	23.0805	23.0819	23.4028	22.751	22.7655	23.6989	0.248202	0.658352	-0.116606	0.129191	0.67602	2.33475	1.04083	1.37452	non-reducing end alpha-L-arabinofuranosidase (EC 3.2.1.55) (Beta-D-xylosidase)
A0A1D6EEW2	25.4999	24.8291	24.2495	23.661	22.9299	23.5781	24.1717	25.1113	23.2684	24.63	22.8889	25.4952	-1.46985	1.57498	0.154162	0.0571135	0.675677	0.452586	-0.948332	0.520387	Natterin-4
B4FV03	25.5837	25.6203	25.6787	25.9839	26.3344	26.1262	24.726	24.9254	25.2046	24.3085	24.8057	24.9694	0.520573	2.1055	-0.257473	0.458397	0.675592	2.05479	1.45364	2.54167	glutathione transferase (EC 2.5.1.18)
A0A1D6GEX5;B6T3V9	23.2361	23.1969	23.5066	23.621	24.4226	23.9674	22.2021	22.4927	23.2185	22.3657	22.3318	22.9903	0.690425	1.2861	-0.0751673	0.0710557	0.67547	0.997797	1.44106	1.9868	Short chain alcohol dehydrogenase1
B6U5I1	26.0176	25.9398	25.8666	25.7908	26.1441	26.2188	25.2166	25.4963	25.0895	25.1167	25.1603	25.7334	0.1099	0.324838	0.06932	0.107808	0.673855	2.20738	0.714435	1.39643	peptidylprolyl isomerase (EC 5.2.1.8)
B4FPA6;A0A1D6GDB7	18.5921	19.2652	18.8071	18.7191	18.5351	18.8355	18.5989	18.3342	17.7158	17.605	18.1889	18.5202	-0.191572	0.36962	-0.111598	0.10769	0.67183	0.957689	0.591857	0.985813	DNA-directed RNA polymerases I, II, and III 17.1 kDa polypeptide (DNA-directed RNA polymerases II IV and V subunit 8B)
C0HDZ6;A0A1D6EHT1;A0A1D6EHT4;A0A1D6EHT7	21.668	21.9805	21.8868	21.4548	21.5725	21.24	21.4104	21.3295	20.7804	21.1212	21.3136	21.6012	-0.422692	1.46053	0.171918	0.286613	0.671675	1.43006	0.0770658	0.171372	Actin-1
A0A1D6L8I1;A0A1D6L8I2;A0A1D6L8I5	24.6288	24.1723	24.0611	24.4658	24.3157	24.6182	23.5175	24.3784	22.9521	23.0921	23.2005	24.502	0.179177	0.388403	-0.0177994	0.0095433	0.671392	0.678569	0.868369	0.876428	DUF642 domain-containing protein
A0A1D6IKK3;A0A096SIL2;A0A1D6IKK1	21.9638	21.7758	21.8947	22.7503	23.0151	22.9111	21.4145	20.3567	21.8626	20.8056	21.4859	21.4252	1.01408	3.36752	0.0276502	0.0185161	0.66683	0.672976	1.65326	2.69818	PLASMODESMATA CALLOSE-BINDING PROTEIN 5
A0A1D6N521;A0A1D6N522;A0A1D6N518;A0A1D6N517;A0A1D6N526;A0A1D6N527;A0A1D6N524;A0A1D6N528;A0A1D6N516;A0A1D6N523	22.8494	22.7475	22.7418	25.3274	25.3996	25.5127	20.6187	22.3978	23.3236	18.2173	21.8069	24.192	2.63367	5.67382	-0.707961	0.13693	0.666192	0.347848	4.00782	1.0846	Lipoxygenase (EC 1.13.11.-)
P93804;A0A1D6GJ73;A0A1D6GJ75;A0A1D6GJ72;A0A1D6GJ74	26.4241	26.2364	26.0285	26.1896	26.4412	26.3055	25.2592	25.8435	25.5883	25.2454	25.0691	25.9082	0.0824451	0.239937	-0.156086	0.195697	0.666004	1.50874	0.904535	1.5665	Phosphoglucomutase, cytoplasmic 1 (PGM 1) (EC 5.4.2.2) (Glucose phosphomutase 1)
K7TVZ1	20.8255	21.0366	20.7071	19.8276	19.658	19.901	20.3162	20.6949	19.5633	19.8209	19.5606	20.6569	-1.06085	3.04015	-0.178663	0.141093	0.664916	0.895474	-0.217269	0.255045	6-phosphogluconate dehydrogenase, decarboxylating (EC 1.1.1.44)
A0A096SZF8;A0A1D6ES24	19.9323	19.9294	20.0254	20.3906	20.2842	20.1314	19.2174	19.1793	19.4982	18.7368	19.5277	18.759	0.306379	1.70281	-0.290462	0.448229	0.664064	2.4893	1.2609	2.01777	Fasciclin-like arabinogalactan protein 7
B8A187;A0A1D6J5A6;B4FXY9	21.2575	21.6695	22.1047	22.9047	23.4615	23.2758	20.7901	20.432	21.8197	21.0695	21.119	21.6414	1.53676	2.19238	0.262732	0.226122	0.663315	0.617582	1.93734	2.85567	Putative quinone-oxidoreductase homolog chloroplastic
A0A1D6F5U0;A0A1D6F5U4;A0A1D6F5T2;A0A1D6F5T1;A0A1D6F5U7;A0A1D6F5T3;A0A1D6F5U8;A0A1D6F5T9;A0A1D6F5T6;A0A1D6F5U1;A0A1D6F5T8	24.9782	24.8991	24.775	24.6562	24.7765	24.7922	24.1533	24.2306	24.2838	24.0606	24.2079	24.6093	-0.142465	0.909573	0.0700353	0.155748	0.66151	3.14941	0.44901	1.24386	Alpha-mannosidase (EC 3.2.1.-)
C0HGH7	22.561	22.3925	22.6454	22.4714	22.6136	22.634	21.4612	22.0145	22.1423	21.6493	21.7371	22.8723	0.040062	0.167508	0.213575	0.182474	0.660287	1.38853	0.486774	0.541283	Universal stress family protein
A0A1D6M7C2	29.8962	29.7962	29.8165	28.5691	29.1664	29.0313	29.0932	29.5218	28.9202	29.0389	28.6544	29.4426	-0.914007	2.12057	-0.133087	0.17426	0.657901	1.65316	-0.123019	0.158726	Phosphoglycerate kinase (EC 2.7.2.3)
C0PF72;A0A1R3LJZ7;A0A1D6JYD6;A0A1D6JYD8;A0A1D6JYD5;A0A1D6JYD4	21.0423	20.9566	20.9174	20.7386	21.0047	21.2653	20.1609	20.3844	20.4095	20.0633	20.1771	20.6909	0.030803	0.0687806	-0.00782903	0.0123969	0.653829	2.77176	0.692461	1.31933	Arginine biosynthesis bifunctional protein ArgJ, chloroplastic [Cleaved into: Arginine biosynthesis bifunctional protein ArgJ alpha chain; Arginine biosynthesis bifunctional protein ArgJ beta chain] [Includes: Glutamate N-acetyltransferase (GAT) (EC 2.3.1.35) (Ornithine acetyltransferase) (OATase) (Ornithine transacetylase); Amino-acid acetyltransferase (EC 2.3.1.1) (N-acetylglutamate synthase) (…
B6SK03;A0A1D6QNP6	24.3138	24.0107	23.8164	23.4382	23.8129	23.5335	23.2533	23.9281	23.0018	23.2322	23.1239	23.3117	-0.452047	1.15988	-0.171793	0.240225	0.652529	0.979737	0.372275	1.38991	Ubiquitin-conjugating enzyme E2 variant 1C (Ubiquitin-conjugating enzyme spm2)
A0A1D6NY72	19.8035	19.3229	19.1855	19.8815	20.7574	20.0204	17.7774	19.2846	19.2963	16.9036	19.2242	19.7272	0.782438	1.11463	-0.167792	0.0577256	0.651165	0.53341	1.6014	0.813536	Acylphosphatase (EC 3.6.1.7)
A0A1D6HN92;A0A1D6HN93;A0A1D6HN88;B6TCA9;B4FVU6;A0A1D6L3J0;A0A1D6HN90;A0A1R3MKB6;A0A1R3MKC3;A0A1R3MKC9;A0A1R3MKD5;A0A1R3MKD7;A0A1D6L3J6;A0A1D6HN89;A0A1R3MKB9	19.598	19.7461	19.283	19.6803	19.8614	19.6727	19.293	17.8342	19.5487	18.0892	19.3386	19.5665	0.195751	0.58263	0.106189	0.0518557	0.650456	0.518051	0.740018	0.73178	Diphosphomevalonate decarboxylase (EC 4.1.1.33)
K7UCZ5;A0A1D6IW15	20.7073	20.427	20.8878	20.1331	20.3307	19.8059	19.7746	20.4818	19.823	20.2382	19.7922	19.6405	-0.58415	1.34279	-0.136177	0.178284	0.647581	1.15102	0.199608	0.351708	Heat shock 70 kDa protein 6 chloroplastic
B4FAG0;A0A1D6JYA0;A0A1D6JYA1;A0A1D6JYA2;A0A1D6JY98	25.8507	25.7659	25.8394	25.243	25.8068	25.4659	24.9091	25.394	25.2115	25.0291	24.9739	25.0472	-0.313418	0.878874	-0.154787	0.468222	0.647151	1.96516	0.48852	1.37856	UDP-glucuronate decarboxylase (EC 4.1.1.35)
B6THA1;A0A1D6E6A9	24.0272	23.3273	23.2002	23.956	23.9675	24.189	22.3122	23.1703	23.1364	22.2294	22.7726	23.6394	0.51928	0.903848	0.00753657	0.00496438	0.645253	0.781952	1.157	1.29862	Glutaredoxin homolog1 (Grx_C2.2-glutaredoxin subgroup I)
B4FFZ2	24.2218	24.14	24.2417	24.1356	24.2248	24.1514	23.3761	23.9406	23.3518	23.2283	22.9039	24.0114	-0.0306136	0.299399	-0.174966	0.174056	0.645034	1.52818	0.789386	1.12541	Ketol-acid reductoisomerase (EC 1.1.1.86) (Acetohydroxy-acid reductoisomerase) (Alpha-keto-beta-hydroxylacyl reductoisomerase)
A0A1D6DYU7;A0A1D6DYU8;A0A1D6DYU9	19.4397	19.3913	19.8346	20.4776	20.8538	20.7342	18.9952	18.8583	18.8802	19.0306	19.0097	19.0616	1.13335	2.49733	0.122759	1.27812	0.643979	1.92894	1.65457	3.91324	(S)-2-hydroxy-acid oxidase (EC 1.1.3.15)
B4FIU6;A0A1D6I8T9	19.4743	19.6367	19.6757	19.2529	19.2463	19.3488	18.7024	19.0041	19.1516	18.7457	18.9812	19.0617	-0.312966	1.95601	-0.0231298	0.0487554	0.642933	1.93461	0.353097	1.61035	hydroxyacylglutathione hydrolase (EC 3.1.2.6) (Glyoxalase II)
B4FW31;A0A1X7YHN5	22.4287	22.3341	22.146	22.6451	22.8386	22.704	21.6331	21.6557	21.6912	21.44	21.4271	21.9762	0.426308	1.87217	-0.0456041	0.0892731	0.642895	2.79023	1.11481	2.37735	protein-serine/threonine phosphatase (EC 3.1.3.16)
B6TXN5	20.634	20.8653	21.5445	21.1612	21.1247	21.1586	20.7461	19.8496	20.5237	20.3866	20.6775	19.9385	0.133562	0.186516	-0.0389493	0.0383476	0.641504	0.769663	0.814015	1.71205	Gibberellin receptor GID1L2 (Putative carboxylesterase 18)
A0A1D6F9G8;A0A1D6F9G9	22.5739	23.0478	23.1486	24.0824	23.9779	23.926	22.0645	21.8808	22.9019	21.8084	22.1658	23.4895	1.07196	2.37251	0.205455	0.125324	0.641025	0.823257	1.50753	1.37123	MD-2-related lipid recognition domain-containing protein / ML domain-containing protein
B4F817;A0A1D6LHI5	23.6563	23.3851	23.2136	23.7829	24.1226	24.0103	22.4193	22.7815	23.133	22.3396	22.5812	23.5539	0.553552	1.562	0.0469557	0.0375141	0.640415	1.23754	1.14701	1.39187	Dehydroascorbate reductase (EC 1.8.5.1) (Glutathione dehydroascorbate reductase3)
B6TB61	22.6874	22.3971	22.2288	22.5478	22.7828	22.6891	21.5562	22.1386	21.7076	21.4372	21.3244	22.0897	0.235432	0.715791	-0.183726	0.245769	0.636936	1.3536	1.05609	1.88292	Ubiquitin receptor RAD23 (DNA repair protein RAD23)
B4F9P4;A0A1D6LBR7	20.5913	20.4649	20.924	19.3108	19.673	19.3073	19.7745	20.4718	19.8274	20.7103	19.5904	20.9284	-1.2297	2.59328	0.385096	0.337581	0.635509	1.13795	-0.97929	1.06574	Nucleic acid-binding proteins superfamily
B4G1Z2	20.6872	20.013	20.2467	20.5425	20.7603	21.1133	19.8295	19.6472	19.5717	19.54	19.7098	19.4167	0.489702	0.88311	-0.127295	0.484126	0.632848	1.39253	1.24984	2.58604	Xyloglucan endotransglucosylase/hydrolase (EC 2.4.1.207)
A0A1D6GGD7	19.9552	19.9669	20.4876	20.615	21.1087	20.7364	19.0557	18.9087	20.5527	19.7685	20.1661	19.6196	0.683462	1.38668	0.345694	0.248922	0.630863	0.497274	0.968631	1.92911	hydroperoxide dehydratase (EC 4.2.1.92)
B4FYX0;A0A1D6MQ48	22.486	22.4931	22.4953	22.2042	22.8055	22.5567	21.8128	22.0493	21.7278	21.8461	21.7828	21.9143	0.0306581	0.0609573	-0.015576	0.0517985	0.628187	2.54596	0.674421	1.71054	Transcription factor Pur-alpha 1
A0A1D6QDB3;C0PKD9	23.1153	22.5274	22.1886	20.3827	20.4711	20.4489	21.9505	23.1149	20.8843	21.8492	21.3143	21.2336	-2.17623	2.87827	-0.517517	0.314721	0.62724	0.376656	-1.03147	2.21273	20 kDa chaperonin, chloroplastic (Chaperonin 10) (Protein Cpn21)
A0A1D6GQZ1;A0A1D6GQZ2	21.6468	21.7185	22.0604	21.1615	21.4051	21.4872	21.3794	21.4285	20.74	21.246	20.8649	20.6725	-0.457263	1.33095	-0.254823	0.385099	0.625917	1.15039	0.423478	1.02038	ACT domain-containing protein ACR (Protein ACT DOMAIN REPEATS)
A0A1D6M164;A0A1D6M165;A0A1D6M163	19.8608	20.1345	20.202	20.9713	20.9423	20.698	19.553	19.2617	19.5065	19.777	20.2014	19.0275	0.804763	2.39298	0.228237	0.255595	0.625345	1.97594	1.20187	1.5624	Protein kinase superfamily protein
B4FMM1	19.1161	19.3447	19.4594	20.9524	21.4356	21.0136	18.7605	18.117	19.1694	18.7428	18.6743	18.805	1.82713	3.25348	0.0583922	0.0659273	0.624447	0.903339	2.39318	3.97169	Putative carboxylesterase 2
B6TKK2	18.5968	19.64	19.0991	20.9763	21.1167	21.0241	18.8106	17.149	19.5085	18.375	20.3803	18.5979	1.92707	2.4986	0.62838	0.265745	0.622631	0.33754	1.92132	1.40779	Gibberellin receptor GID1L2 (Putative carboxylesterase 18)
B4F7T9	20.0617	19.9085	19.8602	20.0575	20.2423	19.7731	19.2986	19.3687	19.2975	19.1211	19.5309	19.0025	0.0808182	0.209575	-0.103446	0.253834	0.62184	3.17191	0.806105	1.73084	Peroxidase (EC 1.11.1.7)
B4FIH9;A0A1D6F3V1;A0A1D6F3V4	22.3322	22.5206	22.5772	23.9113	23.9378	23.7578	21.8882	21.4039	22.2744	21.603	22.0535	22.23	1.39231	3.93703	0.10668	0.124516	0.621155	1.11284	1.90678	3.21326	Xylose isomerase (EC 5.3.1.5)
A0A1D6IIL4	22.0187	21.909	21.4173	21.4243	21.4349	21.3079	21.0735	21.5118	20.8987	20.8663	20.7083	21.0066	-0.392628	0.971379	-0.300954	0.677952	0.620354	1.12329	0.528679	2.28725	WPP domain-containing protein 2
B6T4U8	23.9398	23.4143	23.561	23.6033	23.5077	23.6715	22.8645	23.2914	22.9009	22.8011	22.9043	22.7484	-0.0442003	0.0966875	-0.200977	0.627873	0.619474	1.39047	0.776251	3.52477	Calmodulin
C0P656;A0A1D6KUQ7;A0A1D6LYR8	20.3383	19.1947	18.5959	18.7045	17.9183	18.105	19.2526	19.8116	17.2148	19.2341	19.2556	19.6886	-1.13371	0.941052	0.633068	0.323761	0.616634	0.261444	-1.15014	1.83309	Large ribosomal subunit protein bL28c (50S ribosomal protein L28, chloroplastic) (CL28)
A0A1D6QQ59;B8A043;A0A1D6QQ56;A0A1D6QQ74;A0A1D6QQ75	23.0799	22.572	22.2215	22.7392	22.8989	22.8166	21.9123	22.2222	21.9009	21.7977	21.8658	22.3901	0.1938	0.312443	0.00604439	0.00926659	0.612609	1.06436	0.800365	1.8469	KH domain-containing protein
B4FRU4;B6TK61;A0A1D6JVQ7;A0A1D6JVQ5;A0A1D6PF22;A0A1D6PF20	19.255	19.0319	18.6481	19.5334	19.923	19.8014	18.6533	17.4539	18.9945	18.7333	19.1748	18.4148	0.774262	1.66757	0.407069	0.323541	0.611121	0.539943	0.978314	1.76887	26S proteasome non-ATPase regulatory subunit 4 homolog (26S proteasome regulatory subunit RPN10)
C0PFG4;A0A1D6JJK8	19.9528	20.0538	21.0639	20.4876	20.8444	20.8375	19.565	19.3283	20.3501	19.6589	19.8087	20.0481	0.366329	0.417312	0.0907338	0.0988966	0.609006	0.576664	0.884601	2.24807	Alpha/beta-Hydrolases superfamily protein
B4FYW7;A0A1D6NW96	19.7878	19.2295	19.0456	18.7188	18.582	16.9891	18.7845	18.9335	18.5216	18.5164	18.9756	19.1346	-1.25767	0.98534	0.12897	0.228523	0.607732	1.12704	-0.778907	0.595087	Nudix hydrolase 14 chloroplastic
A0A1D6E519;O48556;B4FXF9	23.3788	23.3138	22.8938	23.2488	23.5043	23.5078	22.6669	22.8601	22.2382	22.1133	22.2578	22.7707	0.224868	0.573468	-0.207766	0.313093	0.607099	1.19671	1.03973	2.05965	Soluble inorganic pyrophosphatase (EC 3.6.1.1) (Pyrophosphate phospho-hydrolase)
K7VCN5	22.3452	22.4137	22.4984	22.4842	21.9871	22.2211	21.8362	22.1162	21.486	21.2632	21.6047	21.6145	-0.188315	0.555301	-0.318643	0.669918	0.606335	1.49609	0.736663	1.79142	Peroxidase (EC 1.11.1.7)
B6TRH4;A0A1D6JLB3;A0A1D6JLB2	19.7715	19.8029	20.0632	19.8198	20.2438	20.0118	19.3177	19.1241	19.385	18.2118	19.5024	19.6262	0.145913	0.402666	-0.162123	0.129751	0.603622	2.12118	0.911659	0.908089	Riboflavin biosynthesis protein PYRD, chloroplastic [Includes: Diaminohydroxyphosphoribosylaminopyrimidine deaminase (DRAP deaminase) (EC 3.5.4.26) (Riboflavin-specific deaminase); Inactive 5-amino-6-(5-phosphoribosylamino)uracil reductase (HTP reductase)]
C0HH81	20.4248	19.9763	20.0245	18.8036	19.2918	19.2017	19.5744	19.7101	19.3314	19.5143	19.8158	19.9212	-1.04283	2.13969	0.211833	0.571992	0.60324	1.54297	-0.651419	1.55211	NAD(P)-binding Rossmann-fold superfamily protein
A0A1D6KSJ1	21.0341	20.4403	19.7064	20.6854	20.7098	20.9258	19.3428	20.251	19.7884	19.5127	19.3421	20.1454	0.380053	0.412703	-0.127305	0.130551	0.599557	0.573944	1.10692	1.90613	Putative prefoldin subunit 5
B4FRP4;A0A1D6FDT0	23.0569	23.3994	23.0762	23.6943	24.4346	24.1834	22.7094	22.7235	22.3097	22.3519	22.5031	22.7542	0.926625	1.71753	-0.0444698	0.0881058	0.596627	1.56531	1.56772	2.5009	Aspergillus nuclease S1 (EC 3.1.30.1)
C0P530;A0A1D6NWP6;C0PHP3	27.1472	26.9354	26.7141	25.8077	26.1458	26.1345	26.3179	26.7764	25.918	26.4329	26.1025	26.2046	-0.902897	2.24582	-0.0907733	0.124602	0.594801	1.00474	-0.217323	0.667002	Chaperonin 60 subunit beta 2 chloroplastic
B4FAQ9;A0A1D6MEZ6;C0HHX2	27.3932	27.2737	27.5596	27.6991	28.135	27.9349	26.8033	26.5545	27.0897	26.4841	26.9115	26.7722	0.514146	1.56791	-0.0932477	0.177628	0.593009	1.55617	1.2004	2.59811	DREPP4 protein (Plasma membrane-associated cation-binding protein 1)
B4FWM3;A0A1D6LDX4;A0A1D6LDW9;A0A1D6LDY0	21.7315	21.4326	21.3242	21.5392	21.7995	21.7983	20.9602	21.1311	20.6188	20.6689	20.6228	21.0597	0.216268	0.654876	-0.11958	0.228871	0.592705	1.42414	0.928553	2.32496	KH domain-containing protein
C0P7G8	26.1955	25.9001	25.2393	25.433	25.5742	25.5681	25.0181	25.7491	24.7959	24.9009	24.5515	25.5836	-0.253174	0.369943	-0.175714	0.15749	0.590595	0.66332	0.513135	0.770894	Photosystem II repair protein PSB27-H1 chloroplastic
B4FH88;A0A1D6FUJ6;B4FPB0	22.4292	22.1006	22.1568	21.9328	21.7757	22.0065	21.2741	21.8974	21.7543	21.5388	21.3976	22.3275	-0.323878	1.24486	0.112686	0.118886	0.586938	1.28555	0.150374	0.194171	Bifunctional protein FolD 2
A0A1D6GU11;A0A1D6GU10	20.0137	20.3044	20.3418	20.4978	20.8364	20.54	19.5571	19.2341	20.1102	19.6261	19.7499	19.7198	0.404732	1.27692	0.0648333	0.0892063	0.586189	0.996065	0.926088	2.91998	EH domain-containing protein 1
B6TT00	20.4018	19.6004	19.7212	20.3208	20.8005	20.8001	19.4596	19.0392	19.4671	19.6333	19.9119	19.2126	0.732704	1.16295	0.26395	0.460377	0.585789	0.95636	1.05454	1.82059	chitinase (EC 3.2.1.14)
A0A1D6MG64	19.7559	20.035	20.3624	20.5427	20.7017	20.7792	19.4692	19.4194	19.5074	19.5296	19.2545	19.5251	0.623442	1.52634	-0.0288919	0.110726	0.585765	1.52689	1.2381	3.38169	Uncharacterized protein
A0A1D6KZ34	21.5315	21.0595	20.1956	22.7669	21.9628	22.8709	20.4859	19.7154	20.8324	19.7772	20.9764	22.6677	1.60468	1.52702	0.795848	0.369564	0.584264	0.498459	1.3931	0.718861	Protein P21
B6UCF0	20.5751	19.5517	19.3931	19.1663	19.0669	18.989	17.9596	20.523	19.2862	19.7649	19.1771	20.4456	-0.765919	0.958942	0.539577	0.26027	0.583734	0.28439	-0.721763	0.910399	Large ribosomal subunit protein uL6c
A0A1D6PK79;A0A1D6PK85;A0A1D6PK83;A0A1D6PK70;A0A1D6PK84;A0A1D6PK88;C0PDM1;A0A1D6PK71;A0A1D6PK72;A0A1D6JP35;A0A1D6JP37;A0A1D6JP34;C0PHH0;A0A1D6JP29;A0A1D6JP28;A0A1D6JP38	19.3348	19.2332	18.6315	18.9231	18.9489	18.7827	18.52	18.5954	18.3333	18.6582	18.2732	17.783	-0.18159	0.331844	-0.244805	0.38955	0.583576	1.17809	0.646791	1.17663	YTH domain-containing family protein
B6T2X8	21.1111	21.4427	21.0997	20.1312	20.8336	20.3725	20.8529	21.0313	20.0316	20.0207	20.1112	20.3504	-0.772048	1.51928	-0.477861	0.671011	0.57922	0.818403	0.285033	0.552904	Gibberellin receptor GID1L2 (Putative carboxylesterase 2)
B4FRQ1;C0PPC8;A0A1D6JQ11;A0A1D6PJ99;A0A1D6JQ13;A0A1D6PJA1	24.0349	24.3393	24.1995	22.6528	23.3152	22.7975	23.5354	24.1863	23.1187	23.9411	23.7482	24.2227	-1.2694	2.35267	0.357182	0.452791	0.577752	0.829608	-1.04883	1.89905	ribulose-phosphate 3-epimerase (EC 5.1.3.1) (Pentose-5-phosphate 3-epimerase)
K7UR93;A0A1D6QR90	21.6279	21.6696	21.7986	20.8682	21.6205	21.6313	21.112	21.002	21.2511	21.3433	21.2661	20.9089	-0.325384	0.560007	0.051033	0.122696	0.576996	2.54427	0.200579	0.282707	Ubiquitin family protein
A0A1D6NJT2	19.5305	19.4267	19.684	19.6296	20.2563	20.0389	18.9984	18.4953	19.4226	19.1913	17.4505	19.3417	0.427816	1.01226	-0.310987	0.178062	0.574956	0.967966	1.31376	0.970615	Cysteine sulfinate desulfinase/cysteine desulfurase and related enzymes
B4F8P4;A0A1D6JX51;A0A1D6JX54;A0A1D6JX52	21.9941	21.9762	21.7533	20.7269	20.7782	20.9547	21.4388	21.7241	20.8374	21.2182	21.0689	21.1886	-1.08793	3.33058	-0.174861	0.262943	0.574446	0.988083	-0.338622	1.82595	anthranilate synthase (EC 4.1.3.27)
C0P8S9;A0A1D6H6W5	20.7	19.9818	19.9346	18.8586	16.4476	18.8069	20.1125	19.5612	19.2224	19.6078	20.2214	19.4358	-2.16772	1.22276	0.122969	0.12804	0.573428	0.732688	-1.71726	0.968987	RNA-binding (RRM/RBD/RNP motifs) family protein
A0A1D6MUF1;A0A1D6MUE8;A0A1D6MUF2;A0A1D6MUF0;A0A1D6MUE9	27.0277	26.9212	26.9949	26.3146	26.6835	26.6098	26.3	26.7646	26.165	26.3366	26.1782	26.4459	-0.445271	1.72072	-0.0896276	0.171636	0.571384	1.44111	0.215741	0.720803	Heat shock 70 kDa protein 6 chloroplastic
B4FZM9;A0A1D6NY66;A0A1D6NY68	23.8183	23.6468	23.2178	23.6098	23.6852	23.852	22.6245	23.3625	22.9833	22.4629	22.5511	23.4638	0.154651	0.331119	-0.164204	0.160366	0.570866	0.961476	0.88972	1.27306	Ubiquitin receptor RAD23 (DNA repair protein RAD23)
K7VT58	22.6616	22.1138	22.1813	22.262	22.2668	22.0756	21.8489	21.4647	21.9322	21.593	22.1505	21.3427	-0.11746	0.254068	-0.0532074	0.0665427	0.570303	1.1933	0.50605	0.959625	Fasciclin-like arabinogalactan protein 7
B4FNZ5;A0A1D6KJW6;A0A1D6KJW9;A0A1D6KJW8;A0A1D6KJX2;A0A1D6KJX0	21.9052	21.7042	21.8088	22.0232	22.1441	22.3548	20.7619	21.5101	21.4382	21.2738	20.7072	21.7534	0.367949	1.50673	0.00805537	0.00686867	0.569344	1.09134	0.929237	1.367	5'-methylthioadenosine/S-adenosylhomocysteine nucleosidase 2
B4FRR1	29.2415	28.9521	28.6122	28.5327	28.5546	28.6526	28.1582	28.8877	28.0562	28.1848	28.11	28.6163	-0.355295	0.892672	-0.0636292	0.0729933	0.567907	0.825537	0.276242	0.786644	inorganic diphosphatase (EC 3.6.1.1)
C0PD27;A0A1D6MDG5;A0A1D6MDG3	24.1267	24.1564	24.1127	24.2957	24.7588	24.5861	23.3749	23.615	23.7025	23.402	23.3927	23.7265	0.414943	1.42305	-0.0570901	0.144059	0.567759	2.34283	1.03979	2.40386	Isocitrate dehydrogenase [NADP] (EC 1.1.1.42)
A0A1D6KJM7	22.5959	22.5327	22.6829	23.6104	23.6662	23.6442	21.9486	21.815	22.3482	21.7905	22.2628	21.9539	1.03641	4.62169	-0.0348301	0.0568388	0.566624	1.56956	1.63787	3.52221	AIR12
B4F9G1;A0A1D6H681;A0A1D6H679	22.3871	22.6317	22.4178	22.7289	22.881	22.6638	21.6276	21.8532	22.2614	21.8175	21.4785	22.1612	0.279054	1.30357	-0.0950089	0.128861	0.564781	1.31697	0.938844	1.97518	Aspartate aminotransferase (EC 2.6.1.1)
B4FZU9	21.1505	21.526	21.5876	21.9791	21.9602	21.844	20.807	20.2431	21.5265	20.9786	21.7648	21.3322	0.506392	1.62023	0.499694	0.50153	0.562526	0.641667	0.569224	1.15769	dihydropyrimidine dehydrogenase (NADP(+)) (EC 1.3.1.2)
Q6XZ79;A0A1D6N511	23.6703	23.6518	23.4767	24.1943	24.4675	24.5674	22.6495	22.7916	23.6714	22.9037	22.9733	23.7476	0.810127	2.50315	0.170664	0.152174	0.562106	0.797896	1.20157	1.83086	Fructokinase-1 (EC 2.7.1.4) (ZmFRK1)
A0A1D6L6Z4;A0A1D6L6Z3	19.6284	19.384	19.1566	19.2464	19.5605	19.191	18.9116	18.7775	18.8019	17.8815	18.9005	18.758	-0.0570189	0.116248	-0.317022	0.420731	0.559316	1.76669	0.819319	1.13761	Nuclear pore complex protein NUP1
B6SS34;A0A1D6KDA7	23.1558	23.1543	22.7694	23.0207	23.3693	23.1146	22.087	22.8767	22.4445	22.0428	22.2823	22.6634	0.141715	0.356559	-0.139889	0.183116	0.557103	0.997324	0.838707	1.8002	PsbP domain-containing protein 1 chloroplastic (Thylakoid lumenal 21.5 kDa protein)
A0A1D6M2S2	20.9662	20.8613	20.923	21.202	21.0312	21.409	20.4883	20.3577	20.2358	20.5285	19.9597	20.9562	0.297276	1.23128	0.120867	0.151506	0.556222	2.66889	0.73263	1.11645	ARM repeat superfamily protein
A0A1D6EXV7;A0A1D6EXW9;A0A1D6EXV3;A0A1D6EXV2;A0A1D6EXZ9;A0A1D6EXY4;A0A1D6EXW6;A0A1D6EXX5;A0A1D6EXZ1;A0A1D6EY01;A0A1D6EXY7;A0A1D6EXX6;A0A1D6EY09;A0A1D6EY07;A0A1D6EXY0	19.0812	19.1108	19.5323	18.4759	18.1442	18.8225	18.6715	18.592	18.804	18.5058	18.4181	19.1424	-0.760559	1.44785	-0.000422796	0.000582754	0.552259	1.59979	-0.207877	0.277822	Eukaryotic translation initiation factor 4G (Eukaryotic initiation factor 4F subunit p220)
A0A1D6JYM4;A0A1D6JYM5;A0A1D6JYM2;A0A1D6JYM3	24.2864	24.5146	24.8228	27.0042	27.4013	27.1146	23.1046	23.2099	25.6541	23.3768	23.9976	25.4319	2.63208	3.75551	0.279184	0.0968883	0.551725	0.259307	2.90462	2.02637	Glutathione S-transferase L2 chloroplastic
Q5GA18	24.6521	24.1278	23.4433	25.7358	25.1043	25.4165	23.0829	23.3943	24.0914	22.8474	23.2842	24.5353	1.34447	1.56703	0.0327403	0.0185414	0.551523	0.52798	1.86326	1.59028	Cystathionine beta synthase domain protein1
K7US39;A0A1D6FI07	23.1972	23.2255	23.1748	23.3704	23.442	23.1464	22.5571	22.3951	22.9919	22.6251	22.5205	22.8356	0.120414	0.59685	0.012392	0.0205612	0.551175	1.43387	0.659197	2.16479	Dihydrolipoyl dehydrogenase (EC 1.8.1.4)
A0A1D6LXE6	22.0149	22.5937	22.9031	22.7697	22.8916	22.833	21.728	21.8065	22.3276	21.9162	21.9646	21.8575	0.327519	0.552132	-0.0412331	0.0760402	0.549899	0.790387	0.918651	4.39806	Glycosyltransferase (EC 2.4.1.-)
B4FVB2;A0A1D6LBY9	23.3456	23.2558	23.4134	23.4785	23.5094	23.298	22.5426	22.8382	22.9856	22.5291	22.5768	22.9373	0.0903829	0.491124	-0.107728	0.230497	0.549463	1.7856	0.747574	2.1752	Elongation factor Tu
B6TQ08;A0A1D6GJ11	21.9573	22.002	21.7849	20.6963	21.1117	20.9759	21.4913	21.6549	20.9524	22.0396	21.7291	21.3334	-0.98682	2.68151	0.334526	0.495384	0.548576	1.16049	-0.772769	1.50121	Actin-1
B4FMW6	25.0842	24.6708	24.4105	24.651	24.9209	25.0076	23.8177	24.528	24.1866	23.8579	23.9301	24.3885	0.138008	0.243714	-0.118598	0.169756	0.544374	0.894362	0.80098	1.80999	Aspartyl protease AED3
B4FUH2;A0A1D6NB06;A0A1D6NB04	23.325	23.304	23.1407	24.5665	24.6764	24.6453	22.3815	22.3912	23.3644	22.1369	22.5757	23.8666	1.37282	4.48057	0.147387	0.0852275	0.544212	0.755256	1.76965	1.56512	Aspartate aminotransferase (EC 2.6.1.1)
Q9FQC5;A0A1D6K7U3;A0A1D6K7U0	23.0101	23.2828	23.3907	23.5574	24.2137	23.8094	22.5688	22.3804	23.1067	22.3717	22.6235	22.6129	0.632314	1.33173	-0.14926	0.254896	0.542595	1.03882	1.32417	2.50502	glutathione transferase (EC 2.5.1.18)
B4FZZ2;P21569	27.1404	27.1007	26.3616	27.3155	27.2275	27.2594	26.1043	26.5702	26.3005	25.9778	26.1197	27.1157	0.399915	0.718333	0.0793908	0.0727564	0.542563	0.880452	0.863087	1.13094	Peptidyl-prolyl cis-trans isomerase (PPIase) (EC 5.2.1.8)
B6T4R3;A0A1D6EUP8;A0A1D6EUP7;A0A1D6IAS6;A0A1D6EUN9;A0A1D6EUQ0;A0A1D6EUN8	22.7874	22.6545	22.7792	22.9815	23.4038	23.3503	22.0109	22.1559	22.4266	21.613	21.7543	22.3891	0.504832	1.64964	-0.279044	0.447947	0.542517	1.86317	1.32639	2.08102	UTP--glucose-1-phosphate uridylyltransferase (EC 2.7.7.9)
B6UHJ4;A0A1D6LSD1;A0A1D6LSD2;A0A1D6LSD0	24.4989	24.3645	24.1628	24.3303	24.3823	24.7384	23.4846	23.9795	23.9557	23.5705	23.7975	24.8755	0.141608	0.367187	0.274583	0.251056	0.535479	1.32979	0.402504	0.403732	Elongation factor 1-alpha
B6TJA9;Q08704	20.6785	20.9181	21.593	19.9445	21.3335	20.7338	20.42	20.2434	20.9205	20.9951	20.8663	19.8246	-0.392583	0.332555	0.0340303	0.0270298	0.535227	0.718322	0.108614	0.0694282	Chalcone-flavonone isomerase family protein
P27324;A0A3B6UA77	19.6044	19.4228	19.6924	19.1158	19.6041	19.272	18.9485	19.0863	19.0808	19.1707	19.1182	18.9172	-0.24256	0.669223	0.0301584	0.123259	0.534683	2.37274	0.261964	0.734801	Photosystem I assembly protein Ycf3 (IRF170)
B6SZ83;A0A1D6N6H1	22.3819	23.2895	24.1338	23.0019	23.5	22.9741	23.0694	22.0088	23.1252	22.8767	23.3753	22.302	-0.10974	0.0720236	0.116892	0.086889	0.533946	0.357019	0.307313	0.362161	Actin-1
K7TQJ7;C0P3U7;A0A1D6J9H3;A0A1D6J9G7;A0A1D6J9G9	22.7344	22.4621	22.4806	22.2797	22.7191	22.4123	22.0743	22.2149	21.7882	21.8804	21.4934	22.4359	-0.0886555	0.220083	-0.0892347	0.107007	0.533233	1.59592	0.533812	0.815862	Eukaryotic translation initiation factor isoform 4G-2
B4FAE4;A0A1D6P6Q3	21.2307	20.5297	20.8852	20.8165	20.7424	20.7999	20.2537	20.3354	20.4573	17.5536	20.5371	20.4223	-0.0956408	0.17849	-0.844463	0.360058	0.533079	1.18866	1.2819	0.586059	CHL-CPN10 (Chloroplast chaperonin 10)
B4FR90;A0A1D6NDP7	24.618	24.1213	23.6758	23.4722	23.5577	23.7371	23.4377	24.0243	23.3543	23.196	23.0984	24.257	-0.549389	0.905665	-0.0883147	0.0725532	0.532923	0.706704	0.0718492	0.0660454	Hyaluronan / mRNA binding family
A0A1D6L6A9	24.582	24.3894	24.5026	23.0558	23.2413	23.09	23.9197	24.4074	23.5483	24.1272	23.3653	23.7811	-1.36227	4.15997	-0.200624	0.237681	0.532836	0.979398	-0.628812	1.29558	Malate dehydrogenase (EC 1.1.1.37)
A0A1D6ISX4	24.1689	23.8391	23.7031	23.392	23.5248	23.5361	23.0414	23.6949	23.3803	23.3016	23.1701	23.7214	-0.419402	1.34507	0.0254828	0.0342529	0.53151	1.06791	0.0866254	0.19244	Elongation factor P
A0A1D6LKG8	23.289	23.1826	23.3357	22.7588	23.2618	23.0141	22.515	22.925	22.7739	22.863	22.6046	22.4993	-0.257498	0.780561	-0.0823491	0.196229	0.531102	1.84582	0.355953	0.918517	Magnesium protoporphyrin IX methyltransferase chloroplastic
C0P9Q2	21.7965	22.024	22.4754	21.9015	22.6676	22.5239	21.3134	21.8429	21.5465	21.4457	21.2638	22.0318	0.26567	0.359036	0.0128148	0.0152856	0.53104	0.989836	0.783894	1.1168	Protein THYLAKOID FORMATION 1 chloroplastic
C0P488	18.9421	19.0751	19.2301	18.631	18.5237	18.7936	18.7692	18.7494	18.1365	18.3593	18.4537	17.9405	-0.432959	1.71337	-0.300509	0.503913	0.530711	1.11539	0.398261	1.06246	Polyadenylate-binding protein RBP45C
C0PGW3;A0A1D6GDU8	19.4714	19.6714	19.8825	20.9503	21.2444	21.6601	17.8134	19.2579	20.3654	18.4678	19.5296	20.192	1.60981	2.60591	0.250888	0.100863	0.529544	0.285499	1.88847	1.59588	soluble epoxide hydrolase (EC 3.3.2.10)
B4F9W1	21.0343	20.5814	20.2486	19.3117	20.1942	19.7532	19.7785	20.7399	19.7605	20.0174	19.5721	19.8356	-0.868393	1.19466	-0.284611	0.337432	0.528452	0.597684	-0.0553296	0.0675935	Uncharacterized protein
A0A1D6KJ48;B6TAW2;A0A1D6KJ45	19.1781	19.0142	19.1238	19.262	19.5461	19.2074	18.6255	18.6128	18.4959	18.8026	18.7333	19.0808	0.23314	0.944238	0.294182	1.21333	0.527298	2.9417	0.466256	1.45046	Chaperone protein dnaJ 10
B4FLC0;A0A1D6ING0;A0A1D6F3W8;A0A1D6F3W7;A0A1D6F3W5	22.5831	22.5906	22.6711	23.4143	23.7229	23.9224	21.7487	22.0095	22.5099	21.8608	21.9573	22.4252	1.07159	2.68718	-0.00826772	0.00960989	0.525579	1.0978	1.60544	2.66505	V-type proton ATPase subunit F
A0A1D6MWM9;B6SRR5;A0A1D6MWN0;A0A1D6MWN2	19.621	20.1531	20.7014	19.2817	19.8464	20.1011	19.6312	19.4787	19.7913	19.531	19.602	18.9939	-0.415424	0.453334	-0.258092	0.536682	0.524798	0.741503	0.367465	0.522723	Heparanase-like protein 1
B4F8T3;A0A1D6PF37;A0A1D6PF38;A0A1D6PF39;A0A1D6PF34;A0A1D6PF32;A0A1D6PF36	20.9691	20.6924	21.1857	20.734	20.8916	20.5415	20.3426	20.3292	20.6024	20.1862	20.1308	20.6175	-0.226693	0.57695	-0.113227	0.252888	0.524358	1.44854	0.410891	1.04827	Senescence/dehydration-associated protein-related
B4FAW7	19.2518	19.5194	20.0284	18.6191	18.5034	19.2345	19.3164	19.1015	18.8099	19.6441	19.0941	19.4089	-0.814164	1.19049	0.306432	0.638039	0.523921	0.902033	-0.596676	1.00992	histidinol-phosphate transaminase (EC 2.6.1.9) (Imidazole acetol-phosphate transaminase)
K7U9F9	20.9982	20.8855	20.5682	21.049	21.4716	21.1116	20.1381	20.1879	20.5553	20.246	20.2418	20.5451	0.393398	1.00213	0.0505288	0.110487	0.523569	1.33097	0.866438	2.19559	GDP-mannose 3,5-epimerase 2 isoform 1
K7UGR2;A0A1D6QV85	22.7419	22.4082	22.6054	22.1123	22.4917	22.5936	22.0799	22.1491	21.9614	21.8137	21.9051	21.9966	-0.185937	0.456805	-0.158326	0.974876	0.521713	2.02716	0.494102	1.4721	Putative TCP-1/cpn60 chaperonin family protein isoform 1
A0A1D6F9U7;A0A1D6F9W0;A0A1D6F9V3;A0A1D6F9W2;A0A1D6F9U1;A0A1D6F9U0;A0A1D6F9W4;A0A1D6F9U4	18.8721	18.8613	19.4649	18.2953	18.5481	18.7159	18.5345	18.6362	18.4667	18.7596	18.6019	18.5802	-0.54634	1.09819	0.10143	0.606586	0.520283	1.19059	-0.127487	0.400717	valine--tRNA ligase (EC 6.1.1.9) (Valyl-tRNA synthetase)
A0A1D6L3U7;A0A1D6L3U6;A0A1D6L3U5	21.9355	21.9669	21.7013	22.9271	22.8818	23.0458	20.9459	21.5039	21.6019	21.0456	21.0325	21.9453	1.08361	3.43666	-0.00943947	0.00851222	0.517352	1.10171	1.6104	2.20438	Aluminum induced protein with YGL and LRDR motifs
A0A1D6QPU0;Q9SAZ6;A0A1D6QPS9;A0A1D6QPU2;A0A1D6H600;A0A1D6QPT9;A0A1D6QPT2	23.2971	22.6901	22.9388	23.0156	22.6382	22.4976	22.8149	22.272	22.2909	22.0376	22.6133	22.4637	-0.258194	0.478104	-0.0877686	0.130154	0.516038	0.965293	0.345612	0.677767	phosphoenolpyruvate carboxylase (EC 4.1.1.31)
A0A1D6Q078	19.4234	19.9798	19.1491	18.7143	19.4528	18.898	18.9414	19.0873	18.9764	19.2897	18.6867	19.8379	-0.495769	0.682849	0.269705	0.3313	0.515745	0.973237	-0.249729	0.247167	Uncharacterized protein
A0A1D6FQJ4	23.4801	23.2343	23.0039	22.479	23.0258	22.7891	22.4268	23.2852	22.4634	22.4426	22.3777	23.2071	-0.474864	1.06431	-0.0493399	0.0435452	0.51433	0.757618	0.0888062	0.103136	Peptide-methionine (R)-S-oxide reductase (EC 1.8.4.12)
A0A1D6KNP5;A0A1D6KNP3;B4FK23;A0A1D6KNP4	21.2287	21.1007	21.1825	20.9792	21.0198	20.7532	20.2695	21.1673	20.5351	20.6322	20.7852	21.0381	-0.253244	1.3041	0.161217	0.214977	0.513379	0.889835	0.098917	0.274658	peptidylprolyl isomerase (EC 5.2.1.8)
B6T9S0	23.2423	23.3015	23.0336	22.4624	23.1259	22.8284	22.3552	23.193	22.4901	22.4644	22.0695	23.032	-0.386875	0.863456	-0.157475	0.154359	0.513028	0.877843	0.283628	0.347058	Thioredoxin X
A0A1D6MX78	19.68	19.4793	20.0411	19.7379	19.9769	19.8779	18.9639	19.5465	19.1518	19.231	19.217	19.4481	0.130725	0.297318	0.0779692	0.155826	0.512748	1.01249	0.565504	2.28598	Prefoldin subunit 3
K7V7L8;A0A1D6NWE4;A0A1D6NWE5;C0PA36;A0A1D6NWE3	20.3536	20.5103	19.654	19.8641	19.6997	19.985	19.4721	20.3561	19.1518	19.3413	19.7066	20.0274	-0.323011	0.513311	0.0317783	0.0259077	0.51263	0.502391	0.15784	0.298315	Nuclear speckle RNA-binding protein A
A0A1D6DX18;C0P576	19.5365	19.4004	19.1616	19.033	18.8437	18.9586	18.579	19.1964	18.7909	18.2901	18.632	19.0498	-0.421083	1.5779	-0.198097	0.279944	0.510777	1.13483	0.28779	0.564331	UBP1-associated protein 2A
B6T6D2	19.9082	19.7068	19.6864	20.0939	20.8048	20.3678	19.227	19.3233	19.219	18.9537	19.2023	19.1024	0.655066	1.39604	-0.170338	1.00368	0.510665	2.54406	1.33607	2.43559	Dirigent protein
B6SHW5	23.8872	23.3333	23.1152	24.3625	24.4951	24.5197	22.3727	23.2701	23.162	22.4262	22.3705	23.8759	1.01382	1.90364	-0.0440693	0.0259945	0.510322	0.630797	1.56822	1.46907	Thioredoxin H-type (Thioredoxin H4)
K7TSD2	25.5008	25.5395	25.5425	25.73	25.8327	25.6035	24.7965	25.0624	25.194	24.8386	24.9446	25.1689	0.194436	1.34459	-0.033638	0.0778812	0.509957	1.90964	0.738031	2.48034	Serine hydroxymethyltransferase (EC 2.1.2.1)
C0PH33;A0A1D6L2B0;A0A1D6L2B4	19.9999	19.6712	19.3854	19.7937	20.8211	19.8892	18.9732	19.0734	19.4854	17.2531	18.9923	19.6874	0.482513	0.576512	-0.533069	0.291125	0.508175	1.00681	1.52376	0.894009	Dihydroxyacetone kinase
Q6XZ78;A0A1D6LDS7;A0A1D6LDS1;A0A1D6LDR6;A0A1D6LDR7;A0A1D6LDS3;A0A1D6LDS4;A0A1D6LDS8;A0A1D6LDS6	26.4079	26.2389	26.1213	25.4241	25.4793	25.5619	25.7927	26.2696	25.1829	25.7168	25.4381	25.8113	-0.767639	2.94245	-0.0930392	0.100016	0.507634	0.712973	-0.166965	0.632341	Fructokinase-2 (EC 2.7.1.4) (ZmFRK2)
P93805;A0A1D6L1Y9;A0A1D6L1Y8;A0A1D6L1Z1;A0A1D6L1Z0	23.2893	23.1458	23.043	23.2035	23.533	23.3335	22.4294	22.6891	22.8374	22.7045	22.3737	23.1391	0.197282	0.759085	0.087129	0.126894	0.507401	1.66228	0.617553	1.20208	Phosphoglucomutase, cytoplasmic 2 (PGM 2) (EC 5.4.2.2) (Glucose phosphomutase 2)
B6SUQ7	21.7342	21.8219	21.7277	20.7037	20.7755	20.7147	21.6747	21.4	20.6939	21.596	21.463	20.6513	-1.02996	4.97131	-0.0194022	0.0154821	0.505086	0.794276	-0.505468	0.787896	Violaxanthin de-epoxidase
B4FTK9;A0A1D6FN66;A0A1D6FN67	19.7891	19.6713	20.4348	20.2988	21.1929	20.9618	19.5145	19.489	19.3797	19.5373	19.184	19.5718	0.85275	1.12042	-0.0300293	0.0811993	0.503997	0.980553	1.38678	2.0304	Alpha/beta-Hydrolases superfamily protein (Endo-1,31,4-beta-D-glucanase)
B4FTW4;A0A1D6PUN1	21.1477	20.6775	20.9332	21.0003	21.0967	20.8517	20.3131	20.674	20.2677	20.0102	19.9565	20.6406	0.0634397	0.154606	-0.215864	0.352534	0.501186	1.25758	0.780489	1.55622	Polyadenylate-binding protein RBP45C
A0A1D6MYI7	21.7734	21.8035	21.6384	21.7669	21.8201	21.7691	21.2111	21.7266	20.7749	20.5364	21.0501	21.7282	0.0469475	0.36556	-0.132634	0.108606	0.50086	0.830239	0.680442	0.919723	Tat pathway signal sequence family protein
B4F848;K7V9N5	26.2413	25.99	25.7154	25.541	25.5635	25.6094	25.1536	25.9867	25.304	25.1559	24.8147	25.5779	-0.410918	1.25903	-0.298566	0.369288	0.500816	0.774513	0.388463	0.811051	20 kDa chaperonin, chloroplastic (Chaperonin 10) (Protein Cpn21)
B4F840;B4FNF9	22.2974	22.1424	22.1218	22.8434	22.6386	22.7359	20.9571	21.4272	22.6817	21.1813	21.7107	22.9543	0.552075	2.61477	0.260126	0.129909	0.498539	0.408834	0.790488	0.679307	Putative aldo-keto reductase 4
A0A1D6EPN2;B4FR10;A0A1D6EPM9;A0A1D6EPN1;A0A1D6EPN0;A0A1D6EPM8	21.2465	20.7233	20.2805	21.354	21.3968	21.5663	19.8213	20.67	20.264	19.5762	19.9152	20.783	0.688887	1.13036	-0.160306	0.135996	0.498333	0.600538	1.34753	1.67749	Ubiquitin receptor RAD23 (DNA repair protein RAD23)
C0P3K6;A0A1D6MD15;A0A1D6MD06;A0A1D6MD18;A0A1D6IFM2;A0A1D6MD17;A0A1D6LHL1;A0A1D6MD07;A0A1D6KTR8	23.0533	23.2552	23.5775	23.5524	23.8162	23.5883	22.5417	22.8123	23.0383	22.899	22.8946	22.9466	0.356947	0.963067	0.115959	0.330449	0.497889	1.11742	0.738878	3.03045	Aspartic proteinase A1
C4J4E4	25.4543	25.5383	25.3893	25.9912	26.2758	26.0816	24.6415	24.9466	25.3029	24.6397	24.7341	25.5429	0.655577	2.64644	0.00856463	0.00817328	0.496934	1.19223	1.14395	1.73017	monodehydroascorbate reductase (NADH) (EC 1.6.5.4)
A0A1D6N0K3	22.6639	22.8668	23.2981	24.3699	24.5365	24.4573	22.0195	22.3587	22.9636	22.2605	22.9514	24.4205	1.51166	2.84236	0.763545	0.477428	0.495625	0.67491	1.24374	0.908895	Peroxidase (EC 1.11.1.7)
Q43247;A0A1D6HCF4;K7UGF5	25.9479	25.6404	25.7518	25.6475	25.6341	25.6409	24.9938	25.85	25.0123	25.1195	24.7496	25.7591	-0.139194	0.70622	-0.0759811	0.0647862	0.494665	0.768607	0.431452	0.662964	Glyceraldehyde-3-phosphate dehydrogenase 3, cytosolic (EC 1.2.1.12)
A0A1D6MSE3;A0A1D6MSE2	24.9773	24.9081	24.6	25.1342	25.2036	24.9594	24.1004	24.3917	24.5145	24.1969	24.3365	24.4772	0.270607	0.923933	0.0013059	0.00290149	0.492926	1.36334	0.762227	2.66094	Dihydrolipoyl dehydrogenase (EC 1.8.1.4)
A0A1D6GMN6;A0A1D6GMN4;A0A1D6GMN7;A0A1D6GMN2;A0A1D6GMN3	25.1273	24.9653	24.8041	25.3374	25.245	25.305	24.2532	24.6327	24.5324	24.2428	24.1781	24.5296	0.330259	1.56389	-0.155966	0.424874	0.492769	1.54529	0.978995	3.03477	Heat shock 70 kDa protein
A0A1D6F580;A0A1D6F577;A0A1D6F578;A0A1D6F579;A0A1D6F581;A0A1D6F589	19.5557	19.6477	19.9989	19.2578	19.4561	19.3441	19.1394	19.3413	19.2435	19.0543	18.8395	19.1609	-0.381463	1.2214	-0.22316	0.939987	0.492734	1.54421	0.334432	1.40902	Acetolactate synthase small subunit 1 chloroplastic
C0HGV5;P42895;A0A1D6KCB2;A0A1D6KCB1;A0A1D6KCB7	25.7244	25.6893	25.5771	26.0537	26.1311	26.2351	24.7744	25.3814	25.3572	24.8184	24.8928	25.8645	0.476351	2.64122	0.0208689	0.0177295	0.492599	1.13939	0.948081	1.30258	phosphopyruvate hydratase (EC 4.2.1.11)
A0A1D6GGL9;A0A1D6GGM0;A0A1D6GGM2	22.1218	22.3778	22.378	22.2723	22.295	22.251	21.9002	21.5597	21.9459	21.9036	21.8184	21.9573	-0.0197875	0.0809795	0.0911528	0.286679	0.490636	1.52328	0.379695	3.06551	aspartate-semialdehyde dehydrogenase (EC 1.2.1.11)
B6UF55;A0A1D6KZ65	24.7426	25.1652	25.7395	25.2667	25.595	25.2336	24.6644	24.5535	24.9635	24.6017	24.8235	24.7344	0.149307	0.182882	-0.00728035	0.017474	0.488641	0.711287	0.645229	2.08928	5-methyltetrahydropteroyltriglutamate--homocysteine S-methyltransferase (EC 2.1.1.14)
A0A1D6IIC4;A0A1D6IIC3;A0A1D6IIC2	22.6597	21.8789	21.5972	21.6264	21.7264	21.8035	21.3162	21.6487	21.7099	20.9751	21.3749	21.6154	-0.326518	0.434418	-0.236468	0.456902	0.487007	0.646109	0.396957	0.959737	Nuclear transport factor 2 (NTF2) family protein with RNA binding (RRM-RBD-RNP motifs) domain
K7UUB0;A0A1D6FEA7	23.8189	23.7658	23.8379	23.7148	24.041	23.9247	23.0783	23.4917	23.3927	23.3198	23.0452	23.6025	0.0859909	0.367381	0.00161107	0.00258628	0.486629	1.73663	0.571009	1.42092	Triosephosphate isomerase, cytosolic (EC 5.3.1.1)
B4FI06;B4FGM4	23.8488	23.6263	22.7631	23.1324	23.4768	23.6276	22.5712	23.5164	22.6926	22.2176	22.3622	23.3354	-0.000484467	0.00043602	-0.288348	0.248309	0.485994	0.473792	0.773857	0.952245	MBF1 transcription factor (Multi-protein bridging factor homolog1)
B4FW06;A0A1D6G406	21.4613	20.7872	20.951	21.0661	20.732	20.8559	20.2137	21.0592	20.4808	20.0729	20.0978	20.9103	-0.181856	0.332879	-0.224264	0.237683	0.481951	0.681066	0.524359	0.833242	40S ribosomal protein S10-1
A0A1D6P311;B4F9L9;A0A1D6MLC8;A0A1D6IZ37;A0A1D6QD91;A0A1D6LSA6;A0A1D6DRQ2;A0A1D6PWZ1	21.6355	21.1544	21.3592	20.2322	20.6471	20.7472	20.8305	21.3811	20.4943	20.9035	20.8597	21.4397	-0.840852	1.79076	0.165688	0.200252	0.481071	0.752729	-0.525468	1.00978	heme oxygenase (biliverdin-producing) (EC 1.14.14.18)
A0A1D6E703;A0A1D6E705;A0A1D6E706	23.0065	22.6865	22.4873	22.2616	22.4213	22.4113	22.0446	22.6954	22.0016	21.8892	21.8311	22.4579	-0.362075	1.0648	-0.187816	0.247194	0.479605	0.820781	0.305346	0.670901	Eukaryotic translation initiation factor isoform 4G-2
C0PFV4;A0A1D6IXA1	26.4574	26.6406	26.5584	25.8249	26.345	25.9899	26.0451	26.2257	25.948	26.1353	25.9248	26.055	-0.498858	1.42973	-0.0345993	0.1242	0.479137	2.10542	0.014878	0.0303105	Chaperone protein ClpC1 chloroplastic
A0A1D6HNF7;A0A1D6HNF6;C4J030;A0A1D6HNF9	26.9605	26.7477	26.461	26.3103	26.6516	26.4375	26.1277	26.5735	26.0343	26.0499	25.6866	26.6158	-0.256573	0.661793	-0.127751	0.15	0.477858	1.01723	0.349036	0.534043	aspartate transaminase (EC 2.6.1.1) (Transaminase A)
B4FZB8;A0A1D6ITB4	23.8002	23.4136	23.3456	22.3985	22.8938	22.7373	22.6309	23.5117	22.9865	22.9423	22.7105	23.4376	-0.843249	1.84376	-0.0129089	0.0127783	0.476737	0.748795	-0.353603	0.611365	signal-recognition-particle GTPase (EC 3.6.5.4)
A0A1D6JJP0	21.8086	21.778	21.8944	22.2909	22.7227	22.5473	21.1404	21.4587	21.4537	21.0699	20.9864	22.0621	0.693254	2.22382	0.0218779	0.020177	0.476096	1.89578	1.14747	1.45034	Probable quinone oxidoreductase
B6TCK3;A0A1D6MK13;A0A1D6MK15;A0A1D6MK16	23.7604	23.8179	23.6325	24.3976	24.3374	24.3414	23.1216	23.1909	23.4716	23.108	23.362	23.4649	0.621873	3.36312	0.0502434	0.121752	0.475561	1.77627	1.04719	3.20098	NADH-cytochrome b5 reductase (EC 1.6.2.2)
A0A1D6EB42	18.6765	19.1901	19.0093	18.3215	18.8694	19.053	18.5989	18.6303	18.226	18.3615	18.1656	18.5505	-0.210686	0.32507	-0.12587	0.299085	0.473588	1.12093	0.388772	0.722411	Structural molecule
Q8LT22;A0A1D6IP14	18.9986	19.4333	19.5641	19.3981	19.8648	19.2275	18.9527	18.7061	18.9182	18.9699	19.0415	18.7205	0.164811	0.255979	0.0516421	0.155695	0.472984	1.18581	0.586154	1.28508	Nicotianamine synthase (EC 2.5.1.43)
A0A1D6EUA2;B4FP93;C4JA75;A0A1D6EUA7;A0A1D6EU99	19.6385	19.9081	18.0723	19.7681	20.3046	20.0672	16.6608	19.96	19.5815	19.487	19.2577	19.7212	0.840343	0.639361	0.75451	0.290316	0.472202	0.147776	0.558036	1.27714	Enoyl-CoA hydratase 2 peroxisomal
A0A1D6LHB1;A0A1D6LHB2;A0A1D6LHB0;A0A1D6LHA8	22.0012	22.0441	22.3882	22.9145	22.9053	23.1269	21.6323	21.427	21.9577	21.6608	21.6645	22.1345	0.837728	2.38093	0.147587	0.267704	0.472181	1.12628	1.16232	2.59127	Dirigent protein
A0A1D6E958;A0A1D6E957	21.7513	21.8021	22.1391	22.1066	22.2616	22.1237	21.4973	21.4191	21.3619	21.3988	21.1067	21.5993	0.266496	0.950533	-0.0578041	0.144743	0.471359	1.67615	0.795659	2.20449	Protease Do-like 8 chloroplastic
C0PF34	20.1614	19.7962	19.5154	19.7964	20.3079	19.8997	19.0837	19.2636	19.7139	17.2909	19.7762	20.0446	0.177001	0.294327	-0.316481	0.129675	0.470582	0.823431	0.964064	0.468742	Heme-binding-like protein chloroplastic
A0A1D6EXJ7;A0A1D6EXG7;A0A1D6EXJ9;A0A1D6EXJ1;A0A1D6EXH2	21.4924	21.0665	21.3438	21.278	21.2919	21.2979	20.6875	20.8542	20.9567	20.4786	20.2671	20.647	-0.0116164	0.0313349	-0.368558	1.27995	0.46811	1.47273	0.825052	2.77079	Villin-4
A0A1D6QK88;B4FMA8	20.3869	19.5681	19.6635	18.8682	19.12	18.8335	19.1781	19.7213	19.3163	18.9815	19.1571	19.0129	-0.932273	1.5661	-0.354712	0.967433	0.467609	0.697375	-0.109952	0.449726	RNA-binding (RRM/RBD/RNP motifs) family protein
K7UZN5;A0A1D6FZF8;A0A1D6FZF9	21.5919	21.3301	21.6928	22.1096	22.3132	22.2471	20.7672	20.6333	21.8177	20.6462	20.778	22.7007	0.68505	2.28548	0.302291	0.147554	0.465553	0.525328	0.848312	0.565203	Putative oxidoreductase, aldo/keto reductase family protein
B4FAD9;A0A1D6IAS8;A0A1D6IAT0;A0A1D6IAT3;A0A1D6IAT4;A0A1D6IAS7;A0A1D6IAT2;A0A1D6IAS9	27.2516	27.1871	27.2932	27.5513	27.9043	27.7708	26.5074	26.7269	27.1039	26.507	26.3979	27.3084	0.498149	2.01041	-0.0416209	0.0422353	0.464574	1.23346	1.00434	1.52119	UTP--glucose-1-phosphate uridylyltransferase (EC 2.7.7.9)
Q9FQB2	24.0443	23.9435	23.824	23.1648	23.9646	23.8346	23.2867	23.7692	23.3664	23.3704	22.723	23.4749	-0.28258	0.479774	-0.28465	0.438162	0.463136	1.33479	0.465206	0.611027	Glutathione S-transferase (EC 2.5.1.18)
Q5QJA2	24.389	24.7208	24.7038	24.983	24.7965	24.855	23.8493	24.2394	24.3361	24.0608	24.0947	24.3583	0.273633	1.06173	0.0296783	0.0583484	0.462949	1.18428	0.706903	2.53587	Harpin binding protein 1 (Harpin binding protein1)
B6SRJ5;A0A1D6EFU8	23.4201	23.4541	22.7835	21.3185	21.2414	21.3222	22.9616	23.276	22.0466	22.8188	22.3079	22.2286	-1.92521	3.0294	-0.309584	0.305647	0.45784	0.461653	-1.15779	2.46267	sulfate adenylyltransferase (EC 2.7.7.4)
C4JBF9;A0A1D6H5P8	20.8603	20.4144	20.0748	20.602	20.3806	20.9546	19.7428	20.4295	19.8045	19.1801	19.337	20.3721	0.195896	0.279139	-0.362542	0.346744	0.457574	0.655319	1.01601	1.16641	Prefoldin 6
C0P5Y3;A0A1D6KGM2;A0A1D6KGM6;A0A1D6KGM3	27.9351	28.035	28.1149	28.2149	28.3871	28.2804	27.3118	27.6593	27.7435	27.333	27.3002	27.9084	0.265877	1.6731	-0.0576433	0.0860495	0.456764	1.48984	0.780284	1.72968	5-methyltetrahydropteroyltriglutamate--homocysteine S-methyltransferase (EC 2.1.1.14)
A0A1D6KJ07	21.0992	20.8567	20.8731	21.7723	21.8724	21.6294	20.0374	20.573	20.8499	19.8353	20.2187	21.2988	0.815022	2.82304	-0.0358372	0.0240266	0.456249	0.843911	1.30711	1.37502	N-acyl-aliphatic-L-amino acid amidohydrolase (EC 3.5.1.14) (N-acyl-L-amino-acid amidohydrolase)
B4FPJ2	19.412	18.9188	19.1966	18.6654	18.6713	18.887	18.7421	18.8497	18.5686	18.8485	18.8177	18.9378	-0.434587	1.27184	0.147837	0.760099	0.45568	1.29764	-0.126745	0.712	Sm-like protein LSM3B (U6 snRNA-associated Sm-like protein LSm3)
B6TCE9	24.3003	24.483	24.2139	23.9646	23.7962	24.0702	23.4791	24.1239	24.0285	23.5539	23.605	24.238	-0.388774	1.58631	-0.0782223	0.0937347	0.455242	0.98809	0.14469	0.244232	Peptidyl-prolyl cis-trans isomerase (PPIase) (EC 5.2.1.8)
B6T2C6	22.1008	21.4694	21.209	21.7083	21.7096	21.5513	20.9989	21.5777	20.8385	20.8943	20.8295	21.1605	0.0633437	0.0830312	-0.176906	0.290481	0.454727	0.58443	0.694976	2.43484	Peptide-methionine (R)-S-oxide reductase (EC 1.8.4.12)
B4G1V7	26.8073	26.2864	26.0549	26.6803	26.8618	26.9482	25.5982	25.9966	26.1933	25.31	25.3145	26.7136	0.447204	0.882344	-0.150046	0.108708	0.453488	0.734113	1.05074	1.04184	Nodulin-related protein 1
A0A1D6KF14;B6T3V2;A0A1D6MEQ6	21.8268	21.4574	21.0705	21.8169	21.9512	21.9285	20.6434	21.4903	20.8611	20.1892	20.593	21.4695	0.447238	0.941171	-0.247734	0.210943	0.453328	0.606804	1.1483	1.40736	cAMP-regulated phosphoprotein 19-related protein
A0A1D6J6W2;A0A1D6J6W6;B7ZXG5	17.3201	17.3653	17.4263	17.7783	17.4657	17.9137	16.8617	17.017	16.8732	17.2689	17.0916	16.8384	0.34869	1.20343	0.148998	0.48112	0.453271	2.81966	0.652963	1.63641	Probable ubiquitin carboxyl-terminal hydrolase MINDY-4 (EC 3.4.19.12) (Probable deubiquitinating enzyme MINDY-4)
C4J9K0	18.6914	18.8481	18.9307	18.4622	19.0004	18.7155	18.3609	18.2	18.5605	18.2481	18.3596	18.1999	-0.0973555	0.222843	-0.104589	0.384389	0.449574	1.63389	0.456807	1.31666	L-ascorbate peroxidase (EC 1.11.1.11)
B4FKV6	21.7974	21.9663	22.1435	22.2839	22.3847	22.3081	21.3509	21.5821	21.6262	21.5862	21.9791	21.6697	0.356539	1.56991	0.225265	0.699352	0.449288	1.57185	0.580562	2.03384	Peroxidase (EC 1.11.1.7)
C4J639;A0A1D6JG13;A0A1D6JG19;K7TP58;A0A1D6JG14;A0A1D6JG12	24.6273	24.8624	25.0882	25.6189	25.8166	25.7242	24.4465	24.0281	24.7601	24.2748	24.9904	24.612	0.86057	2.39555	0.214169	0.292838	0.44773	0.829128	1.09413	2.15683	Cysteine protease 1
B6UAK0	24.6021	24.651	24.3598	24.9174	25.2169	25.0047	23.7036	24.2808	24.2859	23.4333	23.4885	24.6414	0.508671	1.79974	-0.235708	0.207923	0.44757	0.984082	1.19195	1.37808	Probable 6-phosphogluconolactonase (EC 3.1.1.31)
A0A1D6N1Z8	25.1185	25.05	25.0727	25.3007	25.5104	25.447	24.3819	24.7242	24.8042	24.4644	24.5565	25.0297	0.338948	2.18398	0.0467803	0.0754913	0.443626	1.55792	0.735793	1.77803	6-phosphogluconate dehydrogenase, decarboxylating (EC 1.1.1.44)
B4FN06;A0A1D6FJH2;A0A1D6FJH1	21.024	20.2575	20.5354	20.7635	20.7058	20.7872	19.8137	20.6507	20.022	19.61	19.7052	20.7184	0.146524	0.258843	-0.150954	0.127277	0.443492	0.58775	0.74097	0.976722	Double-stranded DNA-binding family protein (Programmed cell death protein 5)
B6SRI4	24.1023	24.4838	24.6254	24.8648	25.2271	25.1089	24.134	24.0473	23.7008	23.5813	23.8537	23.7303	0.663097	1.60595	-0.238916	0.708378	0.443147	1.01596	1.34516	3.27433	14-3-3-like protein
B6TVT9	23.9843	23.4937	23.2383	22.6384	22.7687	22.9093	22.838	23.9419	22.6101	22.8329	22.6765	23.6191	-0.799978	1.58066	-0.0871728	0.0599209	0.442115	0.401905	-0.27069	0.376046	Protein LHCP TRANSLOCATION DEFECT
Q5I204;A0A1D6KWW9	23.8413	23.3237	22.9399	23.1817	23.3266	23.4825	22.7512	23.0013	23.0297	22.884	23.0171	23.396	-0.0380948	0.0473996	0.171641	0.412022	0.440946	0.732713	0.23121	0.585376	Brain acid soluble protein 1 (Methyl binding domain 115) (Methyl binding domain115) (Putative methyl-binding domain protein MBD115)
Q49HD7	20.0269	20.2347	20.7973	21.437	21.4918	21.543	19.4802	19.4769	20.7803	20.1888	20.6662	20.5905	1.13767	2.09476	0.569386	0.549539	0.44048	0.376223	1.00876	2.58048	12-oxo-phytodienoic acid reductase (12-oxophytodienoate reductase8)
A0A1D6EPY9;B4FG35;A0A1D6EPY8;A0A1D6EPZ2;A0A1D6EPZ0	22.0338	22.0679	21.8587	21.5395	22.1246	21.8988	21.4828	21.7495	21.4092	21.2548	20.9851	21.9305	-0.132465	0.294473	-0.157033	0.202135	0.43961	1.64417	0.464178	0.636701	Alpha/beta-Hydrolases superfamily protein
A0A1D6JQB9;A0A1D6JQC0	19.6713	19.6454	19.5359	18.5463	18.7923	18.6742	18.7498	19.8574	18.9293	18.7183	18.5815	19.3304	-0.9466	3.48726	-0.302092	0.296412	0.438697	0.56338	-0.205811	0.355389	Os03g0176600-like protein
Q6VWG3	26.448	26.5849	26.8243	26.2465	26.897	26.406	26.2133	26.2745	26.054	26.2607	26.17	25.8949	-0.102583	0.172989	-0.0720901	0.219179	0.438483	1.57334	0.40799	0.843596	Caffeic acid 3-O-methyltransferase (CAOMT) (COMT) (EC 2.1.1.68) (Flavone 3'-O-methyltransferase 1) (ZmOMT1) (S-adenosysl-L-methionine:caffeic acid 3-O-methyltransferase) (Tricin synthase) (EC 2.1.1.175)
A0A1D6IUW7	24.8019	24.8497	24.3173	23.9506	23.7381	23.8871	24.3003	24.3922	23.9612	24.4041	24.1911	23.9999	-0.79774	1.93193	-0.0195389	0.0377627	0.438411	0.95588	-0.33979	1.20408	Glycine cleavage system H protein
C0P848;A0A1D6P089;A0A1D6GQJ2;A0A1D6P090;A0A1D6FZH4;A0A1D6L0I3;A0A1D6F1R2	22.138	21.9046	21.9607	21.9443	21.7617	21.8659	21.3258	21.5305	21.8328	21.1673	21.2508	21.9809	-0.143792	0.750686	-0.0966708	0.118361	0.438075	1.25995	0.390954	0.6728	Formate dehydrogenase, mitochondrial (FDH) (EC 1.17.1.9) (NAD-dependent formate dehydrogenase)
A0A1D6JMZ9;A0A1D6JN03;A0A1D6JN15;A0A1D6JN07;A0A1D6JN12	22.9195	23.0889	23.2014	23.6387	23.832	23.5605	22.5986	22.0811	23.2191	23.0032	23.2101	22.7759	0.60712	2.20936	0.363482	0.443444	0.436997	0.573639	0.680635	1.98693	Aconitate hydratase (Aconitase) (EC 4.2.1.3)
B4FH44	24.399	24.4461	24.0918	25.3688	25.4751	25.4858	23.416	23.8976	24.315	23.3344	23.7823	24.7027	1.13091	3.19061	0.0636063	0.0453592	0.436122	0.704396	1.50342	1.68757	Thioredoxin
A0A1D6PRX9	20.3756	20.1397	19.1304	19.8333	20.0193	19.976	19.3791	20.0509	18.9083	19.2102	19.6601	19.5861	0.0609595	0.0544534	0.0394065	0.0371491	0.435847	0.359163	0.4574	1.41782	Multiple organellar RNA editing factor 1 mitochondrial
A0A1D6QJ59;A0A1D6QJ60	20.5943	20.1865	20.0823	20.8015	20.6877	20.7439	19.3593	20.2309	19.9686	19.6501	19.4578	20.1706	0.456699	1.33817	-0.0934391	0.100222	0.434764	0.651489	0.984903	1.98941	Ubiquitin family protein
K7UQQ8	19.8291	19.6206	18.6468	19.7604	20.0173	19.6278	19.5422	17.6175	19.633	19.8016	19.3048	18.0358	0.436303	0.49898	0.116492	0.0474001	0.434638	0.226214	0.75445	0.631752	Monothiol glutaredoxin-S15 mitochondrial
A0A1D6KWW2	20.7641	20.4631	19.5722	18.3154	18.4851	17.1704	20.4049	20.915	18.179	19.288	19.0568	18.2627	-2.27622	1.85156	-0.96379	0.465461	0.433532	0.180676	-0.878895	0.784894	Subtilisin-like protease
A0A1D6HGQ8;B4FH61;A0A1D6Q7L5	19.545	19.5862	19.8805	19.4454	19.5102	19.3928	19.5001	19.3062	18.9132	19.4896	19.439	19.0562	-0.221117	0.931604	0.0884349	0.149598	0.430738	0.998224	0.121186	0.35811	Target of Myb protein 1
B1PEY4	26.9725	27.108	27.0088	27.0165	27.9129	27.5704	26.3063	27.4665	26.0257	26.0118	26.3122	27.6995	0.470146	0.82434	0.075002	0.0373063	0.430268	0.413108	0.825411	0.640338	Superoxide dismutase [Cu-Zn] (EC 1.15.1.1)
A0A1D6GCT3;A0A1D6GCT5;A0A1D6GCT4	20.5655	20.5251	20.455	20.2853	20.2703	20.4012	20.0003	20.3797	19.8749	19.5403	19.7776	20.5194	-0.196256	1.6963	-0.139207	0.157239	0.430229	1.29946	0.37318	0.555345	Pentatricopeptide repeat-containing protein
B6T6S5	20.5938	20.4598	20.4723	20.6659	21.009	21.0003	19.8588	20.0528	20.3252	19.7989	19.6486	20.3933	0.383099	1.47128	-0.132019	0.191141	0.429679	1.41098	0.944798	1.68937	glucose-6-phosphate 1-epimerase (EC 5.1.3.15)
B7ZWY9;A0A1D6H4D1;A0A1D6H4C4;A0A1D6H4C1;A0A1D6H4D5	22.4467	22.5998	22.5998	23.1836	23.1459	23.3117	21.9136	21.8411	22.6037	22.3611	22.0958	22.4099	0.664965	3.1268	0.169465	0.25742	0.429307	0.79894	0.924807	2.96407	Citrate synthase
B4FRR0;A0A1D6J7P1	19.9376	19.4697	19.6306	19.5409	19.9851	19.438	19.2528	19.3621	19.1382	19.8249	19.4999	18.9068	-0.0246181	0.0385429	0.159524	0.225631	0.428283	1.32158	0.244141	0.315154	glutathione-specific gamma-glutamylcyclotransferase (EC 4.3.2.7)
C4JA36;A0A1D6NWZ6	21.0223	20.4446	20.6785	20.8252	21.2111	21.0083	20.1273	20.4229	20.3127	20.0894	19.7334	20.2126	0.29976	0.675916	-0.275819	0.756669	0.427478	1.06497	1.00306	2.27812	Binding partner of ACD11 1
B4FB80	25.2497	24.7398	24.8192	23.4194	24.1223	23.532	24.5827	24.7913	24.1539	24.8174	24.2019	24.9355	-1.24497	2.00533	0.142312	0.184073	0.426908	0.803862	-0.960377	1.41937	Thioredoxin F2 chloroplastic
B6SRJ3;B6SLI1;A0A1D6QBW9	23.3389	22.1669	22.0078	21.9674	21.7677	21.8219	22.0546	22.2612	21.9201	21.7304	17.9162	22.2056	-0.652192	0.701659	-1.46122	0.464089	0.425887	0.421024	1.23492	0.382096	40S ribosomal protein S30
B4FZN2;A0A1D6KXU0;C0HGN2	25.175	25.1504	24.6499	24.1018	24.6654	24.349	24.3519	24.766	24.5815	24.2847	24.1525	25.1774	-0.619695	1.23142	-0.0282364	0.0276011	0.425284	0.95311	-0.166175	0.174534	NAD(P)-linked oxidoreductase superfamily protein
B4FV87	21.6535	21.7817	21.7716	22.3102	22.5766	22.4929	21.5851	20.9516	21.3975	21.2486	21.5536	21.4719	0.724336	2.91098	0.113299	0.210258	0.424185	1.03582	1.03522	2.99796	Dirigent protein
A0A1D6M0I9;A0A1D6M0I7;A0A1D6M0I8	20.2231	20.794	21.0645	19.968	19.9958	19.9419	20.6248	19.5788	20.6064	20.4098	20.625	20.3185	-0.725293	1.36346	0.18108	0.194479	0.423869	0.425427	-0.482504	2.1963	Carboxypeptidase (EC 3.4.16.-)
B4FF65	20.1489	21.0769	21.0004	20.649	21.3044	21.1482	20.0453	20.5421	20.374	20.0324	20.0608	20.6892	0.291776	0.337484	-0.0596568	0.0812774	0.421621	0.565371	0.773054	1.24487	26S proteasome non-ATPase regulatory subunit 11-like protein
C4J2K0	22.72	22.7165	22.6934	22.642	23.1273	22.7138	22.1807	22.0354	22.6498	22.2292	22.144	22.3422	0.117739	0.318474	-0.0501893	0.092218	0.421333	1.06712	0.589261	1.65951	Probable voltage-gated potassium channel subunit beta (K(+) channel subunit beta)
C4J4W3	24.0367	23.5678	23.4406	23.6783	23.4914	23.6123	23.0409	23.4458	23.2981	22.751	22.9118	23.7029	-0.0876935	0.175652	-0.139707	0.166036	0.420122	0.90569	0.472135	0.721793	Hsp70-Hsp90 organizing protein 3
A0A1D6IAH8	22.8335	22.7743	22.5778	22.7664	22.4706	22.7873	22.812	22.6285	21.487	22.6109	22.4533	21.8752	-0.053758	0.157095	0.00395457	0.00274357	0.419337	0.424554	0.361624	0.666727	Protein CURVATURE THYLAKOID 1B chloroplastic
A0A1D6EAC4;B4FHN3;A0A1D6EAC6;A0A1D6EAC1;A0A1D6EAC2	23.6112	23.6008	23.5472	23.7446	23.7964	23.808	23.0097	23.2291	23.263	23.0495	23.1631	23.4934	0.196585	2.67488	0.0681101	0.165549	0.419179	2.16276	0.547654	1.8177	L-ascorbate peroxidase (EC 1.11.1.11)
B6TRV8;A0A1D6EGZ9;A0A1D6EGZ7	21.6744	21.5378	21.895	21.4235	21.5022	21.5459	21.1361	21.483	21.2305	21.1187	21.0495	21.3208	-0.21181	0.897489	-0.120214	0.38407	0.41915	1.33578	0.327554	1.67503	ARM repeat superfamily protein (Eukaryotic initiation factor 5C CG2922-PF, isoform F)
Q43298;A0A1R3MBV7;A0A1D6KTZ2;A0A1D6KTZ3	23.3998	23.1686	23.0317	23.3565	23.6605	24.089	22.7167	22.9451	22.682	22.8629	22.9998	22.7419	0.501967	0.988513	0.0869757	0.320825	0.418783	1.43751	0.833775	1.68239	Chaperonin CPN60-2, mitochondrial (HSP60-2)
B6TH57;B4FIV0;A0A1D6IHT0;A0A1D6EZI0;A0A1D6IHT1;A0A1D6EZI2;A0A1D6IHT2;A0A1D6EZI1	23.7112	23.6275	23.3473	24.0978	24.071	24.1247	22.9185	23.0559	23.4625	22.9266	23.1198	23.4581	0.53584	2.07012	0.022555	0.0338108	0.416358	0.991417	0.929644	2.39907	Succinate--CoA ligase [ADP-forming] subunit alpha, mitochondrial (EC 6.2.1.5) (Succinyl-CoA synthetase subunit alpha) (SCS-alpha)
C0PC61;A0A1D6N2L0;A0A1D6N2K9	24.9961	25.0676	25.1396	25.2834	25.6983	25.4903	24.2488	24.7192	24.9882	24.4639	24.4039	24.9283	0.422921	1.53905	-0.0533377	0.0684201	0.415693	0.88004	0.891952	1.91958	Aldolase-type TIM barrel family protein
B6STQ5	18.9674	19.5358	19.8902	20.2975	20.0985	20.2876	18.757	19.2021	19.1898	18.6196	18.7313	19.0974	0.763409	1.29428	-0.233584	0.495908	0.414814	0.607689	1.41181	3.06016	Urease accessory protein G
A0A1D6K4M8;B4FPA4	24.675	24.9684	24.7103	25.7867	25.6307	25.6807	24.3078	23.9645	24.8377	23.7078	24.3281	24.4642	0.914778	3.04706	-0.203299	0.231462	0.414605	0.699301	1.53268	2.52893	Non-specific lipid transfer protein-like 1
B6SSU0;K7VVX9;K7VET5	17.7884	17.7958	18.2023	17.7874	18.4208	17.8462	17.522	17.2505	17.7701	17.6664	17.5628	17.422	0.0893097	0.134984	0.0361646	0.0766976	0.414589	0.956014	0.467734	1.02575	NADP-dependent oxidoreductase P2
A0A1D6HS38	28.1583	27.8224	27.5857	26.5614	26.9805	26.9455	27.2641	28.0087	27.0591	27.1659	26.8212	27.6769	-1.02633	2.06479	-0.222646	0.229013	0.411504	0.546608	-0.392179	0.624492	23 kDa subunit of oxygen evolving system of photosystem II (23 kDa thylakoid membrane protein) (OEC 23 kDa subunit)
B4FW18;A0A1D6JPY7;A0A1D6JPY6;P46302	23.0353	22.4017	22.0774	23.2114	22.531	22.7027	21.7546	22.4583	22.0702	21.7659	21.5197	22.0362	0.310223	0.37403	-0.320427	0.563954	0.410419	0.519098	1.04107	1.83381	40S ribosomal protein S28
C4J9Y2	22.5123	22.316	22.3702	20.9452	21.2578	21.357	21.9802	22.3836	21.6211	22.0236	21.4098	21.7893	-1.21284	3.04385	-0.254063	0.375612	0.404537	0.822469	-0.554243	1.19684	Aluminum-induced protein homolog1
B4FMT8;C0PMH3	20.1758	20.0777	20.2018	19.229	19.3586	19.5201	19.7807	19.6997	19.7639	19.7541	19.5544	20.3821	-0.782537	2.97465	0.14877	0.233111	0.403694	3.06298	-0.527613	0.937476	tryptophan--tRNA ligase (EC 6.1.1.2) (Tryptophanyl-tRNA synthetase)
A0A1D6IYD6	24.8346	24.7849	24.5968	25.9343	25.9177	25.9357	23.9257	24.3454	24.7426	23.8824	23.9458	25.3334	1.19049	4.09096	0.0493031	0.031416	0.400871	0.745911	1.54206	1.50625	lactoylglutathione lyase (EC 4.4.1.5) (Glyoxalase I)
A0A1D6MDV5	19.8153	19.4275	19.3779	19.172	19.5252	19.4835	19.2534	18.8818	19.2838	18.961	18.9668	19.2209	-0.146661	0.341711	-0.0900834	0.227347	0.400584	0.992463	0.344006	1.15089	Carboxypeptidase (EC 3.4.16.-)
B4FWV7	20.7195	20.9332	21.0333	20.4464	20.3453	20.3283	20.5375	20.6134	20.3356	20.6015	20.4796	20.4324	-0.522008	2.19809	0.00897471	0.0311705	0.399795	1.49017	-0.131188	0.985111	NAD(P)-binding Rossmann-fold superfamily protein
B4FK84;P04907	26.0635	25.9671	25.5421	26.712	26.81	26.9437	25.1628	25.6705	25.5454	24.8973	24.8425	26.2521	0.964359	2.28852	-0.128904	0.0948523	0.398012	0.834209	1.49127	1.48321	glutathione transferase (EC 2.5.1.18)
A0A1D6LYJ3;B4G0E0;A0A1D6LYJ2;A0A1D6LYJ4	20.0323	20.1468	20.9816	20.6671	20.704	21.4305	20.1603	19.7091	20.1006	20.1167	19.8612	20.3228	0.54696	0.633765	0.110219	0.220917	0.396904	0.527805	0.833644	1.37907	Acyl-coenzyme A oxidase 4 peroxisomal
A0A1D6LIK1	26.2977	26.3377	25.8555	25.894	25.7359	25.9292	25.5947	26.0697	25.6391	25.6214	25.658	26.1416	-0.310568	0.873231	0.0391649	0.0600844	0.395782	0.849637	0.0460498	0.0923369	Peptidyl-prolyl cis-trans isomerase (PPIase) (EC 5.2.1.8)
A0A1D6JW41	23.0882	22.6801	22.3036	22.8553	22.087	22.2684	22.0946	22.9418	21.8505	21.8289	22.1428	22.6349	-0.287034	0.370651	-0.0934156	0.0814085	0.394993	0.419993	0.201374	0.240717	40S ribosomal protein S20-1
B8A2W9;A0A1D6MLP7;A0A1D6MLP8;B8A2I4;A0A1D6MLQ0;A0A1D6MLQ3;A0A1D6FE27;A0A1D6FE31	21.008	20.9261	20.8273	20.4003	21.2521	20.8464	20.6819	20.5348	20.361	20.3949	20.763	20.3284	-0.0875842	0.127748	-0.0304928	0.0647588	0.394592	1.6839	0.337501	0.529499	Protein SUPPRESSOR OF K(+) TRANSPORT GROWTH DEFECT 1
A0A1D6GLD8	20.8297	20.694	20.2712	20.8733	20.2691	21.5904	20.2074	19.9528	20.4608	20.5232	19.7101	20.9051	0.312612	0.305028	0.172459	0.170821	0.39131	0.811368	0.531463	0.438622	Methyl-CpG-binding domain-containing protein 11
A0A096PRE6	22.6858	22.8161	23.0768	23.0266	23.0977	23.368	22.4996	22.4107	22.4979	22.5293	22.3038	22.6356	0.304544	0.917575	0.0201581	0.0689894	0.390158	1.51929	0.674544	2.03921	Fibrillin1
B6T904;A0A1D6QDC6;A0A1D6QDC9;A0A1D6QDD0;B4FM96;A0A1D6HM29	22.0044	21.3318	21.4872	21.0574	21.5346	21.2189	21.1468	21.5192	20.9873	20.9117	21.0005	20.8541	-0.337529	0.613549	-0.295635	0.840586	0.390047	0.690299	0.348153	1.11771	UMP-CMP kinase (EC 2.7.4.14) (Deoxycytidylate kinase) (CK) (dCMP kinase) (Uridine monophosphate/cytidine monophosphate kinase) (UMP/CMP kinase) (UMP/CMPK)
P09387	19.2185	18.6052	19.2056	18.3371	16.8718	17.6097	19.2822	17.8679	18.7093	19.163	19.5066	18.3996	-1.40358	1.39577	0.403266	0.313978	0.389996	0.35427	-1.41684	1.2441	Large ribosomal subunit protein uL23cz/uL23cy (50S ribosomal protein L23, chloroplastic)
B6T3B2	30.6168	30.4167	30.3106	30.0334	29.9523	30.1513	29.889	30.5147	29.7735	29.8396	29.7565	30.1276	-0.402377	1.70711	-0.151217	0.231493	0.388961	0.719796	0.137801	0.472444	33 kDa subunit of oxygen evolving system of photosystem II (33 kDa thylakoid membrane protein) (OEC 33 kDa subunit)
A0A1D6N0Q6	20.298	19.8732	19.7682	19.2645	18.9119	18.8427	19.3628	20.1381	19.273	19.2308	19.3517	19.8977	-0.973469	2.0242	-0.0978832	0.102703	0.388519	0.537656	-0.487067	0.936499	Cell division protein FtsY homolog chloroplastic
B6TNV8;A0A1D6KDZ3;A0A1D6KDZ0;A0A1D6KDZ4	22.26	22.4435	22.5176	21.4596	21.8637	21.4284	21.8546	22.4452	21.773	22.1691	21.6017	22.2389	-0.823083	2.17205	-0.0209955	0.024005	0.382764	0.784118	-0.419324	0.787589	Shikimate kinase family protein
B4FRH8	23.9916	24.2188	24.2898	23.6262	23.7047	23.6916	23.8114	23.7896	23.7574	23.8117	23.6543	23.6495	-0.492578	2.212	-0.0809708	0.660367	0.380627	1.85263	-0.0309804	0.204347	Actin-1
B4FT82;A0A1D6JGZ6;A0A1D6JGZ5;A0A1D6JGZ8;A0A1D6JGZ2;A0A1D6JH00;A0A1D6JGZ9	18.4797	18.3672	18.5666	18.6566	18.9782	19.4895	17.5537	18.2364	18.4831	18.3207	18.2117	18.3691	0.570301	1.07535	0.209419	0.302135	0.380075	0.599163	0.740957	1.39879	26S proteasome non-ATPase regulatory subunit 7 homolog A
K7TNM4;A0A1D6EDA0;A0A1D6EDA1;A0A1D6EDA2;A0A1D6J5A2	20.1297	20.2336	20.06	19.5757	19.7331	19.9781	19.701	19.8477	19.7349	20.5322	19.826	19.5916	-0.37877	1.3862	0.222118	0.317907	0.379937	2.31746	-0.22095	0.292284	Nuclear transport factor 2 (NTF2) family protein with RNA binding (RRM-RBD-RNP motifs) domain
A0A1D6LJS9	23.5069	23.2935	22.552	22.2058	22.4497	22.8036	22.816	23.0552	22.3426	22.7975	22.6152	22.5137	-0.631093	0.870457	-0.0957686	0.159527	0.379545	0.458636	-0.15578	0.333956	Chaperonin 60 subunit beta 2 chloroplastic
B4G113;A0A1D6EBV6;A0A1D6EBV7	20.7427	20.949	21.3321	20.5563	21.1441	20.776	20.7143	20.698	20.4732	20.8326	20.3581	20.8753	-0.182473	0.30535	0.0601571	0.119773	0.379425	0.936757	0.136795	0.224067	Uncharacterized protein
K7V9L0	21.3248	21.5037	21.4599	21.3032	21.5196	21.3185	20.8899	21.3941	20.8665	21.1394	21.0701	21.9103	-0.0490354	0.216505	0.323104	0.432781	0.379271	0.98605	0.00713221	0.00843251	Putative peptidyl-prolyl cis-trans isomerase family protein
Q5EUE0;A0A1D6F5C3;A0A1D6F5C2;A0A1D6F5B9;A0A1D6F5C0;A0A1D6F5C4	21.5789	21.8659	21.4928	22.1174	22.0135	22.0607	21.0895	21.2179	21.5056	20.9647	21.1489	21.6039	0.417981	1.63548	-0.0318527	0.0482382	0.37488	1.05537	0.824713	1.89406	Protein disulfide-isomerase (EC 5.3.4.1)
C0P8K0	20.0427	19.6949	19.504	19.6609	19.789	19.8348	19.3956	19.5467	19.1748	19.6057	19.734	19.7714	0.014356	0.0290645	0.331305	1.30348	0.374844	0.915765	0.0578957	0.329666	Enoyl-CoA hydratase 1, peroxisomal
C0HEH4	20.1021	19.9863	20.4017	20.3581	20.7178	20.4644	19.7539	19.8748	19.7391	19.7046	19.2448	20.1962	0.350073	1.00523	-0.0740878	0.0952605	0.374111	1.33612	0.798272	1.27088	Catechol-O-methyltransferase (O-methyltransferase family protein)
C0P3S5	21.4203	21.5208	21.1181	21.408	21.7856	21.9822	20.6176	21.289	21.0305	20.758	20.5336	21.3678	0.372182	0.832053	-0.092563	0.105322	0.374018	0.74685	0.838763	1.30621	Fumarylacetoacetate (FAA) hydrolase family
A0A1D6N6G5	24.7638	24.6223	24.345	23.0148	23.6421	23.307	24.1617	24.4819	23.9668	24.172	23.7139	23.9713	-1.2557	2.33895	-0.251099	0.555549	0.373531	0.897573	-0.631074	1.31619	Fructose-1,6-bisphosphatase, cytosolic (EC 3.1.3.11) (D-fructose-1,6-bisphosphate 1-phosphohydrolase)
A0A1D6LDB6	20.8651	20.9112	20.7455	19.9594	20.8863	20.136	20.7328	20.557	20.112	20.8898	20.6033	19.9413	-0.513374	0.824875	0.0108782	0.0106677	0.373331	0.911327	-0.150922	0.139783	Acyl-CoA N-acyltransferase (NAT) superfamily protein
B4FFV2	20.7162	20.4464	20.063	20.7752	20.9863	21.0184	19.7489	20.2986	20.0599	19.6703	19.9685	20.4652	0.518097	1.19218	-0.00112152	0.00130097	0.372758	0.685157	0.891977	1.66386	SWIB/MDM2 domain superfamily protein
A0A1D6KL30;A0A1D6KL27;A0A1D6KL28	19.9797	19.7676	19.7341	18.2724	19.3331	19.24	19.4174	19.6642	19.2839	18.9708	19.0525	19.8355	-0.878642	1.18787	-0.168903	0.221617	0.371941	1.2883	-0.337798	0.316347	Sorbitol dehydrogenase
B4FT31;A0A1D6FVK9	25.6341	25.417	25.334	26.0752	26.2421	26.3068	24.722	25.1602	25.3915	24.5509	24.4942	25.9134	0.746335	2.56517	-0.105083	0.0731707	0.370468	0.792954	1.22189	1.2239	Dehydroascorbate reductase (EC 1.8.5.1) (Glutathione dehydroascorbate reductase1)
A0A1D6JHX0	21.8335	21.8431	21.0855	18.8365	19.2424	18.6035	21.7002	21.767	20.1836	20.5014	20.3933	19.6964	-2.69327	3.00019	-1.01989	0.82121	0.370424	0.256238	-1.30295	1.84653	magnesium chelatase (EC 6.6.1.1)
B4FK00;A0A1D6GD41;A0A1D6GD42	20.6106	20.362	20.496	20.1842	20.8867	21.198	19.9851	20.3448	20.0288	20.1426	19.9584	19.8534	0.266779	0.360825	-0.134758	0.403984	0.36996	1.2923	0.771496	1.16461	ADP-ribosylation factor GTPase-activating protein AGD10
A0A1D6H1R5	18.9277	19.1764	18.3631	19.504	18.8704	18.9332	19.1474	17.0887	19.1213	19.2728	19.3907	18.9026	0.280118	0.374086	0.736226	0.454969	0.369927	0.196612	-0.086181	0.126583	V-type proton ATPase catalytic subunit A (EC 7.1.2.2) (V-ATPase 69 kDa subunit) (Vacuolar proton pump subunit alpha)
A0A1D6E568;A0A1D6E566;A0A1D6E563	18.9769	18.9152	19.5042	19.1477	19.4404	19.3507	18.4176	18.8064	19.0739	18.8425	18.9403	19.065	0.180857	0.367032	0.183315	0.383445	0.366151	0.616181	0.363692	1.5525	AP-4 complex subunit mu
Q08069	25.6938	25.1333	24.8598	25.6152	24.7076	24.5726	24.6411	25.4147	24.5348	24.361	24.4163	25.0897	-0.263861	0.256405	-0.241232	0.265464	0.36544	0.420677	0.342812	0.35421	Small ribosomal subunit protein eS8 (40S ribosomal protein S8)
A0A1D6G970;A0A1D6G969;A0A1D6G978;A0A1D6G977;A0A1D6G966;B8A0C1;A0A1D6G971;A0A1D6G976;A0A1D6N8A1;A0A1D6N8B3;A0A1D6N8B6;A0A1D6N8A2;A0A1D6N895;A0A1D6G965;A0A1D6N8B5;A0A1D6N8A6;A0A1D6N8B4;A0A1D6N892;A0A1D6G962;A0A1D6N8A9	18.4857	18.3587	18.8296	18.4454	19.1974	18.565	18.1976	18.1908	18.1953	18.1013	18.2922	18.6077	0.177894	0.260121	0.139184	0.398804	0.363447	1.21399	0.402157	0.659673	Protein kinase family protein with ARM repeat domain
B4G0Z5	23.1768	22.3391	21.9472	23.4107	22.0288	21.9936	21.8316	22.4867	22.0571	21.7489	22.0722	22.7764	-0.0100479	0.00557349	0.0740706	0.0723029	0.362598	0.369723	0.278479	0.191735	60S ribosomal protein L27a-3
A0A1D6EEX6;A0A1D6EEX7	22.616	22.3972	22.5508	22.0918	22.5642	22.3124	21.9975	22.3433	22.1355	22.4215	22.2746	22.4388	-0.198547	0.586485	0.219559	0.90486	0.362597	1.41174	-0.0555089	0.140709	CBS domain-containing protein CBSX1 chloroplastic
K7V8L3;A0A1D6G378;A0A1D6G376	20.5581	20.4795	21.0573	20.0471	20.0356	20.1794	20.1769	20.5109	20.3226	20.3922	19.8879	20.8967	-0.610902	1.51238	0.0554314	0.0627732	0.361466	0.815738	-0.304867	0.444262	S-adenosyl-L-methionine-dependent methyltransferase superfamily protein
A0A1D6FSN1	24.6884	24.8607	25.0559	24.0117	24.8004	24.54	24.2282	24.7727	24.5268	24.5094	24.1188	24.8691	-0.417664	0.752141	-0.0101744	0.0125507	0.359087	0.880929	-0.0484028	0.0524736	phosphoglycerate kinase (EC 2.7.2.3)
B4FVB1;A0A1D6LAN8	21.6387	22.131	22.39	21.8643	22.1185	21.7229	21.7576	21.5988	21.7264	21.5154	21.3895	21.7172	-0.151298	0.239519	-0.153552	0.647837	0.358984	0.728597	0.361238	1.13234	Actin-1
B4FR08;A0A1D6MPD4;A0A1D6MPD1;A0A1D6MPD2	25.7652	25.6286	25.4151	24.6906	24.9674	24.8628	24.9393	25.6556	25.1419	24.9751	24.7746	25.5895	-0.762704	2.37564	-0.132531	0.152295	0.357375	0.688336	-0.272799	0.455772	Cysteine synthase (EC 2.5.1.47)
B4FT80	20.969	20.1094	17.4165	20.4059	19.9948	19.8458	19.5692	19.9751	17.8788	19.3845	19.4564	19.4781	0.583905	0.208716	0.298648	0.176363	0.357257	0.102998	0.642515	1.71239	Nucleic acid-binding OB-fold-like protein (OB-fold nucleic acid binding domain containing protein)
C0PHF1;A0A1D6N3A6;A0A1D6N3A1;A0A1D6N3B7;A0A1D6N3A5;A0A1D6N3A4;A0A1D6N3B1;A0A1D6N3B3;A0A1D6N3A7;A0A1D6N3A0;A0A1D6N399;A0A1D6N3B5	20.7612	20.3341	20.1257	20.4589	20.6	20.6832	19.8453	20.2493	20.0546	19.3126	19.3898	20.0979	0.173763	0.366458	-0.449629	0.748717	0.357229	0.743672	0.980621	1.71743	AP-4 complex subunit epsilon
Q94IQ8;A0A1D6KGG5	22.7749	22.8148	22.6424	22.4677	22.84	22.6518	22.4354	22.4186	22.3068	22.1999	22.3622	22.2955	-0.0908483	0.31051	-0.1011	0.748481	0.357089	2.25019	0.367341	1.45393	Methyl binding domain 106 (Methyl binding domain106) (Putative methyl-binding domain protein MBD106)
K7UTW6;A0A1D6FLF1;A0A1D6FLF3;A0A1D6FLF0	22.8035	22.131	21.0046	21.5676	21.0355	21.4874	21.3949	22.2765	21.1999	20.8358	21.0039	22.5472	-0.61621	0.487447	-0.161453	0.0901616	0.355917	0.224041	-0.0988401	0.0601877	Plasminogen activator inhibitor 1 RNA-binding protein
A0A1D6JR11	21.4767	21.3688	21.3106	21.4508	21.5961	21.7588	20.9735	20.9839	21.1311	20.3061	20.7131	21.2995	0.216518	1.00183	-0.25662	0.366277	0.355877	2.14255	0.829016	1.28811	Protein CutA chloroplastic
K7V294	18.1417	18.3229	18.5598	19.636	19.6961	19.6941	16.4595	18.3719	19.1289	18.7419	18.4035	19.3822	1.3339	3.3919	0.85573	0.433859	0.354666	0.166395	0.832836	1.35341	Putative calcium-binding protein CML50
C0HHU2;A0A1D6N8I1;A0A1D6N8I0;A0A1D6N8I8;A0A1D6N8I9;A0A1D6N8J1	26.3519	26.3854	26.0357	26.2727	26.6154	26.4168	25.5589	26.3263	25.8248	25.4025	25.3729	26.2935	0.177277	0.521918	-0.213757	0.221363	0.354322	0.636452	0.745356	1.10226	phosphoglycerate mutase (2,3-diphosphoglycerate-independent) (EC 5.4.2.12)
B4FNQ8	20.8694	20.8108	20.716	20.829	21.3736	20.9812	20.3177	20.7522	20.2664	20.3843	20.3934	20.269	0.262522	0.712643	-0.0965411	0.238807	0.353312	1.03404	0.712375	1.88522	Calmodulin (Putative calcium-binding protein CML13)
A0A1D6NCX6	21.7049	21.5456	21.4074	21.5145	21.6629	21.5707	21.1472	21.3232	21.1278	21.1277	20.6249	21.5816	0.0300713	0.113337	-0.087993	0.112647	0.353243	1.53603	0.471307	0.776746	Putative 3-hydroxyisobutyrate dehydrogenase-like 1 mitochondrial
A0A1D6DWL7;B6U151;A0A1R3MWX5;A0A1D6DWL6;A0A1D6DWL8	18.8742	19.1162	18.7001	18.2021	18.416	18.4813	18.9339	18.4113	18.2877	19.0249	18.9239	17.8625	-0.530408	1.64412	0.059454	0.0483823	0.352554	0.692315	-0.237309	0.246168	Glutamyl-tRNA(Gln) amidotransferase subunit A, chloroplastic/mitochondrial (Glu-AdT subunit A) (EC 6.3.5.7)
B4FZN6	21.7194	21.5614	21.8222	21.8728	21.7007	21.8307	21.1532	21.5707	21.3267	21.4245	18.3641	21.73	0.100383	0.473773	-0.843985	0.319893	0.350828	1.15467	1.2952	0.530139	40S ribosomal protein S7
A0A1D6IEH7;B4FRC2;A0A1D6IEH4;A0A1D6IEH3	22.5191	22.6497	22.8243	23.3031	23.4975	23.5213	22.2034	21.9904	22.7471	22.2772	22.5055	22.225	0.776301	2.63987	0.0222257	0.0310471	0.350702	0.655836	1.10478	3.25092	V-type proton ATPase subunit H
C0HDU5;A0A1D6PQK5	19.3303	20.0641	20.1211	21.3455	19.6165	21.4094	19.5916	19.404	19.4682	19.6597	19.6139	20.7962	0.951962	0.675366	0.53536	0.615515	0.350575	0.602723	0.767178	0.472926	Patatin (EC 3.1.1.-)
A0A1D6K125	20.3788	20.0446	20.0624	18.953	19.1623	18.9271	19.6481	20.1975	19.5914	20.2428	19.6362	19.9471	-1.14777	3.02102	0.1297	0.190394	0.349565	0.721425	-0.927908	2.08708	DUF3148 family protein
B4FD03	22.7966	22.6119	22.8052	22.8526	23.0893	23.1747	22.176	22.418	22.5737	22.0795	21.9373	22.8056	0.301007	1.22804	-0.115112	0.146188	0.348648	1.24234	0.764767	1.25679	transaldolase (EC 2.2.1.2)
A0A096RG04	23.6548	23.563	23.041	22.8574	23.2374	23.0466	22.8498	23.4593	22.9042	22.6266	22.5145	22.8962	-0.372462	0.779136	-0.391923	0.8044	0.348534	0.567657	0.367996	1.09738	SOUL heme-binding family protein
C0PGQ1;A0A1D6QIT7;A0A1D6QIT5	19.7983	20.1722	20.1514	19.8754	19.7379	19.6255	19.5163	19.8509	19.7131	19.5515	19.7247	19.9831	-0.294368	0.976813	0.0596441	0.139086	0.34716	1.04966	-0.00685247	0.015693	glycine--tRNA ligase (EC 6.1.1.14) (Diadenosine tetraphosphate synthetase)
B6TQC0	19.2604	19.0908	19.5659	19.517	19.5709	19.5522	18.2783	19.0133	19.5848	19.2124	19.4987	19.4815	0.241039	0.795725	0.438719	0.491062	0.346879	0.358752	0.1492	0.726414	3-N-debenzoyl-2-deoxytaxol N-benzoyltransferase (HXXXD-type acyl-transferase family protein)
K7W544	20.0268	20.1906	20.4869	20.9449	21.724	20.9628	19.4577	19.8655	20.3426	19.3923	19.8221	20.246	0.975826	1.55045	-0.0684458	0.067246	0.346162	0.527088	1.39043	1.7585	Putative carboxylesterase 2
C0PB44;A0A1D6JZR5	24.1984	24.1071	23.9912	23.9471	24.3546	24.0386	23.643	23.7477	23.8703	23.7152	23.6204	23.8908	0.0145245	0.0358288	-0.0114994	0.0379119	0.345257	1.74903	0.371281	1.18998	LL-diaminopimelate aminotransferase chloroplastic (Transaminase/transferase)
A0A1D6Q8I9;B6SGB6;A0A1D6Q8J0;A0A1D6HI51;A0A1D6HI49;A0A1D6HI50;A0A1D6HI60;A0A1D6HI59;A0A1D6HI46;A0A096S0J0;A0A1D6Q8J3;A0A1D6Q8K0;A0A1D6Q8J9;A0A1D6Q8J7;A0A1D6HI58;A0A1D6Q8J4	21.1525	20.9533	21.1904	19.7707	19.6491	19.7268	20.93	20.7605	20.5778	20.9842	20.2899	20.5709	-1.38317	4.14698	-0.14113	0.24726	0.342593	1.28034	-0.899445	1.9297	Pyrophosphate--fructose 6-phosphate 1-phosphotransferase subunit alpha (PFP) (6-phosphofructokinase, pyrophosphate dependent) (PPi-PFK) (Pyrophosphate-dependent 6-phosphofructose-1-kinase)
A0A1D6L6F4;P49105;B4G0N0;A0A1D6L6F3	24.6818	24.4955	24.7093	24.6346	24.9858	24.9705	24.2525	24.2324	24.3779	24.1555	23.7323	24.5706	0.234749	0.818318	-0.134778	0.212355	0.341277	1.86542	0.710805	1.24632	Glucose-6-phosphate isomerase (EC 5.3.1.9)
B4FN43	21.0282	20.9039	21.5232	20.0921	20.7594	20.804	20.9297	20.8343	20.6776	20.7734	20.5254	20.748	-0.599936	0.941783	-0.131612	0.539202	0.337883	0.766411	-0.130441	0.207376	Haloacid dehalogenase-like hydrolase domain-containing protein Sgpp
Q84TL7	23.6589	23.7148	24.0546	25.5159	26.064	25.6793	23.0664	23.063	24.2874	23.4422	23.4162	24.0092	1.9436	3.16769	0.150235	0.121558	0.337171	0.325259	2.13053	2.96543	Legumin-like protein
B6TVN0	21.7772	21.5886	20.7369	21.3386	20.8657	21.0042	20.7363	21.4417	20.9144	20.6384	20.6796	21.6993	-0.298016	0.35476	-0.0250231	0.0205121	0.336782	0.366829	0.0637887	0.0590132	40S ribosomal protein S16
B4FQL1;A0A1D6P2U5;K7VEQ5;A0A1D6P2U8;A0A1D6P2U6;A0A1D6P2U7;A0A1D6P2V3;A0A1D6P2V0	20.2964	20.1094	20.3919	20.907	21.2076	20.7953	19.7755	19.7999	20.2316	19.8853	19.3422	20.428	0.704061	2.04485	-0.0505238	0.0500344	0.330224	0.907695	1.08481	1.49165	3-hydroxyisobutyryl-CoA hydrolase (HIB-CoA hydrolase) (HIBYL-CoA-H) (EC 3.1.2.4) (3-hydroxyisobutyryl-coenzyme A hydrolase)
A0A1D6DW37;A0A1D6DW31;A0A1D6DW35;A0A1D6DW38;A0A1D6DW39;A0A1D6PEZ3;A0A1D6MHR4;A0A1D6DW41	22.7573	23.462	22.59	24.3012	24.4189	24.7243	22.3925	22.1012	23.3248	22.7407	23.1476	23.1501	1.54503	2.19482	0.406571	0.444096	0.330222	0.293537	1.46869	2.86122	Insect resistance3
K7TY03;A0A1D6IVA9;A0A1D6IVB0;A0A1D6IVB3;A0A1D6IVA8;A0A1D6IVA2;A0A1D6IVA3;A0A1D6IVA4;A0A1D6IVB6;A0A1D6IVB9;A0A1D6IVB7;A0A1D6IVC1	22.0443	22.0851	21.8304	22.147	22.0301	21.8802	21.5069	21.6812	21.7824	21.5576	21.5926	21.9167	0.0325279	0.106202	0.0321477	0.0812364	0.329737	1.36593	0.330117	1.12536	Alanine--tRNA ligase (EC 6.1.1.7) (Alanyl-tRNA synthetase) (AlaRS)
A0A1D6MPG6;A0A1D6MPG8;A0A1D6MPG7;G2XK63;A0A1D6FC96;K7UPD0;A0A1D6MPG5;A0A1D6MPH3;A0A1D6MPH1;A0A1D6FC95;A0A1D6MPH4;A0A1D6FC99;A0A1D6FC93	20.4372	20.7066	20.7006	20.5106	20.1225	20.5088	20.4121	20.388	20.062	20.27	20.4349	20.2703	-0.234147	0.679101	0.0377064	0.108516	0.327414	1.07124	0.0555604	0.147371	CCT-beta
A0A1D6PID0;A0A1D6JSF3;B6TFQ9;A0A1D6JSF1	20.2162	20.4129	20.1041	19.8378	19.4233	19.5671	19.8186	20.4128	19.52	19.9244	19.5796	20.4328	-0.634987	1.8618	0.0617746	0.0592837	0.327242	0.517695	-0.36952	0.599248	Small ribosomal subunit protein uS10c
P49235;A0A1D6IX59	22.0377	22.5598	22.8573	21.9089	21.6698	21.9946	22.4334	22.1867	21.8579	22.5516	22.8363	22.5274	-0.627172	1.14105	0.479125	1.16141	0.325607	0.485395	-0.780691	2.30793	4-hydroxy-7-methoxy-3-oxo-3,4-dihydro-2H-1,4-benzoxazin-2-yl glucoside beta-D-glucosidase 1, chloroplastic (EC 3.2.1.182) (Beta-D-glucoside glucohydrolase) (Beta-glucosidase 1) (ZmGlu1) (EC 3.2.1.21)
A0A1D6P3C9;A0A1D6P3C3;A0A1D6P3C4	24.7475	24.7789	24.825	23.0988	23.4083	23.2902	24.7988	24.6127	23.9673	24.7018	24.4163	23.7584	-1.51798	4.0848	-0.16742	0.167943	0.324204	0.569937	-1.02635	1.60254	fructose-bisphosphate aldolase (EC 4.1.2.13)
A0A1D6QMP3;C0PAJ9;A0A1D6QMP0;A0A1D6QMP4;A0A1D6QMQ2;A0A1D6QMQ0;A0A1D6QMQ4;A0A1D6QMQ1;A0A1D6QMP8;A0A1D6QMP2;A0A1D6QMQ3;A0A1D6QMP7;A0A1D6QMQ7	21.5476	21.0122	20.6174	20.1959	20.3906	20.6235	20.85	21.1951	20.1605	20.5726	20.7041	21.3271	-0.655736	1.03858	0.132745	0.127075	0.323865	0.327799	-0.464616	0.816364	Nuclear speckle RNA-binding protein A
Q84LS4	18.8257	17.804	17.8585	17.9625	18.0588	18.2097	17.6858	18.1397	17.6913	17.5825	17.9359	17.9971	-0.0857754	0.0899015	-0.000439962	0.000723391	0.32383	0.372321	0.238495	0.739681	Superal1 (Supernumerary aleurone1)
Q10717;B4F9B5;A0A1D6I5B4;A0A1D6I5B2	24.1078	24.2935	24.318	25.1153	25.5547	25.2736	23.5999	23.4387	24.7095	23.783	24.043	24.5824	1.07473	2.75685	0.22009	0.180613	0.323763	0.32907	1.1784	1.93001	Cysteine proteinase 2 (EC 3.4.22.-)
B4G137;A0A1D6QIZ3;A0A1D6QIZ2	23.729	23.2131	22.7213	23.3952	23.5439	23.3668	22.607	23.1097	22.9771	22.4706	22.8162	23.3806	0.214189	0.29289	-0.00874837	0.00944647	0.323207	0.420684	0.546144	0.943302	Ankyrin repeat domain-containing protein 2A
B4F867;B4FNE2;A0A1D6GEN7;A0A1D6GEP1	20.1488	19.8406	19.8688	19.9136	19.749	20.1679	19.4726	19.6009	19.8159	19.4024	19.212	20.4423	-0.00925509	0.0196745	0.0557639	0.0483596	0.32294	1.08147	0.257921	0.255393	NAD(P)-binding Rossmann-fold superfamily protein
Q9SLP6	24.5175	24.5247	24.1324	23.5181	23.2178	23.2282	24.1933	24.3044	23.7085	23.9898	23.8776	23.6164	-1.07019	2.5581	-0.240798	0.490767	0.32281	0.651088	-0.506578	1.57276	Ferredoxin--NADP reductase, chloroplastic (FNR) (EC 1.18.1.2)
A0A1D6EEX1	22.7195	22.4023	21.6658	20.8176	20.1894	20.985	21.7257	23.416	20.6794	22.4156	20.137	23.2288	-1.59852	1.80906	-0.0132173	0.003539	0.322186	0.13919	-1.26312	0.589817	Natterin-4
B6T0F9	21.2831	21.6221	22.1602	22.6039	23.1161	23.1408	21.0104	21.5715	21.5197	21.461	21.0677	22.1552	1.26516	1.82356	0.19413	0.205605	0.321295	0.442368	1.39233	1.73252	Thylakoid soluble phosphoprotein TSP9
B4G195;A0A1D6FPP1	21.9979	22.2062	22.4757	22.6001	22.9259	22.686	21.679	21.6885	22.3488	21.7154	21.8525	22.1315	0.510732	1.40627	-0.00555865	0.0072081	0.321234	0.543153	0.837524	2.23069	Bifunctional aspartate aminotransferase and glutamate/aspartate-prephenate aminotransferase
Q4FZ53	22.3248	22.0294	21.4105	21.7668	21.8036	21.8495	21.2873	22.331	21.1836	20.913	21.0126	22.2346	-0.114929	0.159444	-0.213888	0.141195	0.320959	0.284588	0.419918	0.420589	Cysteine proteinase inhibitor
Q7SIC9;A0A1D6NVZ7	28.8355	28.8536	28.7212	27.7708	28.1023	27.8536	28.4479	28.8618	28.138	28.5629	28.1839	28.6202	-0.894512	2.93713	-0.0269299	0.0364359	0.320838	0.682618	-0.546745	1.49496	Transketolase, chloroplastic (TK) (EC 2.2.1.1)
K7TN80;A0A1D6IV77;A0A1D6IV75	19.3776	19.6237	19.4264	19.6772	20.196	19.963	19.0778	19.1587	19.2344	19.2861	19.2994	19.4177	0.469479	1.31018	0.17744	1.34658	0.318945	1.65589	0.610984	1.7641	Nitrilase-like protein 2
A5GZ73;A0A1D6L376;A0A1D6L375	24.6989	24.7224	25.0469	23.7412	24.42	23.9619	24.4714	24.541	24.5005	24.8974	24.4859	24.4855	-0.781711	1.56793	0.118614	0.35585	0.318429	1.30733	-0.581895	1.12859	Glucose-1-phosphate adenylyltransferase (EC 2.7.7.27) (ADP-glucose pyrophosphorylase)
A0A1D6E3W6;B4FSD4	20.2504	20.0167	19.7349	19.7739	19.9912	20.1245	19.2492	20.204	19.5942	19.4067	19.2243	20.3417	-0.0374705	0.0727119	-0.0248553	0.0185888	0.318249	0.430132	0.305634	0.351922	acetylglutamate kinase (EC 2.7.2.8)
B4FZ35	23.4901	23.4712	23.6669	23.8102	24.077	24.0873	23.026	23.3553	23.2949	23.0991	23.1746	23.6484	0.448779	1.8204	0.0819944	0.153582	0.317337	1.25335	0.684121	1.61154	Chloroplastic lipocalin
O49975;A0A1D6NDK6;A0A1D6NDK3;A0A1D6NDK4	20.7297	20.6581	20.6281	20.9422	21.4258	21.1779	20.206	20.226	20.6345	20.4735	20.1869	20.6472	0.510048	1.63154	0.0803655	0.155243	0.316446	1.04062	0.746129	1.73848	mitogen-activated protein kinase kinase (EC 2.7.12.2)
A0A1D6JFP2	23.3712	22.9973	23.7709	22.9959	23.5074	23.0644	23.3435	22.7297	23.1169	23.1081	23.0995	22.4985	-0.190585	0.278743	-0.161362	0.234996	0.316402	0.479909	0.28718	0.484697	Bifunctional inhibitor/lipid-transfer protein/seed storage 2S albumin superfamily protein
A0A1D6MMW2;A0A1D6MMW1	19.4638	19.5922	19.6124	19.1664	19.5683	19.6404	19.1679	19.3773	19.1747	19.2492	19.4597	19.1951	-0.0977968	0.250679	0.0613944	0.226633	0.316181	1.7231	0.156989	0.394418	Pectin acetylesterase (EC 3.1.1.-)
B6U038;B4FMV4	22.8195	23.0069	23.1356	22.2894	22.9399	22.7667	22.5443	23.1119	22.3584	22.8242	22.6786	22.6168	-0.322005	0.680476	0.0349922	0.0512233	0.31579	0.574992	-0.041207	0.070697	Thiol-disulfide isomerase and thioredoxins (Thioredoxin superfamily protein)
A0A1D6JIH7;A0A1D6JIH8	18.8113	19.2449	19.4544	21.7944	22.1677	22.4309	18.7395	18.125	19.6989	18.2213	18.5941	21.3619	2.96079	3.4406	0.537964	0.188503	0.315749	0.25285	2.73858	1.27485	4-coumarate--CoA ligase (EC 6.2.1.12)
Q5XLE1	21.919	21.6063	21.5708	21.8858	22.0026	22.0611	21.2991	21.4884	21.362	20.8185	20.6445	21.7162	0.28446	1.09602	-0.323413	0.407629	0.315589	1.19787	0.923462	1.2884	peptidylprolyl isomerase (EC 5.2.1.8)
B6TI69	19.8501	19.4563	19.1725	18.5276	18.7296	18.5495	18.9432	19.9689	18.6208	18.715	18.4222	17.8229	-0.890736	1.90193	-0.857611	0.821033	0.315315	0.281223	0.28219	0.449391	Indole-3-glycerol phosphate lyase (Tryptophan synthase alpha subunit1)
C0PC17	21.6928	21.1939	20.7881	20.487	20.6881	20.7999	20.5038	21.5786	20.6496	20.4929	20.115	21.4527	-0.5666	0.956943	-0.223797	0.161244	0.314285	0.299371	-0.0285168	0.0233288	Thylakoid lumenal 15.0 kDa protein 2 chloroplastic
Q43267;P04711	31.0469	30.782	30.3444	29.1543	29.2529	29.2339	30.6133	30.8739	29.7455	30.2932	29.6409	30.3748	-1.5107	2.72678	-0.307936	0.303642	0.313513	0.323499	-0.889252	1.71773	phosphoenolpyruvate carboxylase (EC 4.1.1.31)
B6SQD9	21.4157	21.0707	20.8033	20.1486	20.3305	20.232	20.8734	21.3041	20.1729	20.668	20.4843	20.9944	-0.85954	2.01462	-0.0679334	0.0653989	0.313048	0.346813	-0.478558	1.40973	Uncharacterized protein
B6TXZ8;A0A1D6HR58;A0A096RYW9;A0A1D6HR57	23.7208	23.6021	23.2653	22.5381	23.2171	22.5934	23.4871	23.1661	23.0001	23.7102	23.2229	22.9342	-0.746534	1.35789	0.0712903	0.095157	0.311584	0.721326	-0.50624	0.739112	Alanine aminotransferase 2 (EC 2.6.1.2) (EC 2.6.1.4) (EC 2.6.1.44)
K7TSX2;A0A1D6J611;A0A1D6J617;A0A1D6J609;A0A1D6J619;A0A1D6J615;A0A1D6J612;A0A1D6J623;A0A1D6J631;A0A1D6J630;A0A1D6J613;A0A1D6J610;A0A1D6J622;A0A1D6J626	23.8272	23.9149	23.808	23.2305	23.4002	23.3023	23.4907	23.7804	23.3515	23.5851	23.5773	23.4194	-0.539039	3.09457	-0.0135911	0.0334168	0.309169	1.11386	-0.216279	1.38262	Double Clp-N motif-containing P-loop nucleoside triphosphate hydrolase superfamily protein
A0A1D6QKL9	18.4981	18.61	18.0864	18.4775	18.7267	18.9651	18.3216	17.9003	18.0457	16.1559	17.9273	18.3535	0.324918	0.696788	-0.610306	0.373928	0.308949	0.698897	1.24417	0.839958	SWIB complex BAF60b domain-containing protein
B4FRH5;A0A1D6HDG0;A0A1D6HDG2;A0A1D6HDG6;A0A1D6HDG9;A0A1D6HDG8;A0A1D6HDG3;A0A1D6HDG4	21.1922	20.6052	20.2696	21.1683	20.684	21.0594	20.1675	20.2971	20.6764	20.1814	20.2564	20.4466	0.281558	0.386282	-0.0855719	0.190652	0.308622	0.425279	0.675753	1.81279	Succinate--CoA ligase [ADP-forming] subunit beta, mitochondrial (EC 6.2.1.5) (Succinyl-CoA synthetase beta chain) (SCS-beta)
A0A1D6HKA8;A0A1D6HKA7;A0A1D6HKA9	21.3525	21.303	21.4515	20.8256	21.21	21.0294	20.9409	21.3106	20.9298	21.1265	20.7602	21.3878	-0.347317	1.36044	0.0310885	0.0482382	0.308558	1.09483	-0.0698477	0.11939	Arsenical pump-driving ATPase
B6T9P0	24.736	25.1823	25.3642	24.4651	24.7984	24.4471	24.8436	24.8031	24.7108	24.8192	24.7502	24.307	-0.52394	1.12622	-0.16041	0.412753	0.308306	0.741768	-0.0552241	0.100666	UDP-glucose 6-dehydrogenase (EC 1.1.1.22)
A0A1D6MMA5	19.5029	19.9608	19.737	19.5476	20.0692	19.4132	19.6814	19.4667	19.1301	19.2692	19.321	19.0697	-0.056879	0.0839912	-0.206058	0.507362	0.307526	0.671318	0.456704	1.00004	Multicopper oxidase LPR2
B4F922	21.9384	22.0172	21.8414	21.7317	22.0816	21.9668	21.4639	21.4187	21.9946	22.2949	21.8472	21.3996	-0.00562604	0.0162492	0.221492	0.280534	0.306629	0.732707	0.0795104	0.102807	Acyltransferase (Hydroxycinnamoyltransferase12)
A0A1D6JHK7	19.7121	20.1	20.9329	21.4796	21.4866	21.6228	20.0904	19.5956	20.1393	17.7981	20.6057	19.5212	1.28139	1.6151	-0.633457	0.30923	0.30651	0.313316	2.22135	1.27272	S-methyl-5-thioribose kinase (EC 2.7.1.100)
A0A1D6GCV7;A0A1D6GCU4;A0A1D6GCW1;A0A1D6GCT9;A0A1D6GCU9;A0A1D6GCV9;A0A1D6GCX0;A0A1D6GCX2;A0A1D6GCX1;A0A1D6GCU2;A0A1D6GCX3;A0A1D6GCW3;A0A1D6GCU8;A0A1D6LCC2	18.1495	18.428	18.3169	18.6314	18.5525	18.4824	17.5504	18.2585	18.1665	16.729	18.3237	18.2439	0.257311	1.31429	-0.226286	0.149376	0.306348	0.576727	0.789945	0.690898	Protein EXPORTIN 1A
B4FYD7	21.5861	21.4572	20.6173	21.4284	21.2585	21.3417	20.8287	21.2127	20.7047	20.5826	20.5781	21.236	0.122655	0.148421	-0.116475	0.164379	0.30482	0.375998	0.543951	1.142	Nuclear pore complex protein NUP50A
A0A1D6J770;B8A1S6;A0A1D6J772;A0A1D6J769;A0A1D6J768;A0A1D6J767	21.668	21.5335	21.5021	21.8602	21.396	21.4027	21.2778	21.2326	21.2797	20.9558	21.3751	20.2914	-0.0148932	0.0310008	-0.389236	0.544662	0.304502	2.33743	0.678846	0.90252	Protein TIC 40, chloroplastic (Translocon at the inner envelope membrane of chloroplasts 40)
B4FWD0	24.6923	24.642	24.7716	25.052	25.5041	25.285	24.2119	24.4625	24.5271	24.1128	24.1154	24.469	0.578403	1.8835	-0.168084	0.478789	0.301474	1.36378	1.04796	2.39743	NAD(P)H dehydrogenase (quinone) (EC 1.6.5.2)
A0A1D6F8J3	22.7329	23.0083	23.175	24.1952	22.865	24.0443	21.9158	22.5454	23.5509	22.2506	22.9423	24.7206	0.729441	0.763049	0.633807	0.292819	0.301375	0.240902	0.39701	0.177961	Eukaryotic aspartyl protease family protein
A0A1D6ELX1;A0A1D6ELX2	21.9921	22.1991	22.1137	21.4569	21.8273	21.6913	21.7545	21.9392	21.7165	21.9133	21.739	21.975	-0.44311	1.63565	0.0723934	0.297904	0.298228	1.51004	-0.217276	0.774794	Aldo-keto reductase/ oxidoreductase
A0A1D6FKV6	24.6739	24.5326	24.3147	24.2833	24.4323	24.4028	23.9866	24.577	24.0642	23.9538	23.4864	24.5889	-0.134277	0.516975	-0.199573	0.209291	0.297787	0.63075	0.363082	0.490109	Ketol-acid reductoisomerase (EC 1.1.1.86) (Acetohydroxy-acid reductoisomerase) (Alpha-keto-beta-hydroxylacyl reductoisomerase)
C0PG07;A0A1D6LVU5;A0A1D6LVU8;A0A1D6LVV3;A0A1D6LVV8;A0A1D6LVV1	22.9972	22.8349	23.3351	22.7331	23.4126	23.4206	22.5851	22.7294	22.9608	22.7971	22.6345	23.123	0.133034	0.187343	0.0930926	0.198363	0.297279	0.7433	0.33722	0.554728	Dehydroascorbate reductase (EC 1.8.5.1) (Glutathione S-transferase DHAR3 chloroplastic)
A0A1D6HN61;A0A1D6HN63	25.6171	25.7366	26.0456	26.4068	26.8888	26.6374	25.1014	25.1242	26.2834	25.2538	25.5203	26.1128	0.844607	1.95645	0.125958	0.0968453	0.296734	0.292536	1.01538	1.6068	Leucine aminopeptidase 2 chloroplastic
B4F9J7	21.781	21.2783	21.0081	19.394	19.3582	19.3125	20.946	22.0096	20.2216	21.4235	20.5523	21.5019	-2.00086	3.0338	0.100145	0.0575387	0.296703	0.201956	-1.8043	2.38735	Cathepsin propeptide inhibitor domain-containing protein
K7U4Q3	20.8735	21.024	20.5915	20.7957	21.071	20.7173	21.8379	18.8967	20.8645	16.9319	21.3246	20.8143	0.0316683	0.0664976	-0.842765	0.198355	0.296657	0.124099	1.17109	0.349422	GDSL esterase/lipase LTL1
B6T3U2;A0A1D6LNB1	18.4024	18.7225	18.9112	18.7857	18.5492	18.8784	17.4832	18.7156	18.9496	19.1492	18.8714	19.3534	0.0590776	0.121176	0.741882	0.712314	0.295909	0.244316	-0.386895	1.06565	CUE domain containing protein
A0A1D6J0S0;B4FQK0;A0A1D6J0R8;A0A1D6J0S6;A0A1D6J0S5;C0P3M8	24.1877	24.0041	23.7572	23.6572	23.7383	23.7827	23.5293	23.9934	23.5486	23.5213	23.3035	24.2762	-0.256944	0.923087	0.00988642	0.00982553	0.292534	0.676861	0.0257034	0.0291006	monodehydroascorbate reductase (NADH) (EC 1.6.5.4)
B6SYF5;A0A1D6I7Y2;A0A1D6I7Y4	21.832	21.2668	20.8903	21.0781	20.6224	20.9319	21.0229	21.0616	21.0348	20.8022	20.7959	21.1573	-0.452213	0.673415	-0.121278	0.432627	0.289914	0.456533	-0.0410201	0.0805648	peptidylprolyl isomerase (EC 5.2.1.8)
B4FVQ9;A0A1D6JLB6;A0A1D6JLB8	19.9659	19.9249	20.2302	19.7813	20.4501	20.3132	19.8105	19.7889	19.6526	20.1081	19.7919	20.213	0.141186	0.24805	0.287032	0.990571	0.289691	1.26234	0.143845	0.235595	Protein-ribulosamine 3-kinase, chloroplastic (EC 2.7.1.172) (Fructosamine 3-kinase-related protein)
A5HEH5;C0P5A7	20.385	20.2776	19.8062	20.5636	20.7959	20.6799	19.8659	19.7918	19.9444	19.8421	20.0046	19.807	0.523516	1.29165	0.0172405	0.0810768	0.288943	0.721785	0.795219	3.03275	GIF2 (Growth-regulating-factor-inteacting factor2) (Putative GRF-interacting factor 2)
B4F9K0;A0A1D6LBI0;A0A1D6LBH9	23.5226	23.5811	23.5032	24.5605	24.9011	24.5877	22.6984	23.2444	23.7988	22.6053	22.8419	24.1762	1.14743	3.29463	-0.0394224	0.0225776	0.288449	0.380548	1.4753	1.37468	Late embryogenesis abundant protein group 2
B4G0K4	28.1416	27.8889	27.745	28.2654	28.5603	28.4508	27.3084	27.8099	27.7951	27.357	27.1949	28.2841	0.50039	1.59047	-0.0258032	0.0228514	0.287331	0.644163	0.813524	1.09268	Phosphoglycerate kinase (EC 2.7.2.3)
B4FI76	19.389	19.0556	19.0111	19.7575	19.2706	19.3998	18.8569	18.7812	18.9557	18.8624	19.1958	19.0695	0.324078	0.795236	0.177968	0.746032	0.287265	1.04182	0.433374	1.16401	adenylate kinase (EC 2.7.4.3) (ATP:AMP phosphotransferase)
B6TQ06	22.848	23.1534	23.2372	22.2448	22.025	22.0329	22.7968	22.6334	22.9478	23.1034	22.8869	22.4521	-0.978613	2.67488	0.0214825	0.0342644	0.286877	0.897309	-0.713218	1.59849	Aminomethyltransferase (EC 2.1.2.10) (Glycine cleavage system T protein)
A0A1D6GKM3	18.9541	18.8786	18.1621	19.8563	19.4727	19.2358	18.4307	18.0739	18.6309	18.5443	18.1887	19.0433	0.856681	1.29349	0.21361	0.291384	0.28642	0.404158	0.929491	1.41128	glucan endo-1,3-beta-D-glucosidase (EC 3.2.1.39)
B6SJF7;P42856;A0A1D6K150	22.2185	22.1954	21.7192	22.4914	22.4976	22.3937	21.5137	21.9178	21.8442	21.4372	21.4179	22.4753	0.416524	1.17852	0.0182311	0.0163107	0.285798	0.628465	0.68409	0.909917	Zinc-binding protein (Histidine triad nucleotide binding protein)
A0A1D6PSC7;C4JC43	20.0543	19.8004	20.0254	20.0605	20.3178	20.488	19.471	19.6047	19.9472	19.3464	19.641	19.8328	0.32873	1.04405	-0.0675742	0.123311	0.285758	0.811508	0.682062	1.65157	Target of Myb protein 1
B4FEK7;A0A1D6IF53;A0A1D6IF50;A0A1D6IF54;A0A1D6IF52;A0A1D6IF49;A0A1D6IF51	23.9711	23.8823	24.0239	23.4227	23.9518	23.8432	23.4821	23.8218	23.7206	23.6377	23.6377	24.1409	-0.219872	0.589607	0.130564	0.266746	0.284249	1.22681	-0.0661869	0.102242	Chloroplast-localized Ptr ToxA-binding protein1 (Protein THYLAKOID FORMATION 1 chloroplastic)
B6T2W9	24.4707	24.4728	24.4021	23.923	23.8632	24.0031	23.9518	24.8225	23.7216	23.8225	23.8622	24.6508	-0.51882	3.42708	-0.0534814	0.0423536	0.283235	0.349893	-0.182103	0.266878	Thylakoid lumenal 19 kDa protein
A0A1D6KTT8;A0A1D6GPT9	21.5443	20.6693	20.5113	21.0676	18.4753	20.3121	20.1717	21.2517	20.4533	20.057	20.4276	20.8509	-0.956673	0.501227	-0.180445	0.172206	0.282762	0.245132	-0.493467	0.242466	60S ribosomal protein L21-1
K7UGU4	22.7078	22.8846	22.9537	23.9228	24.2262	23.966	22.1501	21.9578	23.5902	22.4526	23.14	23.1124	1.18965	3.23938	0.335665	0.234723	0.282668	0.210571	1.13666	2.01876	Putative WD40-like beta propeller repeat family protein
K7VAE7;A0A1D6FE75	24.8316	24.4669	24.076	24.2458	24.1608	24.4543	24.1108	24.5863	23.8306	23.8276	23.7708	24.6075	-0.171218	0.295405	-0.107212	0.111392	0.282324	0.382692	0.218318	0.31477	HB transcription factor (Putative homeobox DNA-binding domain superfamily protein)
B4FU88;A0A1D6MSC4	21.2857	21.873	22.2553	22.6357	22.4014	22.1541	21.4609	21.2359	21.8792	21.3259	21.4017	21.7829	0.592353	0.877295	-0.021836	0.0312275	0.279345	0.340627	0.893534	1.96754	Peroxidase (EC 1.11.1.7)
A0A1D6ICL3;A0A1D6EWS4	21.2383	21.5821	21.2672	19.475	20.1453	19.3093	21.2661	21.6204	20.3632	21.5848	20.7051	19.924	-1.71932	2.4576	-0.345291	0.221342	0.279285	0.289362	-1.09475	0.942091	Adenosine 5'-phosphosulfate reductase (EC 1.8.4.10) (EC 1.8.4.9) (5'-adenylylsulfate reductase) (Thioredoxin-dependent 5'-adenylylsulfate reductase)
B4F861	20.3341	21.2143	20.8431	21.3734	21.0039	21.093	20.3011	20.624	20.6303	20.1857	20.3796	20.766	0.359626	0.575175	-0.0746797	0.136265	0.278689	0.429684	0.712995	1.60407	IAA-amino acid hydrolase ILR1-like 4
A0A1D6HG23	21.7339	21.6358	20.9037	19.909	20.0239	20.2037	21.5308	21.9931	19.9149	21.4853	20.4364	21.1616	-1.37891	2.12645	-0.118454	0.0583792	0.278217	0.152233	-0.982242	1.42121	Uncharacterized protein
A0A1D6MQ88;B4FLQ8;A0A1D6MQ90;A0A1D6FBE8;A0A1D6FBE9;A0A1D6FBE2;A0A1D6FBF1;A0A1D6FBE3	21.992	21.829	21.7056	22.1074	22.1286	22.0555	21.4313	21.6812	21.5823	21.1924	21.3914	21.9014	0.254999	1.38726	-0.0698872	0.113563	0.277259	1.18201	0.602145	1.32794	26S proteasome non-ATPase regulatory subunit 14-like protein
B4FH10	22.5983	22.5369	22.4212	22.1366	22.9052	22.3151	22.2489	22.2066	22.2719	22.2043	22.1305	22.1661	-0.0664883	0.100288	-0.0754992	1.23774	0.276342	2.12354	0.285353	0.540183	Bifunctional monothiol glutaredoxin-S16 chloroplastic
B6TS21;A0A1D6Q567;A0A1D6Q570;A0A1D6Q571;A0A1D6Q574;A0A1D6Q569;A0A1D6Q573	25.2793	25.188	25.0453	25.6404	25.5017	25.5812	24.6802	24.7967	25.2156	24.7035	24.891	24.9736	0.403547	2.15721	-0.0415058	0.0809205	0.273362	0.708126	0.718416	2.88456	Succinate--CoA ligase [ADP-forming] subunit beta, mitochondrial (EC 6.2.1.5) (Succinyl-CoA synthetase beta chain) (SCS-beta)
B4FM47	20.2439	20.7747	20.7329	20.5023	21.0868	21.0271	20.154	20.1047	20.6747	20.378	20.5291	20.2877	0.288255	0.499631	0.0871429	0.168269	0.272683	0.473736	0.473796	1.12206	Glycosyltransferase (EC 2.4.1.-)
A0A1D6I5L0	23.0749	23.0985	23.2268	22.6751	23.2984	23.0375	22.7071	22.9237	22.9535	22.5963	22.6072	23.029	-0.12973	0.279384	-0.117294	0.292686	0.271932	1.39571	0.259496	0.491455	formate--tetrahydrofolate ligase (EC 6.3.4.3) (Formyltetrahydrofolate synthetase)
K7U5A5	23.2379	23.7024	24.0756	24.5241	24.761	24.8331	23.3741	23.2478	23.5789	23.0258	23.4696	23.5438	1.03411	1.78611	-0.0538508	0.102861	0.271727	0.448197	1.35969	2.72353	14-3-3-like protein
B4FTC8;A0A1D6J5I0;A0A1D6ED38;A0A1D6J5I5;A0A1D6ED39;A0A1D6J5I3;A0A1D6J5I2;A0A1D6J5I4	20.9125	20.6181	20.5566	20.4509	20.3067	20.6713	20.4785	20.5718	20.2227	17.585	19.9466	20.8433	-0.219379	0.64969	-0.966031	0.421475	0.271359	0.830449	1.01801	0.447959	3-oxoacyl-[acyl-carrier-protein] reductase (EC 1.1.1.100)
B4FPA3	17.3999	17.4344	19.2756	17.4548	17.8162	18.5656	17.7985	17.6241	17.8747	17.9908	17.8763	17.7853	-0.091128	0.0444137	0.118362	0.55131	0.270895	0.163311	0.0614045	0.0642645	HXXXD-type acyl-transferase family protein
B6U016	23.1918	22.4896	21.8055	22.346	22.424	22.3855	22.0249	22.3576	22.2918	22.0193	21.9446	22.83	-0.110484	0.0988234	0.0398566	0.0452184	0.270879	0.261503	0.120539	0.158959	Senescence-associated protein DIN1
A0A1D6JKW7	21.5744	21.2681	21.2776	19.8347	20.2314	20.0263	21.5126	21.33	20.4685	21.1855	21.0689	20.236	-1.34256	3.03791	-0.273592	0.246244	0.269653	0.329016	-0.799319	1.17382	Remorin
B6T8F6;B6TH68;A0A1D6FVN4;A0A1D6K7T6;A0A1D6N7N2;A0A1D6MHH7	18.2005	18.089	18.2778	19.2049	17.9185	18.5977	18.6853	16.7188	18.3553	18.4278	19.3638	17.9641	0.384576	0.439254	0.665431	0.380863	0.269322	0.166291	-0.0115331	0.00682733	Mitochondrial ATP synthase 6 kDa subunit
C0PGU8;A0A1D6Q3U7	22.6637	22.637	22.8618	23.6066	23.3526	23.3502	22.3906	21.9869	22.9819	22.0202	22.7268	22.6564	0.715609	2.52961	0.0146465	0.0132281	0.267687	0.377657	0.96865	1.80358	glycerophosphodiester phosphodiesterase (EC 3.1.4.46)
B4F8P0	24.2341	23.878	23.5998	23.6488	23.8786	24.0271	23.3917	23.766	23.767	23.1784	23.4576	24.012	-0.0524991	0.0870885	-0.0921872	0.12247	0.262437	0.518958	0.302125	0.490142	Eukaryotic aspartyl protease family protein
B4FAQ2;A0A1D6N1D9;A0A1D6N1D8	19.1593	19.0536	18.9972	18.8709	18.943	18.9042	18.7651	18.9285	18.7325	18.8523	18.6883	19.0111	-0.163976	1.46657	0.0418504	0.139233	0.261282	1.5609	0.0554555	0.22728	Pyridoxal phosphate homeostasis protein (PLP homeostasis protein)
A0A1D6NFV3	21.3122	21.1172	21.1875	19.8435	20.1341	19.8427	20.7351	21.5089	20.5915	20.9217	20.4998	21.0882	-1.26554	3.44863	-0.10862	0.118271	0.260443	0.376004	-0.896474	1.95843	Potassium/sodium hyperpolarization-activated cyclic nucleotide-gated channel 1
K7URV3	22.5182	22.6239	22.7301	21.6918	22.2322	21.9691	22.2719	22.6511	22.1684	22.7464	22.441	22.5934	-0.659711	1.76935	0.22978	0.600932	0.260251	0.752066	-0.629239	1.60828	Inositol-1-monophosphatase (EC 3.1.3.25)
A0A1D6ELG8;A0A1D6ELH0;A0A1D6ELG4;A0A1D6ELG7;A0A1D6ELH4;A0A1D6ELG3;A0A1D6ELH6;A0A1D6ELH3;A0A1D6ELH5;A0A1D6ELH2;A0A1D6ELH1;A0A1D6ELG6;A0A1D6ELG5	24.7686	24.3704	24.2262	24.4124	24.1814	24.2267	24.0622	24.4562	24.0664	23.8747	24.0138	24.5427	-0.181562	0.440384	-0.0511341	0.0742414	0.260135	0.553235	0.129707	0.23692	Polyadenylate-binding protein (PABP)
B6TQC5	21.5614	20.7898	20.7944	20.6446	20.6908	21.5656	20.7018	21.1295	20.5372	20.3677	20.2496	20.853	-0.0815137	0.0724557	-0.299372	0.513928	0.259061	0.344729	0.476919	0.607616	Peptidyl-prolyl cis-trans isomerase (EC 5.2.1.8)
A0A1D6MLT1;C4IZH9;A0A1D6MLT0	18.6391	17.6893	17.7517	18.052	18.0264	17.772	17.682	18.0608	17.5642	17.7062	18.5165	18.0749	-0.0766163	0.0849916	0.330177	0.521812	0.257711	0.307788	-0.149082	0.23352	Dipeptide epimerase (EC 5.1.1.-)
A0A1D6LCA4;A0A1D6LCD0;A0A1D6LCC5;A0A1D6LCC1;A0A1D6LCD9;A0A1D6LCC7;A0A1D6LCA6;A0A1D6LCB8;A0A1D6LCB1;A0A1D6LCB0;A0A1D6LCB6;A0A1D6LCD5;A0A1D6LCB5;A0A1D6LCB3;A0A1D6LCB7	20.971	21.0214	21.5392	21.3192	21.7101	21.6071	20.8671	20.7067	21.1871	21.0252	20.697	21.1863	0.368268	0.786751	0.0492414	0.0866594	0.256918	0.485994	0.575944	1.44308	Protein EXPORTIN 1A
B8A306;P30792;A0A1D6G992;A0A1D6G993;A0A1D6G996;A0A1D6G997	24.2714	24.2992	23.7528	22.8182	23.147	23.1542	23.984	24.402	23.1696	23.527	22.7815	23.7861	-1.06803	2.15593	-0.487026	0.444546	0.255942	0.251824	-0.325064	0.433785	phosphoglycerate mutase (2,3-diphosphoglycerate-independent) (EC 5.4.2.12)
K7V067	24.5773	24.6891	24.7735	25.4585	25.6645	25.5851	24.2893	24.2325	24.7516	24.0893	24.1713	24.9334	0.889399	3.37439	-0.0264549	0.028211	0.255489	0.666023	1.17134	1.88227	Isocitrate dehydrogenase [NADP] (EC 1.1.1.42)
A0A1X7YE51;A0A1X7YE53;A0A1D6K8Q0	21.2393	21.1869	21.0942	20.8029	21.0523	20.9593	20.7048	21.2861	20.7663	20.8598	21.1894	20.9707	-0.235333	1.30866	0.0875607	0.157525	0.254417	0.60221	-0.068477	0.220328	deleted
C4IZH7;B4FHM4;A0A1D6GLW1	19.9991	19.9051	20.3076	20.9723	21.562	21.0696	19.4222	19.3996	20.6269	19.435	19.5337	20.1124	1.1307	2.17277	-0.122561	0.0958887	0.254379	0.236405	1.50764	2.2447	Thioredoxin superfamily protein
A0A1D6FGA9;B6UC34;A0A1D6FGA2;A0A1D6FGA7;A0A1D6FGB1;A0A1D6MID5;A0A1D6MID0;A0A1D6MID3;A0A1D6MID2;A0A1D6MIC5;A0A1D6MIC6;A0A1D6FGA6;A0A1D6MID8;A0A1D6MID7;A0A1D6MID6;A0A1D6FGB0;A0A1D6MID4	21.0546	21.2979	21.2456	20.7519	20.6579	20.3475	21.0661	20.9486	20.8285	21.2139	21.1017	20.9001	-0.613588	1.8969	0.124149	0.468942	0.251608	1.17284	-0.48613	1.47486	glutamine--tRNA ligase (EC 6.1.1.18) (Glutaminyl-tRNA synthetase)
A0A1D6NLS2	21.2054	21.5313	21.8001	21.4945	21.8748	21.6391	21.3316	20.7348	21.7164	21.3037	21.7975	20.8805	0.157213	0.314268	0.066349	0.0589725	0.251347	0.30736	0.342211	0.523866	Putative inactive receptor kinase
B6T4J1;A0A1D6PA00;A0A1D6P9Z8	25.0633	24.3394	24.1946	23.778	23.2427	23.2764	23.9435	24.8695	24.0323	23.8826	23.7598	24.7008	-1.10006	1.58089	-0.167378	0.149404	0.250666	0.248764	-0.682018	0.931364	Large ribosomal subunit protein uL6c
B4FUK2	21.506	21.2981	21.0744	22.0613	21.9723	22.1539	20.8836	20.9693	21.2747	20.8723	20.9936	21.8354	0.769681	2.3279	0.19121	0.230458	0.250301	0.65862	0.828772	1.26527	peptidylprolyl isomerase (EC 5.2.1.8)
A0A1D6H1H5;A0A1D6H1H6	24.5996	24.6611	23.9546	23.8961	23.9594	23.7551	23.8704	24.5465	24.0478	23.79	24.0109	24.2321	-0.534932	1.07517	-0.143887	0.236562	0.250233	0.341266	-0.140812	0.425934	Porphobilinogen deaminase, chloroplastic (EC 2.5.1.61) (Hydroxymethylbilane synthase) (Pre-uroporphyrinogen synthase)
A0A1D6I5W1;A0A1D6I5W8;A0A1D6I5W3;A0A1D6I5W4;A0A1D6I5V8;A0A1D6I5V4;A0A1D6I5W7;A0A1D6I5W9;A0A1D6I5V7;A0A1D6I5X0;A0A1D6I5W5;A0A1D6I5W0	20.5791	20.6843	21.1607	21.1171	21.149	20.9374	20.308	20.5438	20.8252	20.3493	20.5128	20.5969	0.259782	0.611412	-0.0726649	0.164577	0.24906	0.461438	0.581507	2.39184	ARP protein (REF)
K7TSU4;A0A1D6JFG2;A0A1D6JFG4;A0A1D6JFG3;A0A1D6JFG0	22.7303	22.7141	22.9769	22.8897	22.9876	23.0431	22.4958	22.6358	22.5425	22.4017	22.6889	22.1627	0.166378	0.799819	-0.140285	0.37301	0.249058	1.23801	0.555721	1.6056	Beta-D-xylosidase 4
B4FUM2	27.0003	27.0862	26.8208	25.7314	26.0352	25.8522	26.7016	27.2079	26.2558	26.4679	26.1826	26.7691	-1.09619	3.12761	-0.248543	0.314698	0.247359	0.360727	-0.60029	1.45922	Ferredoxin--NADP reductase, chloroplastic (FNR) (EC 1.18.1.2)
A0A096QLU9	19.8224	19.6729	19.8802	19.639	19.7304	19.6426	19.0911	19.8913	19.6543	19.3983	18.9821	19.505	-0.121117	0.817456	-0.250394	0.365892	0.24627	0.429392	0.375547	1.08796	Heterogeneous nuclear ribonucleoprotein A3-like protein 2
B4F9M6	21.6852	21.015	20.9475	21.3564	21.4743	21.7731	20.9337	21.1269	20.8512	20.5596	20.8985	21.0763	0.318714	0.527004	-0.125753	0.29616	0.245289	0.419364	0.689757	1.61269	KH domain-containing protein
B4F9L2;A0A1D6L8V7;A0A1D6GF30;A0A1D6GF31	20.3389	20.1545	20.213	19.7089	20.2668	19.709	19.8925	20.2383	19.8418	19.5895	19.8779	19.773	-0.340523	0.8135	-0.244045	0.744665	0.244607	0.834607	0.148129	0.293898	Protein phosphatase (EC 3.1.3.16)
A0A1D6FH31;B6TL24;A0A1D6FH42;A0A1D6FH46;A0A1D6FH47	22.8539	22.9727	23.3688	23.0452	23.5595	23.464	22.6594	22.8743	22.9301	23.018	22.7191	22.8573	0.291108	0.585805	0.0435549	0.134405	0.243873	0.622501	0.491426	1.28027	DUF4378 domain protein
B4FEF1;A0A1D6ETA7;A0A1D6ETA8;B4F875	20.0144	20.0159	20.9403	20.6703	21.0733	20.715	19.8955	20.0297	20.3183	20.285	19.8448	20.3152	0.496007	0.674927	0.0671495	0.124993	0.24235	0.295313	0.671207	1.55718	p-loop containing nucleoside triphosphate hydrolase superfamily protein
B4FS63;A0A1D6DUX3;A0A1D6DUX4;A0A1D6DUX6;A0A1D6DUW9	23.0366	23.2406	23.1004	23.3931	23.7779	23.7136	22.6661	23.0427	22.9494	22.8504	22.6378	23.181	0.502296	1.7061	0.00369453	0.00623366	0.239812	0.869954	0.738413	1.69357	26S proteasome non-ATPase regulatory subunit 7 homolog A
B6STA5	24.3033	23.8817	23.5323	22.7779	22.7448	22.668	23.8925	23.9477	23.1671	23.7421	23.4852	23.0904	-1.17556	2.19154	-0.229884	0.295978	0.236671	0.283911	-0.709	1.67611	Glycine-rich RNA-binding protein 2
B6T7J1;A0A1D6P7Q6;A0A1D6P7Q5	20.2613	20.0329	18.2353	19.3623	19.6662	19.3581	18.9079	19.8224	19.0901	18.5926	19.1331	19.8449	-0.0476532	0.0245809	-0.0833149	0.0632621	0.236341	0.123624	0.272003	0.292251	DUF4057 domain-containing protein
B6U1J2	24.0625	23.4338	23.2771	22.7632	22.1283	22.3241	23.1189	23.8216	23.1249	23.1286	22.932	23.6302	-1.18594	1.75309	-0.124856	0.148834	0.235976	0.284308	-0.825104	1.37527	Large ribosomal subunit protein uL11c (50S ribosomal protein L11, chloroplastic) (CL11)
Q41864;B6SPU1;A0A1D6IV10	26.972	26.8634	26.7453	25.8479	26.1583	25.974	26.7334	26.8388	26.3045	26.7381	26.5306	26.5809	-0.866842	2.83296	-0.00901286	0.0171022	0.234699	0.596363	-0.62313	2.32463	Thioredoxin M-type, chloroplastic (Trx-M)
A0A1D6E9U0;A0A1D6E9U1	21.8473	21.9896	22.0186	22.0587	22.276	22.3291	21.5927	21.7125	21.8469	21.696	21.5409	21.8317	0.269417	1.28608	-0.027853	0.0887592	0.234458	1.21691	0.531728	1.96898	26S proteasome non-ATPase regulatory subunit 11-like protein
B6ST57;A0A1D6I9S4;A0A1D6I9S0	18.8951	18.885	19.165	18.5455	17.8645	18.4146	18.3165	19.3735	18.5526	17.6138	18.7405	18.8662	-0.706863	1.44163	-0.340684	0.266426	0.234208	0.283273	-0.131971	0.10586	DNA photolyase (Deoxyribodipyrimidine photolyase family protein)
B4FN24	26.0382	25.8214	25.6265	26.4102	26.4814	26.76	25.1695	25.875	25.7444	25.1477	24.8531	26.4413	0.721825	1.97135	-0.115627	0.0761863	0.232386	0.397526	1.06984	1.00521	Glutaredoxin-dependent peroxiredoxin (EC 1.11.1.25)
C0PNG7;A0A1D6N503	20.8648	19.8992	20.5991	19.285	19.3825	21.0687	19.8443	20.9594	19.8646	20.5749	19.7808	21.2733	-0.542255	0.347829	0.320264	0.220119	0.231601	0.189535	-0.630919	0.365056	peptidylprolyl isomerase (EC 5.2.1.8)
B6TBW2;A0A1D6Q869;A0A1D6Q868	22.8549	22.6187	22.4647	23.1717	23.2203	23.4757	22.2971	22.3575	22.5932	22.215	22.5673	22.609	0.643143	1.91835	0.0478325	0.112433	0.230171	0.726416	0.825481	2.20774	ATP synthase delta chain (ATP synthase subunit O mitochondrial)
K7WGQ3	22.047	21.9592	21.6266	21.9085	21.8208	21.6722	21.6522	21.9683	21.3304	21.2886	21.4465	21.8237	-0.0771109	0.204805	-0.130673	0.207996	0.227309	0.433986	0.280871	0.744829	Multiple organellar RNA editing factor 8 chloroplastic/mitochondrial
B8A0V4;A0A1D6JWI9;A0A1D6JWI8;A0A1D6JWJ0;A0A1D6JWI7;A0A1D6JWK2;A0A1D6JWJ9;A0A1D6JWK4;A0A1D6JWJ1	22.2543	22.4902	22.2621	22.637	22.6606	22.8781	22.3316	22.2583	21.7358	21.9081	22.0106	22.0019	0.389688	1.63345	-0.135032	0.286167	0.226995	0.486909	0.751715	3.07461	Beta-galactosidase (EC 3.2.1.23)
A0A1D6MS65	18.8034	18.9496	17.962	18.6765	18.9795	19.4497	18.4305	17.9921	18.6178	18.7733	18.7191	16.8505	0.463555	0.536375	-0.232492	0.12963	0.224839	0.247662	0.920886	0.616512	Alpha/beta-Hydrolases superfamily protein
A0A1D6H658	24.658	24.4081	24.1337	24.3091	24.4204	24.6165	23.9505	24.5587	24.0167	23.7517	23.7939	24.1111	0.0487474	0.0993014	-0.289704	0.577252	0.224637	0.386029	0.563088	1.75291	Peroxidase (EC 1.11.1.7)
B4FKW0	21.0807	21.0891	20.9095	22.0961	22.393	22.4419	20.4899	20.5073	21.4111	20.7936	20.4351	21.3543	1.28394	3.32438	0.0582504	0.0493365	0.22364	0.29218	1.44933	2.13286	Thioredoxin superfamily protein
A0A1D6KEP0;A0A1D6KEN9	21.074	20.8787	20.8846	20.4521	20.71	20.1209	20.6713	21.076	20.422	20.5719	20.5404	20.9826	-0.518122	1.33085	-0.0248292	0.0353148	0.222666	0.481211	-0.270627	0.537387	Serine hydroxymethyltransferase (EC 2.1.2.1)
B4FY87;A0A1D6N631;A0A1D6N634	20.0158	20.2333	20.1927	20.6312	20.4214	20.5264	19.9802	19.5817	20.2124	19.6679	19.9508	19.7963	0.379104	1.86533	-0.119775	0.233422	0.22246	0.495462	0.72134	2.67981	Bifunctional aspartate aminotransferase and glutamate/aspartate-prephenate aminotransferase
B8A312;A0A1D6DVH2;A0A1D6DVH0;A0A1D6DVG8	21.2846	21.3049	21.2349	21.37	21.2521	21.3253	20.815	21.2326	21.1097	20.8673	20.6419	21.2361	0.0409877	0.437463	-0.137358	0.256475	0.222342	0.819618	0.400688	1.06665	glucose-6-phosphate 1-epimerase (EC 5.1.3.15)
B4F8M8;A0A1D6L4E9;A0A1D6L4E5	23.5007	23.5965	23.3809	23.3087	23.2068	23.1863	23.458	23.5068	22.8476	23.0971	23.414	23.2178	-0.258774	1.62206	-0.027825	0.0409371	0.221889	0.429162	-0.00905927	0.0305628	Exoglucanase1
B4FTJ0	27.4541	27.2916	27.1682	26.2687	26.4963	26.4569	27.0436	27.5851	26.6206	26.8377	26.387	27.3438	-0.897336	2.93205	-0.226945	0.225939	0.22152	0.310586	-0.448871	0.719986	Triosephosphate isomerase
C4JAX7	22.2627	22.373	22.149	21.4705	21.8801	21.807	21.8727	22.2385	22.0096	22.0987	21.8042	22.251	-0.542349	1.72871	0.0110798	0.0218689	0.221336	0.821818	-0.332093	0.847636	UDP-sulfoquinovose synthase chloroplastic
B4FRM5	21.744	21.6569	21.7032	21.4484	21.8625	21.6521	21.487	21.5186	21.4405	21.2588	21.4541	21.7188	-0.0470626	0.142878	-0.00480906	0.0117391	0.219336	2.53227	0.177083	0.421793	Red chlorophyll catabolite reductase chloroplastic
A0A1D6MD76	23.2554	23.6362	23.7929	23.4959	23.3374	23.5613	23.5013	23.4294	23.1036	23.435	23.6992	23.0674	-0.0966237	0.217478	0.0557626	0.0900946	0.216714	0.46614	0.0643272	0.120384	Protease Do-like 1 chloroplastic
B6TGG7;A0A1D6LUH7;A0A1D6LUH4;A0A1D6LUH5	23.3597	23.5246	23.244	23.2059	23.5403	23.473	22.8952	23.167	23.4191	23.3232	23.1707	23.442	0.0303027	0.0820351	0.151555	0.372524	0.215665	0.55653	0.0944131	0.297411	3-oxoacyl-[acyl-carrier-protein] synthase
A0A1D6MV21	18.0795	17.5193	18.2709	19.2861	17.9707	18.9418	17.682	17.5781	17.9701	17.6958	17.7353	18.0417	0.7763	0.789562	0.0808671	0.193541	0.213175	0.347931	0.908609	1.04425	HIPL1 protein
B4FR70	21.7933	21.6271	21.9935	22.0306	22.1203	22.1719	21.4292	21.4331	21.9178	21.5416	21.5592	21.9893	0.302944	1.25094	0.103303	0.179785	0.21129	0.472695	0.410932	1.26763	26S proteasome non-ATPase regulatory subunit 8
Q9FQC6	24.8165	25.2445	25.1284	25.5183	25.8851	25.6546	24.7868	24.6359	25.1334	24.4072	24.8064	25.0667	0.6229	1.69505	-0.0919336	0.140803	0.211089	0.468676	0.925922	1.86904	glutathione transferase (EC 2.5.1.18)
B6U242;A0A1D6QSL7	21.0465	20.9888	21.1136	20.5212	21.1793	21.0609	20.877	20.7647	20.874	20.8365	20.6871	20.9351	-0.129154	0.248598	-0.0190334	0.0831555	0.211025	1.82359	0.100904	0.178339	Ubiquitin thioesterase OTU (EC 3.4.19.12)
A0A1D6HEP1;A0A1D6HEP0;A0A1D6HEP2	22.221	22.1463	21.8974	22.2056	22.2784	22.188	21.7702	22.0799	21.7836	21.5495	21.4576	22.3327	0.135768	0.597386	-0.0979811	0.121	0.210339	0.67953	0.444087	0.72886	Hsp70-Hsp90 organizing protein 3
A0A1D6G7Z9;A0A1D6N6K7;A0A1D6G7Z8;C0PHK1;B4FI08;A0A1D6N6K8;A0A1D6G7Z3;A0A1D6N6K4;A0A1D6G7Z7	18.8493	18.9236	19.0774	19.0718	19.6853	19.2685	18.5383	18.6207	19.0683	17.4293	18.3488	18.7304	0.391779	0.950259	-0.572943	0.61257	0.207637	0.511713	1.17236	1.28902	Sorting nexin 1
B4FSN1;A0A1D6KGY0;A0A1D6KGY2	20.0141	19.8899	19.5204	19.7018	19.8642	20.1158	19.8145	19.2592	19.7303	19.8383	19.8544	19.6632	0.0858097	0.169709	0.18394	0.428958	0.206787	0.381812	0.108657	0.331335	Thiolase1
A0A1D6EC22;A0A1D6EC19;A0A1D6EC30;A0A1D6EC18;A0A1D6EC31;A0A1D6EC26	21.3162	21.0692	21.2685	20.3264	20.598	20.7976	21.0037	20.8784	21.1522	21.1831	20.9311	21.3077	-0.64399	1.83727	0.12919	0.401978	0.206526	0.878556	-0.566654	1.49234	glycine--tRNA ligase (EC 6.1.1.14) (Diadenosine tetraphosphate synthetase)
A0A1D6IPW4;B7ZXL4;A0A1D6IPW7;A0A1D6IPX0;B4G168	21.4434	21.3433	21.8372	21.2215	20.953	21.018	21.2413	21.4496	21.3157	21.4417	21.5521	21.5093	-0.477129	1.30666	0.165479	1.1291	0.205769	0.561629	-0.436839	2.1313	3-dehydroquinate synthase, chloroplastic (EC 4.2.3.4)
A0A1D6KPN0;A0A1D6KPN3;A0A1D6KPP2;A0A1D6KPN1;A0A1D6KPN2;A0A1D6KPM8;A0A1D6KPN7;A0A1D6KPN4;A0A1D6KPM9	20.5616	20.5544	20.6793	21.0991	21.0964	21.3396	20.1842	20.1684	20.8288	20.2376	20.3217	20.6152	0.579896	2.52065	-0.00231043	0.00307217	0.204638	0.389954	0.786845	2.30719	Aminopeptidase (EC 3.4.11.-)
A0A1D6L0I4	22.8457	23.0892	22.9618	21.962	22.7537	22.4202	23.1029	22.7215	22.4622	22.8866	22.879	22.8562	-0.586925	1.14989	0.111786	0.235948	0.203386	0.438443	-0.495325	1.01205	Adenylosuccinate synthetase, chloroplastic (AMPSase) (AdSS) (EC 6.3.4.4) (IMP--aspartate ligase)
A0A1D6QNM9;A0A1D6QNM8;A0A1D6QNN0;A0A1D6QNN3;A0A1D6QNN4;A0A1D6QNM6;A0A1D6QNM7;A0A1D6QNN2	19.979	19.6566	19.4245	19.9241	20.1936	20.0878	19.7366	19.0135	19.704	19.5394	19.2314	19.6376	0.381821	1.0014	-0.0152359	0.0190822	0.201994	0.285579	0.599051	1.83591	Apoptosis inhibitory protein 5 (API5)
K7VE94	18.6924	18.7397	18.9213	19.619	19.8265	19.2513	18.0987	18.5938	19.056	18.6877	18.642	18.8323	0.781116	1.89483	0.137835	0.186482	0.201645	0.285355	0.844926	2.04899	Putative FAD-binding Berberine family protein
Q947B9;A0A1D6KQE8;Q3SAE4;A0A1D6PZG7;A0A1D6PZG8	24.1319	24.201	24.3707	23.5309	24.1238	23.624	23.9896	24.0223	24.0874	24.532	24.2986	24.1751	-0.474977	1.1322	0.30209	1.30439	0.201431	1.23631	-0.575637	1.27507	Glucose-1-phosphate adenylyltransferase (EC 2.7.7.27) (ADP-glucose pyrophosphorylase)
B4FU14	21.4836	20.8299	20.3367	21.7149	20.5529	20.9877	20.6475	20.7193	20.6815	20.0482	20.7703	20.7879	0.201749	0.159503	-0.147298	0.236972	0.200632	0.237227	0.549679	0.587876	Mitochondrial import inner membrane translocase subunit
K7VEB9;A0A1D6FMC2;A0A1D6FMC0;A0A1D6FMD1;A0A1D6FMC9;A0A1D6FMC1;A0A1D6FMD0;A0A1D6FMC5;A0A1D6FMD3	22.9901	23.3275	23.346	22.911	22.9589	22.8131	22.8856	23.1525	23.0254	22.7305	22.7936	22.9163	-0.326825	1.24405	-0.207702	1.03279	0.200004	0.650588	0.0808811	0.510663	Importin subunit alpha
C0P5E7	21.0058	21.088	21.4923	21.5767	21.1853	21.3604	20.9456	20.6957	21.347	21.0121	21.0674	20.9214	0.178745	0.402257	0.00414403	0.00699866	0.199237	0.340376	0.373838	1.43733	Leucine aminopeptidase (EC 3.3.2.10) (Epoxide hydrolase) (Leukotriene A-4 hydrolase homolog)
B4FUP5;A0A1D6H2K9	19.7491	19.9087	19.8686	19.5223	20.054	19.8887	19.4367	19.4211	20.0789	19.6782	19.4995	19.5612	-0.0204563	0.0424426	-0.06593	0.1067	0.196578	0.370787	0.242052	0.662162	Chorismate mutase 2, cytosolic (ZmCM2) (EC 5.4.99.5)
A0A1D6L4F1;A0A1D6L4F0	21.0081	20.404	19.6833	19.8185	19.7272	20.07	20.1069	21.1426	19.2617	19.8006	19.5879	19.7693	-0.493223	0.55074	-0.451137	0.340488	0.194716	0.105521	0.15263	0.553854	Exhydrolase II
A0A1D6PJL0;A0A1D6PJK9;A0A1D6PJL1	19.6779	20.1327	20.0994	20.7257	20.8187	20.5045	19.7617	19.0957	20.4704	19.3546	20.3044	20.2057	0.712926	1.83125	0.178977	0.132125	0.194087	0.173795	0.728036	1.08454	Aconitate hydratase (Aconitase) (EC 4.2.1.3)
A0A1D6KB09	19.3614	19.4898	17.1937	19.4024	19.3854	19.0615	18.5421	18.3254	18.5991	18.5342	18.6924	19.2986	0.601455	0.328612	0.352863	0.643992	0.192754	0.0916547	0.441346	0.789559	glucuronokinase (EC 2.7.1.43)
B4F989;A0A1D6LI44;A0A1D6FW13;A0A1D6FW12;A0A1X8C9D1	27.6251	27.7421	27.7968	27.4322	27.6368	27.474	27.6421	27.4379	27.5057	27.5384	27.4325	27.4456	-0.206987	1.21014	-0.0564187	0.339706	0.19272	1.15377	0.0421518	0.234064	Actin-1
A0A1D6MRA8	19.0984	18.5917	19.5202	19.3449	19.6931	19.7265	19.1124	18.8745	18.6456	19.3091	18.7394	19.3111	0.518077	0.813213	0.2424	0.447124	0.192603	0.254725	0.46828	0.970697	Zea CEFD homolog1
K7U4C2;A0A1D6Q9Z0	22.4866	22.0142	22.345	22.0613	22.4409	22.6439	21.9416	22.1242	22.2045	22.1384	21.8749	22.2475	0.100066	0.171421	-0.00320244	0.00778338	0.191848	0.527236	0.295116	0.656628	Uncharacterized protein
K7V794;A0A1D6NVW3;A0A1D6NVW6;A0A1D6NVW5	26.6598	26.6133	26.4458	26.4987	26.5805	26.6572	26.237	26.6759	26.2334	25.9406	25.8974	26.6349	0.00582695	0.0245345	-0.224473	0.329403	0.190828	0.522161	0.421128	0.799919	phosphopyruvate hydratase (EC 4.2.1.11)
B4F8Q2	21.1146	21.2261	21.1823	21.1882	21.0913	21.1685	20.7857	21.0417	21.1281	20.4312	20.7421	21.0263	-0.0249926	0.222167	-0.251947	0.557949	0.18918	0.812156	0.416135	1.12243	Heat shock 70 kDa protein, mitochondrial
A0A1D6KE00;A0A1D6KE03;A0A1D6KE02	22.4303	22.7348	22.8433	22.8226	22.9353	22.8114	22.4225	22.3981	22.6228	22.2728	22.2955	22.535	0.186989	0.651485	-0.113391	0.442603	0.188318	0.589648	0.488698	2.20662	Thaumatin-like protein
B4FBF2	21.2521	21.3657	22.1692	22.9163	22.8442	23.1572	21.0151	20.9809	22.227	21.1513	21.7467	22.3162	1.3769	1.97669	0.330418	0.246508	0.188004	0.138678	1.23449	1.61704	Carboxypeptidase (EC 3.4.16.-)
C0HI97;A0A1D6EWI1	23.6569	23.6903	22.8765	24.2928	24.1331	24.1525	23.0275	23.399	23.234	22.8554	23.3439	23.338	0.784908	1.35575	-0.0410678	0.0742187	0.187712	0.260862	1.01369	2.40585	ATP synthase subunit delta', mitochondrial (F-ATPase delta' subunit)
B6UIE1;A0A1D6HFX5	19.5472	19.9249	19.4911	19.4468	19.6567	19.431	19.5585	19.8516	18.9908	19.998	19.825	19.5609	-0.142941	0.39037	0.327676	0.507099	0.187469	0.260152	-0.283148	0.902134	dTDP-4-dehydrorhamnose reductase
C0PE32;A0A1D6KRZ1;A0A1D6KRZ6;A0A1D6KRZ7;A0A1D6KRZ4;A0A1D6KRZ8;A0A1D6KRZ5;A0A1D6GNX0;A0A1X8DP21;A0A1D6GNW7;A0A1D6GNW6	19.2473	19.18	19.8944	19.5043	20.0769	19.6804	19.4446	18.8512	19.4676	19.7558	19.5902	18.9062	0.313295	0.479408	0.162907	0.189389	0.186084	0.241188	0.336472	0.469549	Endosomal targeting BRO1-like domain-containing protein
B4FCU4;A0A1D6FZF4;A0A1D6FZF6;A0A1D6FZF7;A0A1D6FZF5	21.4595	21.474	21.3643	21.5234	21.7311	21.4781	21.3	21.1502	21.2896	21.0673	21.1221	21.2737	0.144938	0.785348	-0.0922178	0.516183	0.186013	1.45623	0.423169	1.88357	PsbP domain-containing protein 5 chloroplastic
C0HGL6	19.3381	19.4728	19.7718	20.6486	21.0552	20.9549	19.231	19.1365	19.6576	19.0577	19.2006	20.0025	1.35863	2.80869	0.0785567	0.0829938	0.185891	0.380646	1.46596	1.99981	Ubiquinone biosynthesis protein
B4FL17;B6SIF5;Q8H6A5;A0A1D6GY43;A0A1D6GY51;A0A1D6GY58;B4FYA4	25.3613	25.0746	25.1272	24.4691	24.4318	24.5755	24.8712	25.3787	24.7558	24.8257	24.5192	25.2213	-0.695604	2.68052	-0.1465	0.202473	0.185816	0.369085	-0.363288	0.809124	Translationally-controlled tumor protein
B6UB52	18.8562	18.9312	19.1055	18.6053	18.9146	18.6592	18.8888	18.6161	18.8321	18.7557	18.594	18.7054	-0.237974	0.921648	-0.0939496	0.417444	0.185305	0.767512	0.0412814	0.143583	Cysteine synthase (Pyridoxal-5'-phosphate-dependent enzyme family protein)
P13689;G1FMQ3;A0A1D6MXT5;A0A1D6MXT3;A0A1D6MXT4;A0A1D6MXT1	22.4931	22.2912	21.7945	23.1912	22.8527	23.1057	21.7541	22.3494	21.9208	21.54	21.5553	22.4193	0.856891	1.68407	-0.169875	0.191148	0.184864	0.271296	1.21163	1.76906	Auxin-binding protein 1 (ABP) (ERABP1)
A0A1D6M5T3;A0A1D6M5T0;B4G033;A0A1D6M5T1	19.1617	18.8933	17.2018	19.1451	19.0102	19.0741	17.5421	18.6336	18.5307	16.8997	19.3933	18.8066	0.657542	0.462146	0.131065	0.0544945	0.183437	0.0927855	0.709913	0.398374	peptidylprolyl isomerase (EC 5.2.1.8)
Q38JE7	23.7627	23.8928	23.8136	24.6515	25.0998	24.7325	23.4486	23.4111	24.0604	23.1302	23.6008	23.5242	1.00487	2.66478	-0.221615	0.360947	0.183031	0.35623	1.40951	2.66437	Temperature-induced lipocalin-1
A0A1D6HBU4;A0A1D6HBU2;A0A1D6HBU3;A0A1D6HBU7	19.6019	19.7122	19.7516	20.5677	20.493	20.3659	19.6252	18.9685	19.9256	18.9661	19.6124	19.2107	0.786972	3.35361	-0.243383	0.289689	0.182138	0.252586	1.21249	2.44835	glycerophosphodiester phosphodiesterase (EC 3.1.4.46)
A0A1D6KC46	26.1758	25.9316	26.0043	26.3397	26.5843	26.5803	25.6232	25.7582	26.1849	25.2769	25.5501	26.0731	0.464238	1.89001	-0.222015	0.314732	0.181822	0.421052	0.868076	1.6084	Hsp20/alpha crystallin family protein
B4FTN5;K7U364	19.86	19.8288	19.6924	20.03	20.0771	20.4367	19.4365	19.7524	19.6523	19.7016	19.5654	19.7669	0.387536	1.31161	0.0641912	0.227314	0.179962	0.7792	0.503307	1.62596	Metal-dependent protein hydrolase
A0A1D6NP54;A0A1D6NP53;A0A1D6EK47;A0A1D6NP52;A0A1D6EK48;B6T8S7;A0A1D6EK46;A0A1D6NP46	24.848	24.2815	23.7567	23.9312	23.8292	24.2921	24.1862	24.3151	23.847	24.2414	23.863	23.4937	-0.277937	0.331986	-0.250035	0.413681	0.179356	0.200484	0.151454	0.230618	RNA binding (RRM/RBD/RNP motifs) family protein
B4FB92	19.3186	18.779	19.4172	20.0313	20.7299	20.4468	18.8771	18.5883	19.5117	18.7583	18.8087	20.4134	1.23108	1.91142	0.33441	0.213521	0.179197	0.205309	1.07586	0.862464	GDSL esterase/lipase
B6TDF7	24.6324	23.8865	23.5587	23.4322	23.0426	22.9391	23.5608	24.3214	23.6579	23.3906	23.3721	24.2392	-0.887888	1.18791	-0.179377	0.183445	0.17918	0.170342	-0.529331	0.752987	Small ribosomal subunit protein cS22 (30S ribosomal protein 2, chloroplastic)
B6T3S5;A0A1D6Q016	20.7953	20.4124	20.0313	19.8173	20.3855	20.3601	19.8586	20.8022	20.0465	19.9613	19.6973	20.7136	-0.225349	0.320776	-0.111691	0.0952112	0.177287	0.186508	0.0636292	0.061986	IMP dehydrogenase
Q9XFJ8	21.1545	20.0851	20.2208	19.9286	20.1371	20.2519	19.8047	21.1399	19.9855	20.078	19.9206	20.221	-0.380955	0.472873	-0.236842	0.215551	0.176775	0.120141	0.0326621	0.0905891	Sec-independent protein translocase protein TATA, chloroplastic (Protein THYLAKOID ASSEMBLY 4) (Protein TWIN-ARGININE TRANSLOCATION A)
E0XCP4;A0A1D6IZY4;A0A1D6IZX9;A0A1D6IZT1;A0A1D6IZV8;A0A1D6IZW8;A0A1D6IZW5;A0A1D6IZW3;A0A1D6IZX3;A0A1D6IZY8;A0A1D6IZW0;A0A1D6IZY9;A0A1D6IZX6;A0A1D6IZV0;A0A1D6IZT9;A0A1D6IZV1;A0A1D6IZU4;A0A1D6IZW6;A0A1D6IZW9;A0A1D6IZX8;A0A1D6IZW2;A0A1D6IZV4;A0A1D6IZV2;A0A1D6IZU7;A0A1D6IZX7;A0A1D6IZY7;A0A1D6IZV7;A0A1D6IZT3;A0A1D6IZU3;A0A1D6IZT5;A0A1D6IZV6;A0A1D6IZT6;A0A1D6IZY3;A0A1D6IZU5;A0A1D6IZW1;A0A1D6IZY2;A0A1D6I…	18.8955	18.9317	19.2822	18.9261	19.3598	18.988	19.0945	18.7353	18.7528	19.5407	19.0224	18.5206	0.0548318	0.108143	0.167035	0.203447	0.175606	0.443915	0.0634034	0.0683102	Ramosa 1 enhancer locus 2
A0A1D6FPN2	22.3967	22.7956	22.6551	22.2068	22.68	22.4459	22.6258	22.2286	22.4669	22.18	22.4128	21.4882	-0.171535	0.404584	-0.413371	0.617613	0.175371	0.461266	0.417207	0.604042	Putative subtilase family protein
A0A1D6LPZ6	21.0973	21.6465	21.3582	20.9949	21.0451	21.199	21.4245	21.0647	21.0866	20.9776	21.3946	20.6102	-0.287638	0.779679	-0.197841	0.31804	0.175357	0.37343	0.0855598	0.134316	Filamentation temperature-sensitive H 2B
Q41768;Q41769;K7TWQ8	20.4626	20.7127	19.9031	20.2434	19.7971	19.6544	20.1125	20.4433	19.9978	19.515	19.8758	19.8251	-0.461159	0.706521	-0.445933	1.19898	0.174931	0.253339	0.159704	0.310037	Acetolactate synthase 1, chloroplastic (EC 2.2.1.6) (Acetohydroxy-acid synthase 1)
B4FCK9	23.5745	23.1697	23.1562	23.3684	23.0712	23.2416	22.7593	23.613	23.0048	22.4938	22.5208	23.5683	-0.0730801	0.170494	-0.264712	0.239592	0.174457	0.238073	0.366089	0.430027	60S ribosomal protein L22-2
Q84Y01;C0P3P8	18.4403	18.5896	18.1383	18.3821	18.6315	18.5205	17.6311	18.8161	18.2028	18.4533	17.8167	18.8755	0.121977	0.332801	0.165162	0.132058	0.172775	0.178938	0.129591	0.153154	Inositol-tetrakisphosphate 1-kinase 1 (ZmITPK1) (ZmIpk) (EC 2.7.1.134) (Inositol 1,3,4-trisphosphate 5/6-kinase 1) (Inositol-triphosphate 5/6-kinase 1) (Ins(1,3,4)P(3) 5/6-kinase 1) (EC 2.7.1.159) (Inositol-hexakisphosphate 5-kinase) (EC 2.7.4.21) (Low phytic acid protein 2)
K7TIN2	22.1815	22.4604	22.6851	21.2166	21.7311	21.4029	22.8312	21.5459	22.4341	23.2691	23.3456	20.7804	-0.992143	2.04365	0.194635	0.0739085	0.171953	0.158443	-1.01483	0.520879	Glycine cleavage system P protein (EC 1.4.4.2)
B6U2V4;A0A1D6IBS8	22.8728	22.6601	22.5562	22.7812	22.8538	23.0723	22.359	22.7334	22.4835	22.2357	22.3002	22.8332	0.206061	0.739551	-0.0689354	0.114262	0.171073	0.521228	0.446069	1.00341	peptidylprolyl isomerase (EC 5.2.1.8)
B6UA50;K7V395;B6SII8	19.7097	19.4659	19.5254	19.9171	19.6616	19.7414	19.1895	19.2032	19.7951	18.3799	18.8509	19.1836	0.206364	0.915388	-0.591154	0.898284	0.17102	0.331239	0.968538	1.77505	Nuclear transcription factor Y subunit C-2
B4F8L7	29.0377	29.1752	28.9448	27.5851	27.4656	27.4686	29.2445	29.2978	28.1064	29.0323	28.7521	28.881	-1.54609	4.42575	0.00560506	0.00462415	0.169647	0.161675	-1.38205	3.97862	Glyceraldehyde-3-phosphate dehydrogenase (EC 1.2.1.-)
B6TXX0;K7UYT7	19.8177	20.0709	20.1648	20.3201	20.1061	20.245	19.6726	19.8528	20.0196	19.8142	20.0794	19.8527	0.205936	0.784184	0.0671145	0.198786	0.16951	0.515886	0.308331	1.38584	ribose-phosphate diphosphokinase (EC 2.7.6.1)
B4FMP6;A0A1D6QTM8	22.4364	22.6522	22.2841	22.4834	22.7863	22.6006	22.1444	22.1709	22.5558	22.3416	22.1721	22.5804	0.165892	0.527222	0.0743707	0.156378	0.167219	0.41764	0.258741	0.810788	NAD(P)-linked oxidoreductase superfamily protein
A0A1D6I134;B6TYG2;A0A1D6I128;A0A1D6I135;A0A1D6I132;A0A1D6I136;A0A1D6I133	24.0127	23.8044	23.7617	23.4456	23.889	23.9623	23.5328	23.707	23.8376	23.6675	23.6152	23.8482	-0.0939776	0.202424	0.0178299	0.0543738	0.167117	0.642094	0.0553093	0.113926	enoyl-[acyl-carrier-protein] reductase (NADH) (EC 1.3.1.9) (NADH-dependent enoyl-ACP reductase)
K7VXI7	19.6072	20.0156	19.8315	20.3135	20.5819	20.462	19.4351	19.6618	19.8569	19.6475	19.5995	19.9214	0.634375	1.96194	0.0715199	0.171398	0.166824	0.418773	0.729678	2.3447	Haloacid dehalogenase-like hydrolase (HAD) superfamily protein
B4FGL3	21.8243	21.727	21.7256	22.6178	21.967	22.2008	21.5091	21.6725	21.6048	21.358	22.3745	21.2053	0.502897	1.22333	0.0504767	0.0466851	0.163512	1.3293	0.615932	0.676783	Putative ATP synthase 24 kDa subunit mitochondrial
A0A1D6LLW6	24.9085	25.0022	24.8078	24.3533	24.6088	24.6257	24.6358	25.0594	24.5334	24.4919	24.3303	24.9225	-0.376913	1.64593	-0.161314	0.270152	0.163317	0.406306	-0.0522817	0.0945802	Photosystem II stability/assembly factor
B6TNW8;A0A1R3MC15;A0A1D6KU38	20.5923	20.3413	20.0503	20.1257	20.3894	20.7856	19.8183	20.3425	20.3358	19.9462	19.7553	20.6742	0.105582	0.160061	-0.0402921	0.0416522	0.162434	0.279459	0.308308	0.381987	Inosine triphosphate pyrophosphatase (ITPase) (Inosine triphosphatase) (EC 3.6.1.66) (Non-canonical purine NTP pyrophosphatase) (Non-standard purine NTP pyrophosphatase) (Nucleoside-triphosphate diphosphatase) (Nucleoside-triphosphate pyrophosphatase) (NTPase) (XTP/dITP diphosphatase)
B6SJ18;B4FNG6	24.5149	23.8941	24.0122	24.5046	23.9542	24.2075	23.5591	24.394	23.981	23.5255	23.4575	24.4531	0.0817121	0.120124	-0.165982	0.154571	0.162384	0.204142	0.410078	0.499863	40S ribosomal protein S13
A0A1D6NUU8;A0A1D6NUV2	19.7508	20.208	20.5888	18.8606	19.0065	18.8695	20.0356	20.0828	19.9461	20.6309	20.2336	20.0854	-1.27035	2.17019	0.295154	0.814522	0.161065	0.261482	-1.40444	2.93545	Starch synthase, chloroplastic/amyloplastic (EC 2.4.1.-)
P80607;B4FQX1	25.1028	25.356	25.1811	25.1255	25.1678	25.143	24.8551	25.0833	25.2186	24.7761	24.8535	25.1506	-0.067838	0.375081	-0.125621	0.33221	0.160941	0.548385	0.218725	0.887943	Probable UDP-arabinopyranose mutase 1 (EC 5.4.99.30) (Amylogenin) (Golgi-associated protein se-wap41) (Reversibly glycosylated polypeptide) (RGP) (UDP-L-arabinose mutase 1) (UDP-glucose:protein transglucosylase) (UPTG)
B4FT34;A0A1D6DUP3	20.3047	20.1113	19.7717	19.8628	20.015	20.0509	19.6213	20.3702	19.7226	19.8324	19.715	20.1219	-0.0863756	0.200275	-0.0149555	0.018851	0.15786	0.218255	0.0864404	0.256626	Cell division protein FtsZ homolog 1 chloroplastic
B6SLM7	21.7253	21.6901	21.8709	21.7326	21.9372	22.0085	21.4263	21.3444	22.0434	21.8836	21.9412	21.753	0.130704	0.58636	0.254595	0.486974	0.157375	0.278114	0.0334841	0.122739	Outer envelope membrane protein 7
B4FVJ0	25.3998	24.79	24.6713	25.5968	24.6172	24.4703	24.6948	24.9419	24.7533	24.4728	24.6702	25.0161	-0.0589549	0.0481685	-0.0769825	0.165322	0.157065	0.263765	0.175093	0.170783	60S ribosomal protein L4-1
B6T872;B4FI53;A0A1D6KJN3	22.4253	21.8281	22.3498	22.5458	21.5258	21.7953	21.8185	22.1917	22.1241	21.5612	21.8984	22.493	-0.245404	0.274882	-0.0605933	0.0718112	0.156254	0.286629	-0.0285562	0.0233302	60S ribosomal protein L32
A0A1D6H6P7;B4FQH9;A0A1D6H6Q2;A0A1D6H6P9;A0A1D6H6Q1;A0A1D6H6Q0;A0A1D6H6Q3	19.8084	20.0771	20.0547	20.0997	20.937	20.9875	19.81	19.8565	19.8086	19.4393	19.4479	20.3924	0.69464	1.08693	-0.065197	0.0721529	0.155019	0.820846	0.914856	1.00359	Xaa-Pro dipeptidase (EC 3.4.13.9) (Imidodipeptidase) (Peptidase D) (Proline dipeptidase)
B4FPG9;A0A1D6J965	22.6029	22.7342	23.089	21.5653	22.4183	22.0915	22.6683	22.7887	22.5073	23.1021	22.5603	22.8989	-0.783667	1.27723	0.19898	0.487042	0.153928	0.389791	-0.828719	1.31777	phosphoglycolate phosphatase (EC 3.1.3.18)
A0A1D6M7L9;O23813	22.7028	23.1171	23.3619	23.2738	23.7557	23.3869	22.7676	23.036	22.9166	22.7291	22.597	23.0868	0.411582	0.787607	-0.102423	0.244265	0.15387	0.301571	0.667875	1.498	assimilatory sulfite reductase (ferredoxin) (EC 1.8.7.1)
B6TXY3	24.603	24.2211	23.9577	22.8845	23.3403	23.1139	23.8519	24.5875	23.8836	23.957	23.4985	24.601	-1.14772	2.12976	-0.0888322	0.0782732	0.152951	0.192542	-0.905937	1.23067	Quinone oxidoreductase-like protein
B4FQG0	22.0366	21.8431	21.6093	21.8266	22.2276	22.2167	22.0288	21.9617	21.0449	21.0517	21.9764	21.5867	0.260617	0.652236	-0.140186	0.123351	0.151211	0.16748	0.552014	0.859027	Hydrogen peroxide-induced 1 (Seed specific protein Bn15D1B)
A0A1D6HWM8;A0A1D6EN44	21.6247	21.5444	21.6845	21.6802	21.8072	21.944	21.4063	21.2628	21.7309	21.4923	21.5665	21.8009	0.192575	1.04832	0.153261	0.387053	0.151208	0.451258	0.190523	0.72549	Protein transport protein SEC13 homolog B
B4FPA0;A0A1D6M3P0	23.3805	23.4966	23.2535	24.2818	24.7701	24.6616	22.8733	23.0256	23.7794	23.0184	23.0527	23.7733	1.19429	2.72537	0.0553767	0.0510369	0.150742	0.201191	1.28966	1.96241	Alpha/beta-Hydrolases superfamily protein
B4FVK0;A0A1D6LYR2;A0A1D6LYR3;A0A1D6LYR1;A0A1D6LYR0;A0A1D6LYR5;A0A1D6LYR6	21.7187	21.6379	21.8137	21.4703	21.5447	21.7056	21.6128	21.5333	21.5725	21.707	21.1819	21.5695	-0.149895	0.805798	-0.0867367	0.211713	0.150553	1.26725	0.0873947	0.195263	arginine--tRNA ligase (EC 6.1.1.19) (Arginyl-tRNA synthetase)
B6TNM0	22.6536	22.4859	22.4251	22.4805	22.5087	22.5081	22.1851	22.4839	22.4456	22.2145	22.1957	22.5529	-0.0224298	0.118479	-0.0505187	0.123755	0.149986	0.575097	0.178075	0.69712	Malonyl CoA-acyl carrier protein transacylase
C0PDB6	23.3038	23.3669	23.6423	23.5657	23.8533	23.6298	23.0777	23.0049	23.7826	23.2125	23.6658	23.2787	0.245243	0.839042	0.0972582	0.124673	0.149299	0.215885	0.297284	0.829852	HXXXD-type acyl-transferase family protein
B6SPB2	18.5993	18.7063	18.9057	20.2725	20.604	20.1183	16.8984	18.7311	20.1343	18.9876	19.8969	18.6926	1.59455	3.15175	0.60445	0.236722	0.14916	0.0546521	1.13926	1.36549	NAD(P)H dehydrogenase (quinone) (EC 1.6.5.2)
B4FMY6;A0A1D6MDY4;A0A1D6MDY6;A0A1D6MDY2	21.849	21.7779	21.9508	22.1489	22.082	22.0536	21.9488	21.4523	21.7336	22.0701	22.0759	21.3135	0.23557	1.82543	0.108207	0.137274	0.147631	0.412122	0.274994	0.467088	V-type proton ATPase subunit C
B4FPT6	20.9241	20.5964	21.5956	22.3169	21.8917	22.2548	20.639	20.3626	21.6756	20.5344	20.3812	21.5226	1.11577	1.58757	-0.0796871	0.0510609	0.146308	0.106364	1.34177	1.61074	GTP-binding protein SAR1A (GTP-binding protein SAR1B)
A0A1D6ESW5;Q9ZQY2;Q9ZQY1;A0A1D6I872	21.994	22.3107	22.0573	22.3628	22.274	22.1068	21.9754	21.9353	22.0161	21.8042	21.8425	21.5991	0.127202	0.446695	-0.226989	1.34198	0.145042	0.660013	0.499233	2.02703	Pyruvate dehydrogenase E1 component subunit beta (EC 1.2.4.1)
A0A1D6E925;A0A1D6E923;A0A1D6E921;A0A1D6IXB5;A0A1D6DT58;A0A1D6IXB4;A0A1D6DT59	19.032	18.8929	18.9448	18.7885	18.9401	18.94	18.5601	19.4948	18.3834	18.3736	18.391	19.0235	-0.0670045	0.444266	-0.216688	0.206503	0.143784	0.154886	0.293467	0.59774	anthranilate synthase (EC 4.1.3.27)
B6TAE7	21.2013	21.009	21.2673	21.6646	21.3826	21.6486	20.5169	21.1225	21.41	20.7714	20.7324	21.4961	0.406101	1.55963	-0.0165278	0.0151311	0.142706	0.200354	0.565334	1.0022	Tropinone reductase
A0A1D6HM04;A0A1D6HM03;A0A1D6HM12;A0A1D6HLZ9;A0A1D6HM00;A0A1D6HM08;A0A1D6HM01;A0A1D6HM10;A0A1D6HM13	20.0166	20.0451	20.1694	19.3041	19.5394	17.0888	19.9859	19.8592	19.9624	20.0285	19.9465	20.1493	-1.43292	0.851265	0.105586	0.679713	0.141186	1.08917	-1.39732	0.827341	isoleucine--tRNA ligase (EC 6.1.1.5) (Isoleucyl-tRNA synthetase)
B6TQP9	23.5348	23.7965	23.6871	25.3888	25.5632	25.3657	23.278	22.767	24.5515	23.219	24.0308	23.529	1.76643	4.2506	0.0607586	0.0353943	0.140636	0.0936755	1.84631	2.78251	Lipid transfer protein
B6TBT3;A0A1D6GEV3;A0A1D6GEV1	19.6737	19.663	19.4864	19.829	19.7288	19.6489	19.4386	19.5292	19.4376	19.5555	19.4798	19.5645	0.127827	0.731881	0.0648321	0.733023	0.139278	0.960409	0.202272	1.58462	Peptidyl-prolyl cis-trans isomerase (PPIase) (EC 5.2.1.8)
Q6R987	26.1437	26.4137	26.3483	26.6508	26.7283	26.7312	26.1611	25.9076	26.4194	25.9981	26.4144	25.96	0.401527	2.02995	-0.0385164	0.0646403	0.139177	0.341386	0.579221	1.76183	ATP synthase subunit alpha
A0A1D6HUR0;B6T9N7	20.751	21.163	21.6903	21.2256	21.2887	21.0799	20.9825	21.1757	21.0353	21.1416	20.9335	21.0222	-0.00335821	0.00394163	-0.0320759	0.142555	0.136923	0.18842	0.165641	0.894488	Uncharacterized protein
C0PM74;A0A1D6MUE6	23.8221	23.7228	23.542	24.3144	24.0067	24.1105	23.3087	23.4835	23.8855	22.9471	23.3275	23.7064	0.448245	1.67094	-0.232223	0.346494	0.136424	0.291383	0.816892	1.58226	adenylate kinase (EC 2.7.4.3) (ATP:AMP phosphotransferase)
A0A1D6E6B3;A0A1D6E6B4;A0A1D6E6B5	23.6027	23.8484	23.8458	24.052	24.338	24.132	23.5512	23.4406	23.8965	23.4063	23.4752	23.9922	0.408326	1.58982	-0.00489934	0.00698437	0.136217	0.354966	0.549442	1.26635	Isocitrate dehydrogenase [NADP] (EC 1.1.1.42)
A0A1D6HXX8;A0A1D6HXX3;A0A1D6HXX4;A0A1D6HXY0	21.8347	21.1149	20.1805	19.9207	20.2701	19.6892	21.09	21.3958	20.2397	20.9809	20.6275	19.9046	-1.08333	1.00081	-0.404156	0.35911	0.134885	0.0806199	-0.544293	0.690332	Tetratricopeptide repeat (TPR)-like superfamily protein
A0A1D6DZK9;A0A1D6DZK5;A0A1D6DZK8;A0A1D6DZL4;A0A1D6DZK7;A0A1D6DZK6;A0A1D6DZL3;A0A1D6DZL5;A0A1D6DZL0	22.5647	22.8462	22.9968	23.6308	23.4487	23.6005	22.371	22.4261	23.2123	22.5143	22.5391	22.8497	0.75742	2.26357	-0.0354532	0.0412799	0.132751	0.167003	0.925624	2.79439	4-aminobutyrate--pyruvate transaminase (EC 2.6.1.96)
B6SNA1	20.5244	20.5213	20.0382	19.9604	21.0433	20.0867	19.8218	20.3042	20.5636	20.1081	19.7038	20.4963	0.00214831	0.00185459	-0.127107	0.150151	0.131461	0.185252	0.260716	0.251313	Putative thioredoxin superfamily protein (Thioredoxin X)
A0A1D6GNF0;A0A1D6GNE6;A0A1D6GNE4;A0A1D6GNE3;A0A1D6GNE0;A0A1D6GNE2;A0A1D6GNE5;A0A1D6GND9;A0A1D6GNE8;B4G1F6;A0A1D6KR56;A0A1D6KR55;A0A1D6KR57	19.5663	19.1934	19.7261	19.579	19.2111	19.6483	19.2503	19.5443	19.2993	19.2859	16.8429	19.6834	-0.0157763	0.0253908	-0.760568	0.354372	0.130609	0.289868	0.875401	0.414547	Methionine aminopeptidase
B4FYA3	21.3584	20.9788	21.2396	21.9057	21.9656	21.8501	20.9237	20.7498	21.5152	21.1248	20.9981	21.7771	0.714841	2.44038	0.237129	0.286057	0.129418	0.192815	0.607131	1.1718	Xylem bark cysteine peptidase 3
A0A1D6HP90	22.7557	22.3925	22.5673	22.725	22.945	22.4528	22.2622	22.3539	22.7116	22.1891	22.2824	23.0641	0.135752	0.313851	0.0693035	0.0789534	0.129292	0.304924	0.19574	0.248546	Alcohol dehydrogenase class-3 (EC 1.1.1.1) (EC 1.1.1.284) (Alcohol dehydrogenase class-III) (Glutathione-dependent formaldehyde dehydrogenase) (S-(hydroxymethyl)glutathione dehydrogenase)
A0A1D6P0Z7;A0A1D6P0Z8	20.2781	19.7471	20.1635	19.8399	19.8455	19.7725	19.8959	19.978	19.9296	19.5189	19.8285	20.7001	-0.243621	0.679131	0.0813204	0.08104	0.128419	0.323302	-0.196522	0.215557	GDSL esterase/lipase
A0A1D6LBD6	25.0515	24.6242	24.4684	25.0265	24.5707	24.5885	24.2468	24.9815	24.5318	24.0612	24.0674	24.9531	0.0138391	0.020099	-0.226158	0.244519	0.128004	0.176001	0.368001	0.48228	40S ribosomal protein S4
B6TRL2;A0A1D6MVE6;A0A1D6MVE7;A0A1D6MVE8	25.4668	25.2097	25.0271	25.4543	25.4896	25.5104	24.9055	25.0435	25.3712	24.7061	25.1077	25.5146	0.250244	0.908396	0.00269953	0.00325461	0.12778	0.27252	0.375324	0.735327	Brain acid soluble protein 1 (Methyl binding domain 105) (Methyl binding domain105)
B4FTR5;A0A1X7YF49;A0A1X7YF30	22.2019	22.4218	22.4674	22.2009	22.4079	22.1027	22.1788	22.4152	22.1138	22.0243	21.8783	22.3927	-0.126525	0.447118	-0.13751	0.31542	0.127764	0.446996	0.138749	0.320487	NAD(P)-binding domain-containing protein
B4FDG2	22.1686	21.7741	21.4713	20.7733	20.7793	20.7911	21.55	22.1251	21.356	21.7324	21.3775	21.737	-1.02346	2.14632	-0.0613454	0.0835741	0.12771	0.155827	-0.834401	2.65917	Acyl carrier protein
K7VFF7	26.844	26.5611	26.2407	26.6103	26.6799	26.7919	25.9609	26.8129	26.4898	26.1007	25.9868	26.9943	0.145481	0.328698	-0.0605717	0.0515607	0.127399	0.157323	0.333452	0.443542	Glutaredoxin-dependent peroxiredoxin (EC 1.11.1.25)
C0P2M7;Q9MAZ0;A0A1D6I669;A0A1D6I679;A0A1D6I681;A0A1D6I675;C4JA55;A0A1D6I667	20.3066	20.2062	20.3358	20.0236	20.6134	20.5444	19.8454	20.1412	20.4845	19.8949	19.906	20.4466	0.110944	0.228337	-0.0745449	0.103454	0.125833	0.26636	0.311322	0.525951	Coatomer subunit zeta
B4FN21;B4FCX3;A0A1D6I8L7	19.7009	20.2957	19.6294	19.9321	18.8664	19.9432	20	19.6124	19.6407	19.5518	19.9372	19.1735	-0.294731	0.286776	-0.196854	0.318328	0.124281	0.194466	0.0264041	0.0209748	Proteasome subunit beta
A0A1D6EA37;A0A1D6EA38;A0A1D6IWC3	21.3513	21.666	20.9782	21.254	20.8392	20.7966	21.2835	21.3722	20.9694	21.215	21.2845	20.3469	-0.368602	0.679321	-0.259568	0.328111	0.123473	0.204315	0.0144393	0.0142637	Translocon Tic40
A0A1D6HP95	20.2764	20.599	18.5259	20.288	20.58	20.2255	19.804	19.6509	19.5797	19.7472	19.4562	19.8471	0.564121	0.359993	0.00525792	0.0129065	0.122208	0.0657695	0.681072	1.88068	C-terminal processing peptidase (EC 3.4.21.102)
B6TMJ4;A0A1D6MYJ2	18.8153	18.8311	18.7786	18.5214	18.4808	18.5341	18.303	18.6743	19.0812	18.1749	18.868	19.4825	-0.296189	3.72605	0.155603	0.130075	0.122126	0.210051	-0.329666	0.364107	Phosphomethylpyrimidine kinase/thiamin-phosphate pyrophosphorylase (Thiamine synthesis3)
A0A1D6N139;A0A1D6N146;A0A1D6N178;A0A1D6N199;A0A1D6N184;A0A1D6N181;A0A1D6N1B3;A0A1D6N1A1;A0A1D6N189;A0A1D6N173;A0A1D6N1C7;A0A1D6N1A4;A0A1D6N1A9;A0A1D6N163;A0A1D6N1C6;A0A1D6N1C1;A0A1D6N155;A0A1D6N160;A0A1D6N193;A0A1D6N145;A0A1D6N151;A0A1D6N1C4	20.2673	20.113	19.9769	20.3148	20.7973	20.5905	19.9911	19.7452	20.2571	19.7055	20.4137	20.2888	0.448507	1.28998	0.138224	0.202222	0.121272	0.288263	0.431555	0.766452	Villin-2
B6T7H0	24.9442	25.0876	25.2427	25.5626	26.0697	25.6657	24.7831	24.6802	25.4509	24.5017	24.7906	24.9948	0.674465	1.72183	-0.209032	0.302839	0.120112	0.177845	1.00361	2.05128	glutathione transferase (EC 2.5.1.18)
Q09054;A0A1D6LER3;A0A1D6LER1;B4FQW6;A0A1D6LER2;A0A1D6LER4;A0A1D6LER8	26.9826	26.7876	26.7098	27.1756	27.3981	27.4502	26.3485	26.9181	26.8536	26.3832	26.1261	27.5144	0.514648	1.93245	-0.0322069	0.0232524	0.119889	0.239107	0.666744	0.699376	Glyceraldehyde-3-phosphate dehydrogenase 2, cytosolic (EC 1.2.1.12)
K7W1Y2;A0A1D6G5N8	23.6993	23.3092	22.6772	22.6367	21.6074	21.6884	22.7898	23.6508	22.8897	22.9077	22.671	23.4223	-1.25109	1.31701	-0.109739	0.11347	0.11852	0.105993	-1.02283	1.2079	Large ribosomal subunit protein bL27c (50S ribosomal protein L27, chloroplastic) (CL27)
C0PDA6;A0A1D6K2C9	22.1711	22.3248	22.2345	22.5466	22.5098	22.3873	22.1546	21.9899	22.232	22.1305	22.3279	22.2366	0.237752	1.65125	0.10622	0.509024	0.117994	0.631343	0.249526	1.54119	fumarate hydratase (EC 4.2.1.2)
A0A1D6K8P1	24.0645	23.6983	23.2466	22.8824	22.9752	22.9204	23.5134	23.7432	23.4048	23.4821	23.4187	23.9007	-0.743799	1.45129	0.0466531	0.0917985	0.115948	0.170752	-0.674504	1.9293	peptide-methionine (S)-S-oxide reductase (EC 1.8.4.11) (Peptide-methionine (S)-S-oxide reductase) (Protein-methionine-S-oxide reductase)
Q84TC2	22.2599	22.0751	21.9411	21.717	22.1247	22.142	21.9595	22.4105	21.5585	22.0121	21.874	22.1431	-0.0974604	0.228831	0.0335903	0.0444491	0.11585	0.166101	-0.0152003	0.0322201	DIBOA-glucoside dioxygenase BX6 (EC 1.14.11.59) (2,4-dihydroxy-1,4-benzoxazin-3-one-glucoside dioxygenase) (2-oxoglutarate-dependent dioxygenase BX6) (Protein BENZOXAZINONE SYNTHESIS 6)
A0A1D6JNY6;A0A096S078	17.8821	17.9209	18.1376	17.8891	18.1138	18.0832	17.9563	17.8479	17.7933	17.9984	18.0509	17.8417	0.0485096	0.173045	0.0978769	0.548043	0.114369	0.544754	0.0650018	0.276877	4-coumarate--CoA ligase (EC 6.2.1.12)
B7ZY29	21.8375	21.9557	22.0545	22.6287	23.4044	23.0719	21.5291	21.5714	22.4061	21.7221	22.0433	22.1233	1.08581	2.01647	0.127351	0.153078	0.113663	0.14433	1.07212	1.85945	GLABRA2 expression modulator
B8A3K1	21.5935	21.691	21.6735	22.3422	22.7062	22.301	21.4105	21.2762	21.932	21.3061	21.4061	21.7636	0.797161	2.4187	-0.0476475	0.0683388	0.113071	0.217569	0.957879	2.14323	Glutathione S-transferase family protein
P29185	20.463	20.08	19.997	20.5162	20.9177	21.035	19.89	20.1871	20.1297	20.0849	20.4186	19.992	0.64297	1.40795	0.0962372	0.239538	0.11109	0.260454	0.657823	1.49561	Chaperonin CPN60-1, mitochondrial (HSP60-1)
A0A1D6LI73	22.1705	22.0136	22.1152	20.659	21.027	21.1216	22.1869	22.0876	21.6923	21.9478	21.4993	22.2104	-1.16393	2.84562	-0.103111	0.149644	0.110863	0.282884	-0.949959	1.71302	D-glycerate 3-kinase chloroplastic
A0A1D6GFP8;B4FUS2;A0A1D6GFP9;B6SQS0	25.3971	24.742	24.4509	25.3229	24.6363	24.8848	24.3989	25.1433	24.7182	24.3821	24.3565	25.1836	0.0846812	0.0873297	-0.112767	0.118442	0.109825	0.112722	0.307273	0.382704	40S ribosomal protein S18
A0A1D6EHE0;A0A1D6EHD9	19.5031	18.8812	19.1862	19.9503	19.6015	20.2167	18.8867	19.3731	18.9883	18.9957	19.1329	19.7197	0.732674	1.35411	0.200052	0.305196	0.10749	0.17507	0.640112	1.05673	Glycosyl hydrolase superfamily protein
A0A1D6MHS4;B4FB85;A0A1D6MHT5;A0A1D6MHS7;A0A1D6MHT0	18.949	19.1408	18.6486	20.4894	20.4173	20.4637	18.4	18.6126	19.4036	18.45	18.537	19.7192	1.544	3.35865	0.0966956	0.0659855	0.107428	0.115754	1.55473	1.7163	Phosphotransferase (EC 2.7.1.-)
C0P3W2;A0A1D6KFF3;A0A1D6KFE6;A0A1D6KFE4;A0A1D6KFE8;A0A1D6KFE5	20.9313	20.7604	21.0226	20.1634	20.2658	20.1684	20.6071	20.8479	20.9376	20.8709	20.8573	20.8557	-0.705574	2.96402	0.0637531	0.256599	0.107221	0.356996	-0.662106	4.40355	Flowering locus K homology domain
B4FYR2;A0A1D6MBG0;A0A1D6MBF3	23.5945	22.6864	22.4645	23.2433	22.2092	22.586	22.5101	23.3619	22.5533	22.2572	22.4894	23.4063	-0.23565	0.197363	-0.0908279	0.0711487	0.106686	0.0853883	-0.0381362	0.0276541	60S ribosomal protein L28
A0A1D6J4Q8;A0A1D6J4R2;A0A1D6J4Q4;A0A1D6J4Q6;A0A1D6J4Q5;A0A1D6J4S1;A0A1D6J4Q3;A0A1D6J4Q7;A0A1D6J4R8;A0A1D6J4R5	22.4313	22.1657	22.1584	22.1586	21.9141	21.9756	21.9524	22.3431	22.1407	21.9098	21.8949	22.5687	-0.235739	0.951221	-0.020909	0.0281893	0.106415	0.299833	-0.108416	0.17574	Translation elongation factor EF1A/initiation factor IF2gamma family protein
B4F8K3;A0A1D6DUT3	17.5009	18.3348	18.862	18.7229	20.7509	19.8164	18.3082	17.5455	18.529	18.5957	18.6292	17.6644	1.53081	1.01563	0.168873	0.144308	0.10503	0.0743941	1.46696	1.03459	flavanone 3-dioxygenase (EC 1.14.11.9)
B4FWK0;A0A1D6MCY7	18.7959	19.0051	18.7733	19.3629	18.4629	18.6517	19.1938	19.9014	17.1686	18.7507	19.2668	19.0612	-0.0322316	0.0385598	0.271633	0.118862	0.103477	0.04291	-0.200387	0.254846	Eukaryotic translation initiation factor 3 subunit D (eIF3d) (Eukaryotic translation initiation factor 3 subunit 7) (eIF-3-zeta)
C0HGT5;B4F8V9	20.024	20.4432	20.1766	20.4429	19.9022	20.3032	20.412	20.2378	19.6853	19.8569	20.2857	19.935	0.00148582	0.00238891	-0.0858313	0.122646	0.102905	0.153156	0.190222	0.382954	T-complex protein 1 subunit delta
A0A1D6LVZ8;A0A1D6LVZ7	21.713	21.6152	21.1238	21.8506	21.9148	22.0563	21.2653	21.1819	21.6967	20.9348	21.3172	21.3258	0.456597	1.11738	-0.188712	0.387621	0.102662	0.158941	0.747971	2.20026	Putative LIM-type zinc finger domain family protein
B4FR72	20.8658	20.8903	21.4305	21.0498	21.6465	21.4202	20.8455	20.586	21.4481	21.0493	21.2859	21.09	0.309958	0.540018	0.181848	0.27477	0.102331	0.118325	0.230441	0.539225	Purple acid phosphatase (EC 3.1.3.2)
A0A1D6N9E0	22.2115	21.9695	21.8477	22.2006	21.9734	22.0743	21.5043	22.6558	21.5752	21.4537	21.5956	22.5297	0.0731958	0.228378	-0.0520973	0.0350564	0.0978114	0.089793	0.223104	0.258209	PsbP domain-containing protein 6 chloroplastic
Q9FQD0	20.9094	21.172	21.1813	21.3259	21.8865	21.4141	20.9825	20.7193	21.2688	20.7156	20.9751	20.7886	0.454601	1.09304	-0.163774	0.391534	0.0973924	0.206964	0.715768	1.70338	glutathione transferase (EC 2.5.1.18)
B4FR89	19.5176	19.2845	19.3532	19.1733	19.5153	19.2239	19.0816	19.3943	19.3904	19.2137	18.6086	19.5415	-0.0808913	0.252646	-0.167444	0.223797	0.0963434	0.3166	0.182896	0.246655	Phosphomannomutase (EC 5.4.2.8)
C4JA40;A0A1D6M0B4;A0A1D6M0B3	20.6596	20.4745	20.5461	20.3356	20.5321	20.5229	20.3147	20.6335	20.4472	19.9999	19.9339	20.6914	-0.0965462	0.504603	-0.256751	0.422339	0.0949326	0.371419	0.255138	0.436337	phosphoribosylformylglycinamidine cyclo-ligase (EC 6.3.3.1) (AIR synthase) (Phosphoribosyl-aminoimidazole synthetase)
C4J5B2;A0A1D6JY03;B4FPC4	19.1719	19.1047	19.1979	18.9341	19.1684	18.5357	18.9768	18.8443	19.3706	19.6783	19.5014	19.2568	-0.2788	0.678269	0.414913	0.972996	0.0942713	0.230294	-0.599442	1.2699	Oxysterol-binding protein-related protein 3B
B4F925;A0A1D6M166;P09233;P41978;P41979	24.0692	24.2001	24.195	25.1419	25.1504	25.228	23.7049	23.9974	24.4797	23.6005	23.8451	24.6788	1.01868	4.43672	-0.0192242	0.0160607	0.0940609	0.152796	1.13197	1.58645	Superoxide dismutase (EC 1.15.1.1)
P08529	23.8715	23.2021	23.0452	22.8053	22.3491	22.3477	23.0174	23.7212	23.0983	22.891	22.7839	23.4237	-0.872248	1.37723	-0.246113	0.342239	0.0939668	0.10004	-0.532169	0.999795	Large ribosomal subunit protein uL14c (50S ribosomal protein L14, chloroplastic)
A0A1D6FI32;C0PL35;A0A1D6FI33;A0A1D6FI29;A0A1D6FI28;A0A1D6FI31	22.5292	22.4637	22.4253	22.4817	22.4874	22.3213	22.2444	22.345	22.5488	22.4978	22.3157	22.5971	-0.0425688	0.274031	0.0907898	0.303611	0.0933406	0.420974	-0.0400181	0.151162	Enoyl-CoA hydratase1
A0A1D6EUR3	19.1442	18.5528	18.3301	18.2455	18.2057	17.8153	18.4298	19.2876	18.0321	18.2663	18.0775	18.4937	-0.586877	0.986111	-0.30404	0.319973	0.0924943	0.0732397	-0.190342	0.448704	nicotinate-nucleotide diphosphorylase (carboxylating) (EC 2.4.2.19)
A0A1D6G499;K7VLK5;A0A1D6G4F8;A0A1D6G496;A0A1D6G4D3;A0A1D6G4D7;A0A1D6G4B6;A0A1D6G4I5;A0A1D6G4H3;A0A1D6G4G1;A0A1D6G4A0;A0A1D6G4G4;A0A1D6G4I6;A0A1D6G4G3;A0A1D6G4B9;A0A1D6G4B8;A0A1D6G4E0;A0A1D6G4I2;A0A1D6G4F0;A0A1D6G4I3;A0A1D6G4C7;A0A1D6G4E4;A0A1D6G4A7;A0A1D6G4B1	21.7666	21.5591	21.6532	21.5794	22.1364	21.8978	21.4828	21.3325	21.8871	21.4568	21.7147	21.2984	0.211542	0.542944	-0.0774867	0.139664	0.0921872	0.201802	0.381216	0.879483	Villin-2
A0A1D6NZT5;C0P6A0;A0A1D6NZT3;A0A1D6NZT7	19.9895	19.7984	19.7222	20.36	20.97	20.7158	19.4321	19.7195	20.0927	19.4697	19.5451	20.1768	0.845263	1.91794	-0.0175775	0.019861	0.0885881	0.160593	0.951429	1.53661	Uncharacterized conserved protein (UCP030210)
B6UER1;A0A1D6PW37;A0A1D6J0C6	19.4926	17.6749	20.3793	19.3443	19.5294	19.4701	19.1485	18.9681	19.1657	19.3096	19.2761	19.276	0.265684	0.121564	0.193101	1.40257	0.0881367	0.0374306	0.16072	1.34898	Sm-like protein LSM2
B6SZK3	22.109	21.9201	21.5608	20.5945	21.6035	21.1326	21.7962	22.1361	21.405	21.9313	21.3457	21.7648	-0.753117	1.06318	-0.0985247	0.132446	0.0841955	0.115215	-0.570397	0.773899	NAD(P)H-dependent oxidoreductase
B4FQY4;Q05737;B4FC26;A0A1D6Q6B9;A0A1D6HEW6;A0A1D6HEW7;K7UHM3;A0A1D6HEW8;A0A1D6HEX4	18.6614	18.4578	18.6692	19.9701	18.9849	19.2397	17.7398	18.4918	19.3048	18.662	18.7426	18.5502	0.802121	1.24198	0.139491	0.110909	0.0839939	0.0639045	0.746623	1.16834	Ras-related protein RABD2c (Ypt homolog4)
B6TL91;A0A1D6QVH1;A0A1D6QVG9;A0A1D6QVH3;A0A1D6QVH4	22.5675	22.2984	22.2157	22.0508	21.6296	22.3947	22.1671	22.3963	22.2695	21.865	22.0615	22.797	-0.335507	0.613717	-0.0364806	0.0426894	0.082901	0.264379	-0.216125	0.236297	FAM10 family protein (Hsc70-interacting protein)
A0A1D6N0U0	19.3616	19.418	19.4987	19.4821	19.497	19.5915	19.0671	19.2126	19.7583	19.3874	19.3552	18.968	0.0974108	0.862645	-0.109127	0.164431	0.0801169	0.138307	0.286655	0.965605	NAD(P)H dehydrogenase (quinone) (EC 1.6.5.2)
B4FFV3	20.8684	20.8261	20.3458	21.1604	21.2012	21.1796	20.3378	20.6773	20.7856	20.3449	20.4199	20.9838	0.500314	1.38915	-0.017367	0.0239416	0.0798639	0.137094	0.597545	1.38082	Malate dehydrogenase (EC 1.1.1.37)
A0A1D6Q5M2;B6T969;B4FFX7;A0A1D6Q5K3;A0A1D6HE64;A0A1D6Q5L0;A0A1D6Q5M1;A0A1D6Q5M4;A0A1D6HE75;A0A1D6Q5N1;A0A1D6HE74	19.5283	19.3207	18.7903	19.391	18.8599	18.9769	19.8424	17.8162	19.7477	19.836	19.8952	19.1303	-0.13717	0.193073	0.48504	0.276582	0.0776405	0.0378548	-0.54457	0.861927	Proteasome subunit alpha type
B6SIX3	22.4875	22.1778	21.7004	22.1018	21.8465	21.6015	21.771	22.6968	21.6652	21.3438	21.7936	22.8312	-0.271924	0.42952	-0.0548096	0.0337316	0.0775363	0.0677098	-0.139578	0.108842	40S ribosomal protein S24
B6SKT6	20.2068	20.3579	20.2213	20.6703	20.426	20.7745	19.92	20.6606	19.9741	19.7446	20.0144	20.5512	0.361617	1.47199	-0.0814629	0.0859504	0.0771135	0.115195	0.520193	0.940948	Protein LRP16
A0A1D6HE45	23.9324	24.1017	24.1958	23.2391	23.6042	23.3313	23.9087	24.2964	23.7984	23.7563	23.8558	24.2533	-0.685092	2.15969	-0.0460275	0.0755508	0.0754585	0.167931	-0.563606	1.40274	ATP-dependent Clp protease proteolytic subunit (EC 3.4.21.92)
B6TPA4	20.7087	20.8292	20.6316	21.0161	20.9541	20.9022	20.4218	20.7193	20.8062	20.8626	20.2301	20.9557	0.234326	1.61803	0.0336723	0.0449479	0.0740102	0.222493	0.274664	0.524432	Delta(3)-Delta(2)-enoyl-CoA isomerase (EC 5.3.3.8)
B4FTW8;A0A1D6GTE1;A0A1D6GTD7;A0A1D6GTF0;A0A1D6GTE4	21.5765	21.6649	21.7788	22.0391	22.1602	22.1051	21.5153	21.6144	21.6711	21.4795	21.5441	21.7207	0.428073	2.48304	-0.0188236	0.0777624	0.0731665	0.42062	0.520063	2.53681	26S proteasome non-ATPase regulatory subunit 13 homolog A
B7ZYW4	25.786	25.5919	25.2879	24.8124	25.3405	25.0871	25.1738	25.8672	25.4058	25.2889	24.9498	25.5809	-0.475287	1.06161	-0.209068	0.312339	0.0729872	0.105186	-0.193232	0.335463	Glutamate-1-semialdehyde 2,1-aminomutase, chloroplastic (EC 5.4.3.8)
Q9ZT00	28.1188	28.3194	27.9491	26.3078	26.5666	26.2617	28.1654	28.5339	27.4703	28.0615	27.4836	27.745	-1.75037	3.59176	-0.293198	0.34314	0.0725301	0.0774631	-1.38464	2.70656	Ribulose bisphosphate carboxylase/oxygenase activase, chloroplastic (RA) (RuBisCO activase)
B4FZP0;K7TMN0	24.0761	24.1044	23.5314	22.0123	22.612	22.1696	23.8655	24.1961	23.433	23.9869	23.6063	22.9367	-1.63931	2.49731	-0.32158	0.353511	0.0724042	0.0890621	-1.24532	1.60461	Mg-protoporphyrin IX chelatase (EC 6.6.1.1)
B4FV56	18.3288	18.3981	18.6275	21.1034	21.5646	21.4759	18.5352	17.2496	19.3549	18.8283	20.4319	18.3499	2.92986	4.20093	0.823446	0.396144	0.0715478	0.039247	2.17796	1.55434	Osmotin-like protein OSM34
A0A1D6H6Z2;A0A1D6H6Z3;Q9SWR9;A0A1D6H6Z1;A0A1D6H6Z5;A0A1D6QQD8;A0A1D6QQE1;A0A1D6QQE0;A0A1D6QQD9;A0A1D6QQE3	21.1413	21.2968	21.2221	20.8143	20.5603	20.5396	21.5234	20.8397	21.0847	21.3385	21.728	20.5365	-0.581971	2.37745	0.0517788	0.0437584	0.0707798	0.126534	-0.56297	0.710846	Acetyltransferase component of pyruvate dehydrogenase complex (EC 2.3.1.12)
B4FWU6;A0A1D6HP32;A0A1D6HP35;A0A1D6HP40;A0A1D6HP39;A0A1D6HP36;A0A1D6HP44;A0A1D6HP45	23.0951	23.3568	23.5465	24.6862	25.0816	24.9808	23.052	22.5775	24.1575	23.1394	23.4243	24.2065	1.5834	3.0674	0.327755	0.22631	0.0704734	0.049768	1.32612	1.75469	Glutathione reductase (GRase) (EC 1.8.1.7)
A0A1D6IJ76;B4FYU2	24.2594	24.2876	24.1406	22.6724	23.0757	22.8245	24.1638	24.6619	23.6533	24.1483	23.7413	24.1914	-1.37163	3.39447	-0.132661	0.152624	0.0695426	0.0835414	-1.16943	2.49038	Glyceraldehyde-3-phosphate dehydrogenase A
C0PK04;A0A1D6HHJ7	20.8534	20.8703	20.936	19.5481	20.268	20.025	20.8393	21.2577	20.362	21.2335	20.4597	20.8432	-0.939538	1.93637	0.0258325	0.0253086	0.0669053	0.091722	-0.898465	1.36461	Soluble inorganic pyrophosphatase (EC 3.6.1.1) (Pyrophosphate phospho-hydrolase)
B4FR28;A0A1D6M5R5	21.0104	21.2551	21.2078	20.7225	21.138	21.1477	20.7481	21.1758	21.3491	21.0667	21.0132	21.1226	-0.154998	0.414967	-0.0234839	0.0442073	0.0667458	0.126264	-0.0647678	0.170397	uracil phosphoribosyltransferase (EC 2.4.2.9) (UMP pyrophosphorylase)
Q5EUD7	22.6364	22.4902	22.351	23.0727	22.7078	22.9145	22.1587	22.2782	22.8439	22.0637	22.3024	23.0714	0.405809	1.41092	0.052206	0.0483262	0.0655797	0.104108	0.419182	0.580465	protein disulfide-isomerase (EC 5.3.4.1)
B6T2Y5;K7V5R6;A0A1D6G4Q4	20.6985	20.3825	20.1688	20.155	20.5931	20.3219	20.3498	19.9091	20.7976	20.7034	20.2955	20.539	-0.0599187	0.108264	0.160437	0.2215	0.0644347	0.0757348	-0.155921	0.375415	S-formylglutathione hydrolase (EC 3.1.2.12)
B4FVL1;A0A1D6HCE3	21.505	21.3582	21.6837	21.874	21.9918	21.9143	21.4426	21.4599	21.4536	21.5276	21.6261	21.2248	0.411045	1.8278	0.00748253	0.020629	0.0635897	0.270082	0.467152	1.68828	26S proteasome regulatory subunit RPN7
A0A1D6JWH4;C0P3W9;A0A1D6JWH6;A0A1D6JWH5;Q9SLZ0;A0A1D6JWH7	26.3805	26.6439	26.7086	23.2634	23.7197	23.2578	27.1746	26.8453	25.5237	27.4761	26.8811	25.3975	-3.16399	4.1825	0.070406	0.0296918	0.0631199	0.0417975	-3.17128	2.11956	phosphoenolpyruvate carboxykinase (ATP) (EC 4.1.1.49)
B4FMV3;A0A1D6ELD3	21.1006	20.6939	20.6984	21.5669	20.8136	21.3537	20.8004	20.8152	20.6912	20.5503	20.7175	20.5879	0.413811	0.723892	-0.15038	1.10534	0.0620022	0.166499	0.626193	1.27791	V-type proton ATPase subunit G
A0A1D6NEY9	19.4865	19.3176	19.5513	21.529	21.6458	21.7426	19.4818	18.5399	20.1482	18.9195	19.0941	20.7536	2.18732	4.71059	0.199072	0.0951537	0.0618375	0.0447789	2.05008	1.59925	glutathione transferase (EC 2.5.1.18)
K7WHC8;A0A1D6PKT6;A0A1D6PKT8;A0A1D6PKT7	20.8335	20.362	19.703	21.3796	21.1177	21.576	19.8653	20.7987	20.0497	19.1937	19.4095	21.1023	1.05827	1.39513	-0.336076	0.193063	0.0616042	0.0485912	1.45595	1.10801	anthranilate phosphoribosyltransferase (EC 2.4.2.18)
B4FFA7;A0A1D6PZ67;A0A1D6PZ68;A0A1D6PZ66;A0A1D6PZ73	21.4637	21.5167	21.3518	21.1468	21.4352	21.5827	21.5207	21.1158	21.5125	21.3888	21.4506	21.6563	-0.0558262	0.152199	0.115591	0.300724	0.0610784	0.161364	-0.110339	0.295386	enoyl-[acyl-carrier-protein] reductase (NADH) (EC 1.3.1.9) (NADH-dependent enoyl-ACP reductase)
A0A1D6K1W7;A0A1D6PB13;K7WDQ7;A0A096RRD4;A0A1D6PB11;A0A1D6K1X2	19.2956	19.1111	18.184	18.0325	17.8688	17.5463	18.5545	18.8596	18.9952	19.0257	18.8045	19.0315	-1.0477	1.31736	0.150789	0.429135	0.0604286	0.0567702	-1.13806	2.67325	ABC transporter E family member 2
A0A1D6HTG4	26.0531	26.0803	25.8606	24.9832	25.1678	25.1918	25.7722	26.3796	25.6622	25.9461	25.5115	26.2278	-0.883699	3.11974	-0.0429026	0.0481723	0.059962	0.0914925	-0.780834	1.63268	ribose-5-phosphate isomerase (EC 5.3.1.6)
A0A096UGL9;A0A1D6L221	20.6352	20.7501	20.7366	20.904	20.9756	21.0506	20.4794	20.6494	20.8164	20.755	20.3464	20.8029	0.269422	2.07375	-0.0136808	0.0262845	0.0588862	0.221175	0.341989	1.06505	Exportin-2
Q9SLP5;A0A1D6N0R1	27.0729	27.14	26.6832	25.7512	25.8927	25.7855	26.9756	27.2626	26.4859	26.7442	26.4842	26.5793	-1.15561	2.83102	-0.305484	0.567789	0.0573432	0.0752623	-0.79278	3.09255	Ferredoxin--NADP reductase, chloroplastic (FNR) (EC 1.18.1.2)
A0A1D6GWL6	19.6893	19.0553	18.8548	19.1771	19.0815	18.7634	19.1013	20.034	18.2933	19.2109	19.1821	19.2207	-0.192467	0.27505	0.06169	0.0417627	0.0569223	0.0342155	-0.197235	0.718076	GDSL esterase/lipase
B4FIV1;B8A230;A0A1D6KTY5;A0A1D6KTY2	19.1966	19.4433	19.3049	20.7336	20.7507	19.8144	19.1522	19.1976	19.4247	18.906	18.9001	19.0041	1.1179	1.61244	-0.321441	1.61983	0.0567786	0.19771	1.49612	2.06585	2-oxoadipate dioxygenase/decarboxylase (EC 1.13.11.93) (2-hydroxyglutarate synthase)
A0A1D6F9C2	28.2101	27.9094	27.8238	27.4039	27.4378	27.4597	27.7468	28.2492	27.7813	27.8753	27.7307	28.4411	-0.5473	2.0081	0.0899048	0.121245	0.0553392	0.099291	-0.581866	1.25635	23 kDa subunit of oxygen evolving system of photosystem II (23 kDa thylakoid membrane protein) (OEC 23 kDa subunit)
A0A1D6JT92;A0A1D6JT88;A0A1D6JT84;A0A1D6JT91;A0A1D6JT89;A0A1D6JT82;A0A1D6JT85;A0A1D6JT86;A0A1D6JT95;A0A1D6JT97;A0A1D6JT90;A0A1D6JT87;A0A1D6JT96;A0A1D6JT99;A0A1D6JT94	21.2345	21.1809	21.266	21.0032	20.6155	20.7223	21.1331	21.2441	21.1492	20.8531	20.98	21.3821	-0.446805	1.7107	-0.103741	0.252256	0.0516624	0.534698	-0.291402	0.671458	methionine--tRNA ligase (EC 6.1.1.10) (Methionyl-tRNA synthetase)
A0A1D6G801	23.8849	23.4625	23.3352	22.9022	23.2935	23.1252	23.3202	23.9897	23.2253	23.3403	23.0295	23.9398	-0.453941	1.06079	-0.0751909	0.0733726	0.0491753	0.058199	-0.329575	0.495481	DUF7148 domain-containing protein
A0A1D6KNM8;A0A1D6KNN0	23.3195	23.6537	23.8297	21.4793	21.9564	21.7537	23.6716	23.8746	23.1133	23.7459	23.3795	22.6017	-1.87114	3.10775	-0.310752	0.311892	0.0478083	0.0608801	-1.51258	1.84549	phosphoglycerate dehydrogenase (EC 1.1.1.95)
A0A096T4I5;A0A1D6N7R4;A0A1D6M652;A0A1D6M654;A0A1D6M653;A0A1D6M656;P25209;A0A1D6FS52	18.8394	18.4478	18.4745	18.7926	18.6909	18.2244	18.7513	18.4856	18.383	18.6006	18.6313	18.2124	-0.0179227	0.0278939	-0.0585613	0.123124	0.0472342	0.101428	0.0878728	0.148103	Nuclear transcription factor Y subunit B-8
B6T828;A0A1D6P5E3	20.4844	19.6555	19.5651	21.0138	20.6219	20.9948	19.1102	20.0315	20.4364	19.3195	19.543	20.7723	0.975114	1.42215	0.0188821	0.010401	0.0423406	0.0290853	0.998573	0.99798	Grx_C4-glutaredoxin subgroup I
B6SIR7	23.376	22.8221	22.4029	23.5978	24.4557	24.4996	22.862	23.0132	22.6123	21.9578	22.9631	24.5958	1.31736	1.49821	0.343067	0.166323	0.0378126	0.0422328	1.01211	0.543533	Uncharacterized protein
P41347	22.9374	22.7907	22.4397	22.0695	22.309	22.1763	22.5994	22.7578	22.6996	22.6844	22.5512	23.1459	-0.537664	1.5223	0.108227	0.227727	0.0369809	0.0846723	-0.60891	1.46372	Ferredoxin-thioredoxin reductase catalytic chain, chloroplastic (FTR-C) (EC 1.8.7.2) (Ferredoxin-thioredoxin reductase subunit B) (FTR-B)
Q9ZPN0;A0A1D6N8X4;A0A1D6N8X6;A0A1D6N8X5;A0A1D6N8X7	19.6524	20.0825	19.5209	20.474	20.24	20.1918	19.708	19.5662	19.8726	19.8639	20.3933	19.0607	0.550008	1.34871	0.0570374	0.0492403	0.0363515	0.0662362	0.529322	0.596232	NADH-cytochrome b5 reductase (EC 1.6.2.2)
A0A1D6MVN6	18.3144	18.5694	18.5864	19.1422	19.758	19.0511	18.4068	18.4065	18.548	18.2809	18.3638	18.2901	0.827014	1.58943	-0.142177	1.23788	0.0363115	0.134087	1.0055	1.96504	Glycosyltransferase (EC 2.4.1.-)
A0A1D6GU53	27.1156	26.8557	26.5773	26.4431	26.5275	26.5516	26.5502	27.2888	26.6039	26.8012	26.4375	26.9844	-0.342107	1.01058	-0.0732619	0.0909347	0.0352262	0.0422577	-0.233619	0.643004	33 kDa subunit of oxygen evolving system of photosystem II (33 kDa thylakoid membrane protein) (OEC 33 kDa subunit)
A0A096TWZ2;A0A1D6NAZ3;A0A1D6NAZ4;A0A1D6NAZ7	20.8953	20.4969	20.6558	20.2638	20.8575	20.6164	20.2641	20.5609	21.1193	20.8487	20.5747	20.6609	-0.103399	0.190671	0.0466919	0.0615123	0.034551	0.0426461	-0.11554	0.23901	4-coumarate--CoA ligase (EC 6.2.1.12)
B4FRI1	24.1782	24.1431	24.0128	24.4131	24.6283	24.3542	23.6868	24.133	24.412	23.7841	23.853	24.7415	0.3538	1.65658	0.0489063	0.0446984	0.0341015	0.0541357	0.338995	0.458047	Phosphoserine aminotransferase (EC 2.6.1.52)
B4F9G8;A0A1D6QHK0;A0A1D6QHK1	19.5667	20.0044	19.9587	19.6971	19.8127	20.0589	19.8642	19.6293	19.9369	19.8294	20.0976	20.182	0.0129801	0.0248041	0.226215	0.734596	0.0331427	0.0693379	-0.180092	0.525983	Pyruvate kinase (EC 2.7.1.40)
C0PMQ1;B6SGV9;A0A1D6EDJ9	23.5722	23.3321	23.0363	23.1578	22.9413	23.0493	22.8452	23.7621	23.2436	22.7108	22.6333	24.0255	-0.26402	0.722892	-0.160437	0.110862	0.0298691	0.0327959	-0.0737146	0.0558084	Lactoylglutathione lyase (EC 4.4.1.5) (Glyoxalase I)
A0A1D6N316;A0A1D6N322;A0A1D6N323;B4F9Q1;A0A1D6N317;A0A1D6G651;B6T7F2	19.609	19.0602	18.9951	18.4084	18.4381	17.782	19.3703	19.727	18.4798	19.2765	19.1815	19.2492	-1.01197	1.6032	0.0433712	0.0396305	0.0290648	0.0231874	-1.02627	2.04907	Stearoyl-acyl-carrier-protein desaturase1
B6TBM1;A0A1D6PZ82;A0A1D6PZ89	22.1712	22.1922	22.3748	22.6257	22.8504	22.7778	22.009	22.149	22.5024	22.0067	22.2387	22.5	0.505246	2.2619	0.0283578	0.047468	0.0259507	0.0558496	0.502839	1.4828	Alpha-soluble NSF attachment protein
B6THU9;C0PKS1	23.7207	23.6989	23.6915	24.8243	24.9041	24.8627	23.6267	23.6161	23.7928	23.297	24.0254	23.6398	1.16002	5.91407	-0.024477	0.0380923	0.0251656	0.163504	1.20966	2.33385	Peroxidase (EC 1.11.1.7)
B6TDF8;A0A1D6H1J5;A0A1D6H1J8;A0A1D6H1J7;A0A1D6H1K0;A0A1D6QSB0;A0A1D6QSB6;A0A1D6QSB3	22.6855	22.3998	22.5528	22.8214	23.3119	23.1925	22.1198	22.5047	22.9391	22.6388	22.3867	23.0055	0.562545	1.53419	0.155809	0.202237	0.0248534	0.033495	0.431589	0.863046	Glyceraldehyde-3-phosphate dehydrogenase (EC 1.2.1.-)
C0PFW3;P15719;A0A1D6KM50	27.3276	27.2695	27.1068	25.8631	25.7642	25.8766	27.2924	27.5407	26.8044	27.3112	26.8841	27.4014	-1.40002	4.31472	-0.0135765	0.0167662	0.022157	0.0330792	-1.36429	2.94876	malate dehydrogenase (NADP(+)) (EC 1.1.1.82)
B6TMJ8	20.658	20.1903	20.4928	20.1727	21.4568	21.5428	20.3797	20.8652	20.0367	20.4855	16.2292	19.4707	0.610415	0.587637	-1.69875	0.579751	0.0197824	0.0239157	2.32894	0.791931	GDP-L-fucose synthase (EC 1.1.1.271)
Q5EUE1;A0A1D6PSC4;A0A1D6PSB8;A0A1D6PSC2;P52588;A0A1D6PSC0;A0A1D6PSB9;A0A1D6PSC1;A0A1D6PSB6	24.9296	25.0139	24.5718	25.5786	25.5727	25.4122	24.5838	24.8254	25.0504	24.2729	24.6645	25.2968	0.682714	2.02285	-0.0750974	0.0810415	0.0186125	0.0328777	0.776424	1.20348	Protein disulfide-isomerase (EC 5.3.4.1)
B6TNR8	24.9192	24.4192	24.4361	25.092	24.5972	24.5397	24.3025	24.8814	24.5382	24.1257	24.0092	24.8513	0.151482	0.250119	-0.245298	0.322052	0.0174516	0.0248841	0.414232	0.583906	40S ribosomal protein S2
A0A1D6K5Y7	23.1231	22.995	22.6763	21.9242	22.4036	22.114	22.9014	23.0204	22.8243	22.6603	22.7262	23.2133	-0.784171	1.81834	-0.0487455	0.0949498	0.0160898	0.037751	-0.719336	1.49192	Chaperone protein ClpB3 chloroplastic
A0A1D6HKP7	23.4687	23.2737	22.8807	25.1492	24.5957	24.8433	22.5176	23.4154	23.6441	22.137	22.4246	24.8623	1.65501	2.66449	-0.051075	0.0182485	0.015358	0.0131934	1.72144	0.914208	Annexin
C0P4D6;A0A1D6GD67;A0A1D6HPZ2;A0A1D6HPZ4;A0A1D6HPZ6;A0A1D6GD68;A0A1D6GD65;A0A1D6HQ04;A0A1D6HQ06	20.9018	21.0495	21.291	21.4171	21.3172	21.445	20.8671	21.0511	21.2879	21.1191	21.0417	21.2623	0.312318	1.22372	0.0723565	0.202427	0.0120932	0.0243073	0.252055	1.54204	26S proteasome non-ATPase regulatory subunit 12 homolog B
Q9TJN6	24.0631	23.2821	22.9069	23.0576	22.7308	22.5716	23.1544	23.9955	23.0674	23.1236	22.931	23.8213	-0.630695	0.788057	-0.113808	0.102045	0.0115922	0.00844968	-0.505295	0.75951	Small ribosomal subunit protein uS17c (30S ribosomal protein S17, chloroplastic)
B6T1R4	22.3887	21.6746	21.6676	23.017	22.8095	23.1474	21.9697	21.8136	21.9281	21.4104	21.6374	22.1882	1.08103	1.85617	-0.158455	0.269152	0.00648117	0.00874788	1.24597	2.11426	Nucleic acid-binding OB-fold-like protein
A0A1D6HM49	22.45	22.9879	22.7958	22.1038	22.6311	22.2797	23.0039	22.533	22.687	22.7904	23.2244	21.8414	-0.406357	0.854912	-0.122545	0.102156	0.00328636	0.00513423	-0.280526	0.25517	Subtilisin-like protease SBT1.4
A0A1D6IHH5	21.1025	21.3755	21.2722	21.3499	21.8325	21.1615	21.0585	21.7226	20.9613	21.0538	20.7436	21.59	0.197931	0.38776	-0.118305	0.125955	0.00260035	0.00337248	0.318836	0.42876	Root border cell-specific protein
K7VZN8	19.5218	19.1733	19.5296	19.9481	19.3171	19.3447	19.0054	19.776	19.4362	18.9938	18.8819	19.7525	0.128443	0.209942	-0.196466	0.216576	0.00232442	0.00301444	0.327234	0.405394	60S ribosomal protein L22-2
A0A1D6EXF1;Q195N6	23.536	23.5507	23.2122	21.2231	20.5171	20.9235	23.7771	23.905	22.612	23.1475	22.8739	22.4438	-2.54509	3.40275	-0.609576	0.592918	0.00164604	0.00126061	-1.93387	2.58335	PDK regulatory protein1
B4F836;A0A1D6M0D9;A0A1D6M0E1;A0A1D6M0E3	23.2832	23.2267	23.1148	23.2653	23.2932	23.1512	23.1509	23.3247	23.1468	23.091	23.1325	23.46	0.0282885	0.161435	0.0203463	0.0536731	0.000777562	0.00331432	0.00871976	0.0234043	Lactoylglutathione lyase (EC 4.4.1.5) (Glyoxalase I)
Q1PBH6	19.8234	20.1283	20.8808	20.5184	21.3443	20.8936	20.2247	19.1311	21.4854	19.9902	20.6423	20.6535	0.641232	0.745844	0.148265	0.0727402	-0.00289917	0.00126212	0.490068	0.688017	Gamma-tocopherol methyltransferase (Vitamin E synthesis4)
P49036;A0A1D6P848;C0P6F8;A0A1D6P846;A0A1D6P851;A0A1D6P842;A0A1D6P843	26.1285	26.6169	26.6521	24.9387	24.7741	24.7487	27.0365	26.5871	25.785	26.9157	26.5952	25.8058	-1.64531	3.10729	-0.0306206	0.0207139	-0.00369072	0.00299205	-1.61838	2.07237	Sucrose synthase 2 (EC 2.4.1.13) (Sucrose-UDP glucosyltransferase 2)
A0A1D6PY63	18.1265	17.9556	17.7506	18.9753	19.3163	19.265	18.1752	17.7694	17.9003	17.7022	18.0783	18.7745	1.24134	2.91334	0.236725	0.283965	-0.00405884	0.00826028	1.00056	1.40624	Auxin-responsive family protein
O24578;C0PFA1	20.9691	20.9104	20.9457	20.7102	21.3353	20.9788	20.9953	21.0742	20.7782	20.9329	21.0405	21.3795	0.0663821	0.13457	0.168377	0.449992	-0.00752576	0.0280447	-0.109521	0.185291	Adenylosuccinate synthetase, chloroplastic (AMPSase) (AdSS) (EC 6.3.4.4) (IMP--aspartate ligase)
B4G1K3;A0A1D6NB61	19.8221	19.8011	17.8927	19.9241	20.0638	20.175	19.0607	19.2326	19.2478	18.8686	19.0918	19.5435	0.882306	0.615465	-0.0123749	0.0198698	-0.00837008	0.00426415	0.886311	1.86107	Calcyclin-binding protein
Q9LKL4;A0A1D6N531;A0A1D6N534;A0A1D6N536;A0A1D6N533;A0A1D6N535	22.6697	22.7711	22.8107	25.4161	24.9099	25.331	21.3329	22.8889	24.0595	20.5175	22.4419	25.2845	2.46846	3.9655	-0.0124626	0.00255416	-0.00990168	0.00409746	2.47102	0.821467	Lipoxygenase (EC 1.13.11.-)
A0A1D6K5L6	20.7892	20.8309	20.9518	20.4866	20.976	20.7066	21.1613	20.655	20.79	21.1236	20.9193	20.7724	-0.13425	0.376268	0.069671	0.141475	-0.0114918	0.0241693	-0.215413	0.546339	Glucose-6-phosphate 1-dehydrogenase (EC 1.1.1.49)
P16243	23.8004	24.6105	23.5984	21.3484	21.941	21.1219	24.8057	24.6014	22.6378	25.3025	24.3886	23.6412	-2.53266	2.52103	0.429157	0.19588	-0.0118593	0.00513182	-2.97367	2.27859	NADP-dependent malic enzyme, chloroplastic (NADP-ME) (EC 1.1.1.40)
K7UFU7;A0A1D6Q3E1;A0A1D6Q3E2;A0A1D6Q3E0	22.501	22.4871	22.1711	22.154	22.2064	22.3722	22.1368	22.7349	22.3242	22.3287	21.9154	23.0902	-0.142169	0.490762	0.0461216	0.040565	-0.0122369	0.0196921	-0.200527	0.223541	2-hydroxy-3-oxopropionate reductase
B6T6V5;A0A1D6NMU7;A0A1D6NMU3;A0A1D6NMU5;A0A1D6NMU6;A0A1X7YGQ1;A0A1X7YGK0;A0A1X7YGS0;A0A1X7YGK7;A0A1D6NMU9	20.8214	20.8272	21.1449	20.7668	20.6809	20.7123	20.9195	20.8264	21.0899	20.996	20.9895	21.1423	-0.211175	0.896878	0.0973511	0.457124	-0.0140985	0.0362221	-0.322625	2.35077	Ubiquitin carboxyl-terminal hydrolase (EC 3.4.19.12)
B8A046;A0A1D6HDL0;A0A1D6HDL1	25.7497	26.0194	26.2216	22.4205	24.3422	23.4189	26.6363	25.8516	25.5527	27.0913	26.9591	24.0111	-2.60299	1.98382	0.00700633	0.0021663	-0.0166372	0.0157198	-2.62663	1.07513	Phenylalanine ammonia-lyase (EC 4.3.1.24)
B4G1Y5;A0A1D6H4Q8;A0A1D6H4Q9;A0A1D6H4R0	22.4086	22.5605	22.3975	22.8528	22.6391	22.7767	22.3954	22.1544	22.8697	22.1129	22.131	22.8492	0.300668	1.67374	-0.108789	0.123996	-0.0176309	0.0273163	0.391826	0.71509	NAD(P)-binding Rossmann-fold superfamily protein
J9SKH3;B6SZW0	19.9336	19.4011	19.9924	19.5375	19.4082	19.3957	19.9469	19.5917	19.8443	19.7365	19.7537	19.7451	-0.328605	0.78352	-0.0492121	0.176781	-0.0186087	0.0290102	-0.298002	2.54773	Divinyl chlorophyllide a 8-vinyl-reductase, chloroplastic (EC 1.3.1.75)
B6U7Y1	21.6435	21.4227	21.4403	21.473	21.7059	21.7905	21.2765	21.714	21.5752	21.2934	21.1795	21.8319	0.154332	0.580881	-0.0869439	0.134022	-0.0197544	0.0458734	0.221522	0.425159	Activator of 90 kDa heat shock protein ATPase
A0A1D6ML13;A0A1D6ML15	19.5087	19.712	19.3142	20.0028	20.2271	19.9623	19.2009	19.6251	19.7692	19.1477	19.1549	19.2896	0.552396	1.75909	-0.334375	0.881462	-0.0201232	0.0330375	0.866647	3.10701	Acyl-coenzyme A oxidase 4 peroxisomal
A0A1D6IA78	19.2453	19.3631	19.6267	19.3898	19.642	19.4095	19.3979	19.3306	19.5673	19.7695	19.4741	19.4106	0.068711	0.189366	0.119486	0.383407	-0.0202185	0.0523349	-0.0709934	0.199401	Uncharacterized protein
A0A1D6KWK0;B6TLK1;B6T1G6;B4FFR7;A0A1D6FSJ2;A0A1D6KWK2	22.7654	21.8764	21.9825	22.2143	21.3596	21.4261	21.9851	22.6064	22.0947	21.7418	21.518	22.9615	-0.541449	0.620373	-0.154966	0.115446	-0.0206394	0.0202537	-0.407122	0.31692	60S ribosomal protein L24-2
A0A1D6IBB4;A0A1D6IBB5;A0A1D6IBB9;A0A1D6IBC3;A0A1D6IBC1	21.6841	21.5381	21.5093	22.1762	22.5637	22.256	21.6589	21.2773	21.8622	21.2797	21.737	21.4373	0.754829	2.35947	-0.11477	0.20351	-0.0223064	0.0422825	0.847293	2.04411	glutathione transferase (EC 2.5.1.18)
B6SLX1;A0A1D6F2C6;A0A1D6M6G1	24.1791	23.6338	23.3468	24.4729	24.2348	24.3812	23.4995	23.9884	23.7409	23.1895	23.3596	24.0777	0.643057	1.19124	-0.200668	0.260786	-0.0230287	0.0274121	0.820697	1.3648	Protein groES
A0A1D6KR27	23.0332	22.8041	22.8461	23.4975	23.5752	23.6391	22.7074	22.8276	23.2181	22.6487	22.9671	23.4798	0.676131	2.93982	0.114125	0.148009	-0.0232379	0.0469389	0.538768	1.0304	Prolyl carboxypeptidase like protein
A0A1D6LBZ9;A0A1D6LBZ6;A0A1D6LBZ7;B4FT01	17.7837	19.5876	19.3537	19.3447	17.5934	19.6907	19.3705	19.9942	17.4304	19.6359	19.3345	19.4724	-0.0320314	0.0122792	0.549238	0.285185	-0.0233841	0.00802803	-0.604654	0.389164	Inactive protein FRIGIDA
A0A1D6QNT3;A0A1D6QNT2;A0A1D6QNT6;A0A1D6QNT5;A0A1D6QNS8;A0A1D6QNT1	22.4338	22.451	22.6316	23.1058	23.0146	22.9628	22.3657	22.392	22.8319	22.6606	22.7344	22.9391	0.522275	2.63272	0.248168	0.649953	-0.0244172	0.0512055	0.24969	1.2576	Uncharacterized protein
A0A1D6KMZ7;A0A1D6KMZ8;B4FQZ2;A0A1D6KMZ9;A0A1D6KMZ5	21.4736	21.3536	21.3915	21.7313	21.6573	21.8385	21.4396	21.1847	21.6681	21.3832	21.6082	21.5394	0.336162	2.2158	0.079469	0.19758	-0.0245991	0.0591404	0.232094	1.28282	26S proteasome non-ATPase regulatory subunit 3 homolog A
A0A1D6Q049;A0A1D6Q048	21.1668	21.5464	21.9307	21.2335	21.8627	21.68	21.547	21.3464	21.8327	21.6427	22.0599	21.8311	0.0440992	0.0525039	0.269169	0.656254	-0.0274092	0.0354308	-0.252479	0.495213	adenylate kinase (EC 2.7.4.3)
B4F9C6	18.0754	17.9684	16.8896	20.4453	18.841	20.1575	18.4207	16.6697	17.9358	17.4173	17.7656	20.6071	2.17012	1.59882	0.921258	0.334152	-0.0309493	0.0159125	1.21791	0.468921	Xyloglucan endotransglucosylase/hydrolase (EC 2.4.1.207)
A0A1D6PD99;A0A1D6PDA0	23.1945	23.4188	23.7978	25.2199	25.7557	25.5358	22.5502	23.2101	24.7459	23.1877	23.0914	24.5334	2.03341	3.0089	0.102098	0.0435499	-0.031716	0.0156005	1.8996	1.74517	Glutathione S-transferase L2 chloroplastic
B6SHU5	20.487	19.7615	19.7627	20.7933	20.2163	20.5269	20.065	19.8511	20.1906	19.8229	20.2745	19.9052	0.508427	0.800445	-0.034708	0.0712362	-0.0318311	0.0414971	0.511304	1.10817	Fasciclin-like arabinogalactan protein 7
B4FK45	20.9909	21.5024	22.4093	21.8784	22.3932	22.0941	21.5521	21.4862	21.9599	21.8093	21.6942	21.8712	0.487712	0.480733	0.125512	0.329115	-0.0318584	0.0241993	0.330342	0.979825	Metallo-hydrolase/oxidoreductase superfamily protein
B6SHZ1	23.8053	23.4506	23.5211	24.5368	24.0112	24.05	23.3665	23.7147	23.7944	22.9571	23.3313	24.3539	0.607019	1.40793	-0.0778084	0.0617177	-0.0328916	0.0673831	0.651936	0.654963	Small ribosomal subunit protein uS7c
A0A1D6IJP9	20.7117	21.1996	21.15	20.972	20.8455	21.0694	21.1886	20.7656	21.2072	21.2628	21.5142	20.5371	-0.0581678	0.126872	0.0508703	0.0536796	-0.0333303	0.0542674	-0.142368	0.180544	Alanine aminotransferase 2 (EC 2.6.1.2) (Glutamate pyruvate transaminase 2) (Glutamic--alanine transaminase 2) (Glutamic--pyruvic transaminase 2)
A0A1D6IK08;A0A1D6IK07;B6TUB8;A0A1D6IK09;A0A1D6GL06;A0A1D6I1V8;A0A1D6IK06;A0A1D6IK10	21.0015	21.1979	21.2576	19.2163	19.262	19.3018	21.3762	21.5137	20.6731	21.6879	21.6653	20.4853	-1.89232	4.69635	0.0918128	0.067472	-0.0353457	0.0444421	-2.01948	2.14847	Phospho-2-dehydro-3-deoxyheptonate aldolase (EC 2.5.1.54)
C0P5D8	19.8654	19.9594	19.5631	19.1231	19.1635	19.2603	19.5805	20.6949	19.2188	19.5405	20.1143	19.0139	-0.613641	2.08151	-0.275194	0.19326	-0.0354716	0.0258398	-0.373919	0.511512	Subtilisin-like protease SBT1.3
B6TW83	18.8362	18.9165	18.6712	20.5534	19.0857	19.182	18.8924	18.772	18.8668	18.5838	18.8237	18.8198	0.799048	0.767193	-0.101304	0.507522	-0.0357494	0.166509	0.864602	0.83447	glucan endo-1,3-beta-D-glucosidase (EC 3.2.1.39)
B6UCW8;P80680	21.6496	21.7211	21.682	20.408	20.6748	20.4413	21.6344	22.0735	21.4617	21.8436	21.3307	21.8056	-1.17622	3.77255	-0.0632331	0.0917149	-0.0389709	0.0746811	-1.15195	2.46917	Ferredoxin-thioredoxin reductase, variable chain
A0A1D6H9Z1;P49174	18.9823	19.0739	19.0931	19.7652	19.5036	19.4053	19.3589	19.2274	18.6813	19.0451	17.3318	18.9161	0.508263	1.96911	-0.658194	0.486662	-0.0394446	0.0653482	1.12701	0.939161	Beta-fructofuranosidase, cell wall isozyme
Q08062;A0A1R3MB28	26.7967	26.6413	26.2077	26.2187	26.26	26.2652	26.3596	26.7814	26.6274	26.3866	26.4431	26.8246	-0.300619	0.784029	-0.0380592	0.0722233	-0.0409285	0.0663392	-0.303488	1.03025	Malate dehydrogenase, cytoplasmic (EC 1.1.1.37)
B4FRP8	23.6632	23.9217	24.5458	24.944	25.4188	25.3167	23.9064	23.8134	24.5338	24.0108	24.0989	24.7606	1.18293	1.77613	0.205569	0.248636	-0.0409673	0.0402475	0.936394	1.55567	Plastid-lipid-associated protein 2
A0A1D6INZ6;K7VGX4;A0A1D6FBD8;A0A1D6PBR7;A0A1D6M749;B6SLW1;A0A1D6K120;A0A1D6F4L6	25.0768	25.591	25.332	24.8727	24.1009	24.3019	25.335	25.4481	25.3401	25.1565	25.5306	25.3465	-0.908112	1.52609	-0.0299129	0.0935682	-0.0411275	0.0962097	-0.919327	1.64398	EF-hand domain-containing protein
B6T5R1	20.0174	20.0253	19.9085	20.1449	19.8741	20.1085	20.0555	19.8879	20.1381	20.0961	20.0854	20.2439	0.0588182	0.251154	0.114636	0.568514	-0.0434367	0.202607	-0.0992546	0.428118	Ran-binding protein 1
A0A1D6ILN8;A0A1D6ILT8;A0A1D6ILT9;A0A1D6ILT6;A0A1D6ILT1;A0A1D6ILS7;A0A1D6ILK6;A0A1D6ILR9;A0A1D6ILH4;A0A1D6ILQ5;A0A1D6ILG8;A0A1D6ILP9;A0A1D6ILL8;A0A1D6ILG9;A0A1D6ILN1;A0A1D6ILP8;A0A1D6ILP0;A0A1D6ILT5;A0A1D6ILT3;A0A1D6ILS8;A0A1D6ILU0;A0A1D6ILK2;A0A1D6ILI4;A0A1D6ILJ4;A0A1D6ILP6;A0A1D6ILP1;A0A1D6ILR4;A0A1D6ILR3;A0A1D6ILN3;A0A1D6ILG7;A0A1D6ILN9;A0A1D6ILQ9;A0A1D6ILM5;A0A1D6ILH6	20.6864	20.5074	20.9377	21.0898	21.0072	21.0209	20.7376	20.3533	21.1741	20.5474	20.7808	20.5868	0.32884	1.21288	-0.116637	0.178855	-0.0445086	0.0574315	0.400969	2.19722	Protein transport protein SEC31 homolog B
A0A1D6J0T1;A0A1D6J0T2;A0A1D6J0T0;A0A1D6J0S9;A0A1D6J0T3	22.3344	21.9597	20.6295	20.5566	20.3911	20.2154	21.5395	22.0992	21.4222	21.5572	21.3555	22.0161	-1.25353	1.1195	-0.0440578	0.0530305	-0.0457617	0.027537	-1.25524	2.33914	Chaperone protein dnaJ A6 chloroplastic
A0A1D6IUF2	17.4486	18.8386	20.5604	23.6457	23.7243	23.5877	18.8037	18.6171	19.5666	18.9245	19.9906	20.4617	4.70342	2.19223	0.796552	0.669801	-0.0465927	0.0163429	3.86027	2.9703	Laccase (EC 1.10.3.2) (Benzenediol:oxygen oxidoreductase) (Diphenol oxidase) (Urishiol oxidase)
C4IZS6;A0A1D6F1V0;A0A1D6F1U9;A0A1D6F1U6	20.6542	20.7768	20.4244	20.3546	20.4208	20.0659	20.4479	20.7832	20.7649	20.1158	20.2709	20.4961	-0.338055	1.05811	-0.371075	1.12553	-0.0468642	0.113269	-0.0138442	0.0300398	Amidase 1
B6SKN3;A0A1D6JPD5	20.0389	20.2222	20.0081	21.1893	21.6949	21.3232	19.7956	19.9848	20.6346	19.9315	20.424	20.4357	1.31271	2.86562	0.12541	0.154458	-0.0485865	0.0643542	1.13871	2.14636	Acireductone dioxygenase (Acireductone dioxygenase (Fe(2+)-requiring)) (ARD') (Fe-ARD) (EC 1.13.11.54) (Acireductone dioxygenase (Ni(2+)-requiring)) (ARD) (Ni-ARD) (EC 1.13.11.53)
A0A1D6MLS4;A0A1D6MLS6;A0A1D6MLS1;A0A096SVP6	19.0411	19.1156	19.1911	19.1103	18.5552	18.3976	19.3391	19.2783	18.8789	19.0494	19.1088	18.4686	-0.428234	0.906587	-0.28983	0.507293	-0.0495084	0.119775	-0.187913	0.25045	Octicosapeptide/Phox/Bem1p family protein
A0A1D6F6B1;A0A1D6F6A7;C0P7J4;A0A1D6F6B0;A0A1D6F6B2;A0A1D6F6B4	19.962	19.9046	20.0641	20.5883	21.2667	21.1717	19.8532	19.5174	20.7121	20.1139	20.2984	20.1464	1.03198	2.04801	0.158638	0.165945	-0.0506954	0.0484383	0.822648	1.6989	Aminopeptidase P1
P19023	21.0259	21.3057	20.9454	21.3919	21.253	21.5399	21.3537	20.8559	21.2221	21.074	21.8092	20.7665	0.30258	1.03686	0.0726884	0.0743447	-0.0515531	0.100201	0.178338	0.216624	ATP synthase subunit beta, mitochondrial (EC 7.1.2.2)
A0A1D6HSP3;A0A1D6HSP2	20.5387	20.2558	20.4564	19.4812	19.6707	19.4376	20.2042	20.8734	20.3306	20.57	19.9916	20.0777	-0.887127	2.88612	-0.256277	0.39666	-0.0524012	0.0836369	-0.683251	1.61353	Uncharacterized protein
A0A3B6UDB5;P17703	22.518	20.9192	20.9087	20.739	19.7308	19.8239	20.8708	22.4522	21.183	20.7271	20.4162	21.9091	-1.35072	1.01595	-0.484563	0.29596	-0.0533956	0.0247906	-0.919549	0.759133	deleted
B4FMD3;B4FBY5;A0A1D6GEK0	22.6838	21.7338	21.9877	22.3548	21.8648	22.0654	21.8628	22.2859	22.4182	21.6409	21.7608	22.7133	-0.040062	0.0430123	-0.150632	0.148214	-0.0538616	0.0564324	0.0567087	0.0530822	40S ribosomal protein S23-2
P49086;C4J008;A0A1D6JQR0;A0A1D6JQR2;A0A1D6JQR5	21.7634	22.0511	22.0972	21.3919	21.6091	21.4743	21.9058	22.2148	21.9562	22.2853	21.954	22.1365	-0.478786	1.76346	0.0996793	0.298862	-0.0550353	0.1442	-0.6335	2.27862	15-cis-phytoene desaturase, chloroplastic/chromoplastic (EC 1.3.5.5) (Phytoene dehydrogenase) (Phytoene desaturase)
P33679;C0P7Y2	22.8503	22.4995	22.3018	23.4594	22.7098	23.4721	22.7218	22.4082	22.691	22.082	23.3253	24.0279	0.663253	1.04301	0.538065	0.393289	-0.0564715	0.107972	0.068716	0.0374492	Zeamatin
B4F874	19.2053	19.0845	19.3676	19.8585	19.3203	19.5452	19.5729	19.0657	19.1887	19.3899	20.1037	17.3025	0.355562	0.943343	-0.343707	0.149978	-0.0566394	0.119015	0.64263	0.306282	Acclimation of photosynthesis to environment
P16037;A0A1X7YHC0	22.0993	21.7754	21.8441	21.062	20.6196	20.8075	21.8064	22.2315	21.8538	21.9278	21.6084	22.1624	-1.07656	2.57807	-0.0643692	0.111295	-0.0576611	0.126735	-1.06985	2.18824	Small ribosomal subunit protein uS2c (30S ribosomal protein S2, chloroplastic)
B7ZZP2;A0A1D6FI64	23.0421	22.6612	23.0406	23.6759	23.6132	23.8783	22.7625	22.752	23.4025	22.9241	22.7723	22.952	0.807852	2.24208	-0.0895672	0.150256	-0.0576973	0.0816701	0.839722	2.99978	GTP-binding protein SAR1A (GTP-binding protein SAR1B)
B6UHU2;A0A1D6NLS9;Q41898;B6TF45;A0A1D6FYU5	20.4294	19.4556	17.8065	19.5566	19.3214	19.5612	19.1936	19.2875	19.387	18.9382	17.2089	19.3798	0.249214	0.117882	-0.780399	0.514953	-0.0588519	0.0256904	0.97076	0.658932	ATP synthase subunit epsilon, mitochondrial
A0A1D6E5W5	20.0908	20.403	20.0435	19.9151	19.7011	20.0843	19.8479	20.8375	20.0317	20.0018	19.2981	20.6847	-0.278936	0.816559	-0.244158	0.185403	-0.0599295	0.0643302	-0.0947075	0.0804912	Oxygen-evolving enhancer protein 3
B4FL64;K7US97;B6TQ68;K7UBP7	22.9111	21.9384	21.7089	22.8673	21.639	21.6449	21.9886	22.7806	21.9707	21.9236	21.7781	22.3295	-0.1357	0.0876162	-0.236261	0.306714	-0.0605501	0.0454805	0.0400111	0.0305851	Ribosomal protein L19
B6T9S6;A0A1D6FAT2;K7VNE7;A0A1D6FAT4;A0A1D6FAT7	20.7577	21.027	21.442	21.895	22.2189	22.1828	20.7892	20.8462	21.7732	20.8976	21.3688	21.6615	1.02334	1.98928	0.173114	0.167987	-0.0606499	0.0556909	0.78958	1.49231	Retrotransposon protein SINE subclass
A0A1D6FCW7;A0A1D6FCW8	18.5842	18.483	18.6126	19.5179	19.8094	19.8692	18.3028	18.5195	19.0424	18.4192	18.3954	19.8374	1.17224	3.27595	0.262438	0.191571	-0.0616322	0.0991023	0.848169	0.801846	Putative acetyl-CoA acetyltransferase cytosolic 2
B6T1Q3	20.9023	20.3958	17.7936	20.5691	20.3749	20.8435	19.3635	20.4312	19.486	19.1514	19.3463	20.4435	0.898572	0.389539	-0.113146	0.0757775	-0.0629978	0.0205734	0.94872	1.04994	Costars family protein
B4FS65	20.666	20.8192	20.5326	21.55	21.5256	21.575	20.3274	20.5748	21.3077	20.1212	20.887	21.7071	0.877591	3.32374	0.168482	0.112169	-0.0640157	0.0734574	0.645093	0.634774	Cysteine proteinases superfamily protein
B6TH42;A0A1D6QV67	20.96	20.7354	20.9304	21.2412	20.8145	20.9624	20.8374	20.8688	21.1141	20.603	20.4862	20.7872	0.13075	0.383049	-0.314627	1.19475	-0.0648346	0.225706	0.380543	1.17172	60S ribosomal protein L9
B4G072;A0A1R3M158	24.7389	24.704	25.0258	25.517	25.7777	25.7934	24.7147	24.7306	25.2198	24.8279	24.7776	25.2096	0.87313	2.5219	0.0499865	0.0823336	-0.0654303	0.122843	0.757713	2.01254	DIMBOA UDP-glucosyltransferase BX9 (EC 2.4.1.202) (2,4-dihydroxy-7-methoxy-2H-1,4-benzoxazin-3(4H)-one 2-D-glucosyltransferase BX9) (Protein BENZOXAZINLESS 9)
B4FI21;A0A1D6QLF5;A0A1D6QLF9	18.6212	17.6476	17.7096	17.2695	17.3924	17.8647	18.7439	17.7381	17.6939	17.7331	17.5544	17.4728	-0.483942	0.595802	-0.471849	0.601254	-0.0658239	0.0484848	-0.0779165	0.147086	ARM repeat superfamily protein (Eukaryotic initiation factor 5C CG2922-PF, isoform F)
C0PDG3;A0A1D6MXW5	20.8598	20.9446	20.8413	20.8687	20.7681	20.797	20.9545	20.974	20.919	20.7869	20.7965	20.8487	-0.0706253	0.742744	-0.138438	2.27978	-0.0672639	0.878998	0.000548681	0.0050596	Heat shock protein 90-6 mitochondrial
C0PFX0;A0A1D6HCE6;A0A1D6HCE5	17.8579	18.472	18.7773	19.7936	19.393	19.7497	18.6311	18.2083	18.4725	18.2821	18.8021	18.2084	1.27633	1.88905	-0.00641886	0.00944087	-0.0682112	0.081076	1.21454	2.23862	Glucose-6-phosphate 1-dehydrogenase (EC 1.1.1.49)
A0A1D6JIM7;B6TB84	22.269	22.9269	22.8013	22.5228	22.7259	22.9981	22.6884	22.8255	22.6929	22.5921	22.6205	22.8784	0.0832005	0.124672	-0.0385736	0.140609	-0.0698229	0.123547	0.0519511	0.114222	Soluble inorganic pyrophosphatase (EC 3.6.1.1) (Pyrophosphate phospho-hydrolase)
B6T927	23.7412	23.786	23.9525	22.6446	22.8947	22.8929	24.0284	24.0161	23.6449	24.0087	23.8859	23.9203	-1.01582	3.19427	0.0418097	0.115967	-0.0699444	0.189386	-1.12757	3.61757	NAD(P)H-quinone oxidoreductase subunit S chloroplastic
A0A096QXB7	22.929	22.8715	22.7211	23.2476	23.0647	23.2225	22.6848	23.0941	22.9537	22.3713	22.6439	23.4175	0.337728	1.79333	-0.0999622	0.107558	-0.0703138	0.200448	0.367376	0.504442	Annexin
A0A1D6KSB0;A0A1D6KSB1;A0A1D6KSB2;A0A1D6KSB3;A0A1D6KSB4	22.0559	22.2742	22.2925	21.6345	21.1845	21.4444	22.5034	22.1683	22.1646	22.5076	22.3912	21.6897	-0.786429	2.18906	-0.0825844	0.10679	-0.0712121	0.202551	-0.775057	1.26785	Protein TIC110 chloroplastic
B6SR15	22.8479	22.4643	22.4772	21.9837	22.3636	22.2503	22.672	22.8903	22.4427	22.6649	22.4643	23.0898	-0.397265	1.10652	0.0713393	0.115087	-0.0718759	0.148394	-0.54048	1.17622	Rhodanese-like domain containing protein
A0A1D6K0A0	23.2018	23.2552	23.3195	23.4772	23.0223	23.4283	22.9881	23.4005	23.605	22.9257	23.0599	23.6039	0.0504119	0.124517	-0.134705	0.186754	-0.0723661	0.145671	0.11275	0.16854	Calvin cycle protein CP12-2 chloroplastic
K7TT73;A0A1D6PVR8;B4G0E1	24.574	24.3415	24.2165	24.4033	23.9464	24.0174	24.2815	24.8359	24.2378	24.0994	23.9645	24.6269	-0.254982	0.653926	-0.221451	0.326114	-0.0743688	0.124128	-0.1079	0.16447	30S ribosomal protein S3, chloroplastic
K7UEH3;A0A1D6IYF6;A0A1D6IYG0;A0A1D6IYF8;A0A1D6IYF7	19.7114	19.655	19.3574	18.9389	18.9385	19.128	19.6769	19.563	19.7099	19.7493	19.7427	19.438	-0.572815	1.97317	-0.00662231	0.0197037	-0.0753314	0.252224	-0.641524	2.2224	RNA-binding KH domain-containing protein
B4FT76	21.4809	21.7856	22.069	21.6662	21.8008	21.7202	21.6305	22.3828	21.5487	21.6759	21.3606	21.8351	-0.0494741	0.102066	-0.230092	0.313691	-0.0754547	0.0848534	0.105163	0.294196	ABC transporter I family member 6 chloroplastic (ATP-dependent transporter ycf16)
A0A1D6KFZ0;A0A1D6KFY8;A0A1D6KFY9	22.0618	21.9799	22.1092	22.2185	22.4391	22.3153	22.0313	21.946	22.4004	22.0147	21.9326	22.2395	0.274007	1.67922	-0.0636438	0.141242	-0.0756092	0.201791	0.262042	1.10253	Sulfurtransferase
B6TFS9;A0A1D6QK06;A0A1D6QK04;C4IY62;C0P6T1	21.4048	21.4379	21.4154	21.4063	21.8086	21.7173	21.2358	21.6317	21.6182	21.1696	21.4158	21.5851	0.224695	0.854762	-0.105084	0.232786	-0.0758864	0.228296	0.253893	0.672247	14-3-3-like protein A
B6SL10	22.8267	22.6378	22.7599	23.8863	23.6468	23.5995	22.7127	22.3577	23.3919	22.4671	23.0791	22.9882	0.969386	3.12279	0.024044	0.0224021	-0.0792726	0.0916059	0.86607	1.83442	Fasciclin-like arabinogalactan protein 2 (Fasciclin-like arabinogalactan protein 8)
B4FRC9	22.7197	22.6362	22.5379	23.0613	23.3419	22.8291	22.4299	22.8989	22.8093	22.5513	22.289	23.1578	0.44617	1.32765	-0.0467014	0.0546459	-0.0814234	0.205594	0.411448	0.623231	Aldolase-type TIM barrel family protein (Transaldolase 2)
C0PJN3	19.2561	19.7245	19.5166	19.2751	20.093	19.2137	19.0303	19.7656	19.9465	19.2619	19.4695	20.0141	0.0282027	0.0302212	0.00103887	0.000943908	-0.0817305	0.0937741	-0.0545667	0.0519258	Alpha/beta-Hydrolases superfamily protein
K7URA3;A0A1D6PUC0;K7TWH5;A0A1D6PUB1;A0A1D6PUB2;A0A1D6PUB3;A0A1D6PUB5	19.7218	20.4215	20.7543	21.0885	21.2039	21.2242	20.142	19.9363	21.0781	20.8277	20.8756	20.2189	0.872999	1.32998	0.255293	0.2462	-0.0862732	0.0646039	0.531432	1.15938	4-aminobutyrate--pyruvate transaminase (EC 2.6.1.96)
B4FRX2;A0A1D6IT94;A0A1D6IT93;A0A1D6IT99;A0A1D6ITA1;A0A1D6ITA2;A0A1D6IT97;A0A1D6IT96	20.8598	20.6811	20.8145	20.7926	20.8715	20.6978	20.6914	20.8894	21.034	20.762	20.5243	21.2953	0.00214195	0.0095985	-0.0110842	0.0147621	-0.0864544	0.313037	-0.0732282	0.113837	ACT domain-containing protein ACR (Protein ACT DOMAIN REPEATS)
A0A1D6FAW5	22.2286	22.0062	21.8965	20.4008	20.8567	20.6253	21.758	22.5288	22.1045	22.057	21.9364	22.3519	-1.41613	3.00582	-0.0153465	0.0200622	-0.0866737	0.130948	-1.48746	2.92787	Peptidyl-prolyl cis-trans isomerase (PPIase) (EC 5.2.1.8)
C0P3R8	22.5831	22.2605	22.5187	23.1608	23.0372	23.4575	21.8949	22.8421	22.889	22.3115	22.0448	23.5487	0.764393	2.06572	0.0929972	0.0568508	-0.0879275	0.0926512	0.583469	0.536385	Glutathione peroxidase
A0A1D6MYX6;A0A1D6MYX4;A0A1D6MYY0;A0A1D6MYX9;A0A1D6MYX1	19.0844	19.4115	19.4805	19.7186	19.6861	19.4317	19.4654	19.0683	19.7065	19.7372	19.7718	19.1081	0.28666	0.877368	0.125633	0.166253	-0.0879288	0.146946	0.0730979	0.113327	beta-galactosidase (EC 3.2.1.23)
A0A1D6J5X9;A0A1D6ECC9;A0A1D6ECD2;A0A1D6J5X7;B6TRW8;B6TFG5;A0A1D6ECC8	21.1842	21.2343	20.197	21.5897	21.0588	21.0627	21.2747	20.6461	20.9596	21.1777	21.6206	19.7926	0.365239	0.406702	-0.0965652	0.0576035	-0.0883268	0.0813971	0.373477	0.256916	dihydrolipoyllysine-residue succinyltransferase (EC 2.3.1.61)
B4FV78	22.6462	22.9539	22.3313	21.9644	22.3115	22.0869	22.395	23.0512	22.7607	22.6988	22.2393	22.9383	-0.522872	1.19051	-0.110179	0.146599	-0.0918433	0.128976	-0.504536	1.0352	Acyl carrier protein
C0P4T2	23.6987	23.7956	24.1679	23.5138	24.0846	23.9717	24.1122	23.7239	24.1024	23.938	24.0177	23.74	-0.0307369	0.046615	-0.0809333	0.205516	-0.0920881	0.182939	-0.0418917	0.0763203	Patellin-1
A0A1D6PA27;A0A1D6PA21;K7WDG3;A0A1D6PA09;A0A1D6K3D9;A0A1D6PA12;A0A1D6PA10;A0A1D6PA23;A0A1D6K3D8;A0A1D6PA07;A0A1D6PA04	19.5196	20.2069	20.2844	20.1969	20.2762	20.4983	20.1143	19.9139	20.2685	20.1461	20.5905	19.9971	0.320143	0.545941	0.14565	0.285733	-0.0952613	0.132928	0.0792319	0.14759	Beta-adaptin-like protein C
A0A1D6M323	24.7828	24.3643	23.7934	23.72	23.1566	23.3333	24.2289	24.8083	24.1919	24.2321	23.9386	24.5457	-0.910198	1.28728	-0.170873	0.255643	-0.0961711	0.0986847	-0.835496	1.58687	Ribosomal protein
A0A1D6JYN5;B6TDH3;A0A1D6JYN2	19.5594	18.4226	18.9117	19.6216	19.7701	19.7119	18.925	19.2125	19.0501	18.3886	18.9773	19.5154	0.736635	1.0421	-0.102079	0.109958	-0.097943	0.103835	0.740772	1.06057	Protein MODIFIER OF SNC1 11
B7ZZ42;A0A1D6MWU6;A0A1D6MWU7;A0A1D6MWV2;A0A1D6MWU8	23.2654	23.5627	23.3564	22.6998	22.5637	22.6007	23.7139	23.3246	23.4428	23.6357	23.735	22.6853	-0.773454	2.87489	-0.141754	0.149233	-0.0989265	0.273747	-0.730627	1.01753	Heat shock 70 kDa protein 3
A5H8G4;A0A1D6MSC0	22.9902	22.979	22.8664	23.5923	23.7546	23.4756	23.0923	22.9339	23.1108	22.6515	22.9454	23.0427	0.662303	2.73968	-0.16583	0.565247	-0.100506	0.663285	0.727627	2.15516	Peroxidase 1 (EC 1.11.1.7) (Plasma membrane-bound peroxidase 1) (pmPOX1)
A0A1D6KE29;A0A1D6KE24;A0A1D6KE28;A0A1D6KE31;A0A1D6KE25	26.5702	26.7627	26.6292	26.4409	26.2977	26.2387	26.9338	26.5843	26.7505	26.8439	27.0093	26.3994	-0.328265	1.78037	-0.00533676	0.00842914	-0.102179	0.368857	-0.425107	1.04135	Heat shock protein 70
A0A1D6HR40	20.3489	20.2395	20.3102	22.1427	21.4414	21.5676	20.3099	19.7675	21.1286	19.9365	20.8415	20.0435	1.41766	2.53837	-0.128129	0.0937688	-0.102439	0.0920186	1.44335	1.80411	Dirigent protein
B4FBW5;A0A1D6NT65;A0A1D6NT68	20.6959	20.3888	20.8855	20.5475	21.5384	21.1356	20.7995	20.2759	21.2034	20.8418	20.7872	21.0922	0.417083	0.576758	0.147444	0.199594	-0.10288	0.123301	0.166758	0.213973	Probable cinnamyl alcohol dehydrogenase (EC 1.1.1.195)
B6T2N3	21.1444	20.8077	20.6082	20.1386	20.4562	20.2611	20.9663	21.4022	20.5014	21.1348	20.6186	21.141	-0.568137	1.45189	0.00812594	0.00855498	-0.103219	0.12442	-0.679482	1.589	Peptide-methionine (R)-S-oxide reductase (EC 1.8.4.12)
Q5EUD6;A0A1D6LZ74;A0A1D6LZ75	20.6586	20.4569	20.4504	20.7373	20.2654	20.6292	20.2698	20.8744	20.7319	20.1388	20.6017	20.9706	0.0219905	0.0476046	-0.0549793	0.0632874	-0.103393	0.204969	-0.0264231	0.031846	protein disulfide-isomerase (EC 5.3.4.1)
K7UPV6	20.1547	20.6279	20.6186	21.7474	20.2306	20.8198	21.0766	20.2947	20.3408	19.8528	21.0481	22.7384	0.465492	0.424254	0.642389	0.298115	-0.103603	0.12768	-0.2805	0.106971	Pathogenesis-related protein3
A0A1D6F3N9;C4J1J9	24.0406	23.6231	23.301	21.7041	21.748	21.7908	23.7831	24.1897	23.3033	23.7695	23.4618	23.4748	-1.90727	3.04547	-0.189984	0.277431	-0.103771	0.112687	-1.82106	4.21188	Elongation factor Ts, mitochondrial (EF-Ts) (EF-TsMt)
B6T7B2	23.9286	23.5281	23.7826	24.2959	23.9303	23.7438	23.8899	23.9018	23.7591	23.5266	23.5525	24.1934	0.24354	0.537367	-0.092769	0.155815	-0.103834	0.342061	0.232475	0.356044	30S ribosomal protein S4, chloroplastic
A0A1D6ICF3;A0A1D6ICF2	20.4968	21.1	21.4047	21.4424	21.9386	21.6245	21.2445	20.5647	21.5073	20.9593	21.1993	21.322	0.668009	1.03333	0.0546913	0.0632964	-0.105014	0.0970577	0.508304	1.3231	Malvidin galactosylase UGT88C3 (UDP-glycosyltransferase 88C3)
B4FAL8;A0A1D6N397	21.2938	21.5228	21.798	21.7113	22.1487	21.9885	21.5275	21.678	21.7282	21.6111	21.3951	21.9155	0.411323	0.9953	-0.00398509	0.00805833	-0.106368	0.269978	0.30894	0.713829	Methanethiol oxidase (EC 1.8.3.4)
B6SI39;A0A1D6LJJ2;A0A1D6LJJ0	24.6876	24.4355	24.2228	24.809	24.323	24.6024	24.4357	24.7965	24.4337	23.9914	24.1388	24.9224	0.129482	0.265797	-0.204434	0.260101	-0.10667	0.231797	0.227246	0.285197	60S ribosomal protein L9
B4FS03;A0A1D6KEX4;A0A1D6KEX3;A0A1D6MVL0	21.2605	21.1912	21.653	21.2023	21.4944	21.5729	21.5414	21.1943	21.6906	21.4673	21.3579	21.9066	0.0549367	0.108652	0.101826	0.172873	-0.107177	0.200821	-0.154066	0.311372	adenine phosphoribosyltransferase (EC 2.4.2.7)
B6U4G5	23.3867	23.6099	23.7445	24.0999	23.4165	23.5681	23.9641	23.5306	23.5691	23.7182	23.9725	22.5164	0.114498	0.188759	-0.285587	0.239465	-0.107604	0.245223	0.29248	0.232088	Beta-propeller domain of methanol dehydrogenase type (Beta-propeller domains of methanol dehydrogenase type)
A0A1D6H1G0	21.3569	21.3108	20.9776	23.1843	23.4473	23.3549	20.8204	20.9506	22.1978	20.8292	21.0701	22.6508	2.11373	3.92355	0.193733	0.0961969	-0.107838	0.0839176	1.81216	1.45933	4-hydroxyphenylpyruvate dioxygenase
C0P455;A0A1D6HTM2	22.1626	21.554	21.6403	22.4719	21.7122	21.4901	21.8142	22.0101	21.8603	21.3807	21.6693	22.3086	0.105766	0.108286	-0.108656	0.143774	-0.109203	0.212843	0.105218	0.0928267	60S ribosomal protein L4-1
P25460;B6T2A5;A0A1D6E6T5	22.1308	21.151	21.4619	21.9187	21.1232	20.9884	21.5816	22.1147	21.3776	21.4441	21.564	22.0877	-0.237824	0.227172	0.00734138	0.00816696	-0.110023	0.109584	-0.355189	0.432976	Small ribosomal subunit protein uS17 (40S ribosomal protein S11)
A0A1D6JIT4;A0A1D6E5A2;A0A1D6E599;A0A1D6E598;A0A1D6E5A0;A0A1D6JIV4;A0A1D6JIT2;A0A1D6E5A1;A0A1D6E5A3;A0A1D6JIW7;A0A1D6JIW5;A0A1D6E5D5;C0P3E1;A0A1D6JIX4;A0A1D6JIV7;A0A1D6JIT9;A0A1D6E5C7;A0A1D6E5D9;A0A1D6JIX3;A0A1D6E5D8;A0A1D6JIX0;A0A1D6E5D3;K7UNI0;A0A1D6E5E0;A0A1D6JIX7;A0A1D6JIT6;A0A1D6E5B1;A0A1D6JIT7;A0A1D6E5A8;A0A1D6JIW9;A0A1D6JIW0;A0A1D6JIT5;A0A1D6E5B0;A0A1D6E5B9;A0A1D6JIU6	18.3174	20.0355	19.4817	19.5785	18.7407	19.1481	19.3018	19.2847	19.5869	19.3829	19.3157	19.3171	-0.122417	0.0767682	-0.052578	0.20174	-0.112951	0.0770905	-0.18279	0.306664	Transportin-1 (Importin beta-2) (Karyopherin beta-2)
B4FAM6;A0A1D6L548;A0A1D6L554;A0A1D6L550;A0A1D6L551	23.9577	23.2721	23.1988	23.9773	23.1578	23.0965	23.3268	24.1343	23.309	22.932	23.2504	23.9804	-0.06567	0.0611044	-0.202421	0.187385	-0.113829	0.113443	0.0229212	0.0181111	60S ribosomal protein L13a-1
A0A1D6GGL6;A0A1D6GGL7	20.2407	19.4498	19.8384	20.7651	20.4755	20.7756	19.6639	20.2908	19.9164	19.3316	17.5318	20.7933	0.829056	1.53793	-0.738109	0.314159	-0.114023	0.145008	1.45314	0.698543	SWIb domain-containing protein
B6TDR5	23.0693	23.2838	23.1513	22.6671	22.271	22.3249	23.4184	23.2641	23.1665	23.3581	23.4891	22.3838	-0.747079	2.23864	-0.206015	0.226138	-0.114916	0.524493	-0.65598	0.821083	Geranylgeranyl diphosphate reductase, chloroplastic (EC 1.3.1.83) (Geranylgeranyl reductase)
A0A1D6JTE5;A0A1D6JTE3;B6TAX5;A0A1D6JTD8;A0A1D6JTE1;A0A1D6JTE8;A0A1D6JTE4;A0A1D6JTD7	21.7372	21.4334	21.3589	21.2795	21.6584	21.6663	21.3166	22.2597	21.3051	21.3708	21.2255	21.6467	0.024896	0.049588	-0.212772	0.24802	-0.117265	0.127689	0.120403	0.271583	superoxide dismutase (EC 1.15.1.1)
B4FBP0;A0A1D6QSU2;A0A1D6QST7;A0A1D6QST5;A0A1D6QSU3	20.887	20.9742	20.6383	21.147	20.7755	21.0388	20.9574	21.1653	20.7324	20.8375	21.02	21.0397	0.153907	0.442564	0.0140165	0.0336764	-0.118525	0.300037	0.0213655	0.057854	T-complex protein 1 subunit eta (TCP-1-eta) (CCT-eta)
P11428;B6T056;A0A1D6INM9;A0A1D6INM6;A0A1D6INM8;A0A1D6INM7;A0A1D6PAB8	25.2988	24.7823	24.8362	25.9884	26.3867	26.0264	24.8091	25.5949	24.8738	24.3985	24.7329	26.2272	1.16137	2.30237	0.0269362	0.0144759	-0.120153	0.148937	1.01428	0.814658	Superoxide dismutase [Cu-Zn] 2 (EC 1.15.1.1)
B6T8U0;A0A1D6NDP1	21.4124	20.4348	18.0598	20.1016	19.8746	20.25	20.1857	20.4627	19.6201	19.4306	17.3022	20.6568	0.106433	0.0359884	-0.959644	0.402067	-0.120534	0.0399431	0.945544	0.406816	Plasminogen activator inhibitor 1 RNA-binding protein
A0A1D6HYS3	19.1443	19.0378	18.9913	19.4063	19.7983	19.4324	18.8952	18.9847	19.6596	18.6966	18.8292	19.8988	0.487837	1.65434	-0.0383072	0.0285683	-0.122002	0.190239	0.404142	0.431102	Phosphoglucosamine mutase family protein
C0PD01	20.5878	19.8453	20.5441	20.844	19.977	20.6035	20.4892	20.173	20.6814	20.1309	20.2862	20.0458	0.149112	0.158339	-0.293566	0.829536	-0.122178	0.162581	0.320501	0.526499	Fasciclin-like arabinogalactan protein 10
K7UW74;A0A1D6FI70;A0A1D6FI72;K7VS24;A0A1D6FI78	21.0662	21.458	21.5704	20.9998	21.0832	20.8858	21.5043	21.4631	21.5036	21.4324	21.9432	21.1479	-0.375321	1.08128	0.0174961	0.025139	-0.125422	0.337686	-0.518239	1.01523	dihydrolipoyl dehydrogenase (EC 1.8.1.4)
A0A1D6GLS4	22.2295	22.2656	22.6728	23.5709	23.5565	23.6858	22.355	22.4055	22.7863	22.0095	22.2196	23.1323	1.21512	2.92231	-0.061814	0.0576917	-0.126319	0.255013	1.15061	1.5301	Serpin-Z1
B6SU61	20.0427	19.9019	20.2264	19.6798	20.097	19.9502	20.2634	19.9303	20.3721	20.3185	20.262	20.6193	-0.148006	0.407513	0.211311	0.538881	-0.131611	0.333461	-0.490929	1.388	Tic62 protein
Q5GAV4	19.0566	19.2309	18.8443	20.4816	20.6105	20.6426	19.314	18.8436	19.3709	18.687	18.9526	19.0519	1.53428	3.63605	-0.279023	0.629989	-0.132245	0.262311	1.68106	3.82889	Pathogenesis-related thaumatin superfamily protein
B4G0S0;A0A1D6G4I9;A0A1D6G4I8;A0A1D6G4J2	21.5643	21.61	21.6779	22.3	22.3104	22.3031	21.5056	21.8094	21.9397	21.4933	21.375	22.2646	0.68708	4.4951	-0.0405852	0.045155	-0.134133	0.43242	0.593532	0.998085	Uridine 5'-monophosphate synthase (EC 2.4.2.10) (EC 4.1.1.23)
C0PDS6	19.9533	19.9715	18.1892	19.7797	20.1982	19.6873	19.3711	19.6156	19.5306	19.82	19.5406	18.1465	0.517052	0.351139	-0.336701	0.256155	-0.134391	0.0796191	0.719362	0.594605	14-dihydroxy-2-naphthoyl-CoA thioesterase 1
A0A1D6JT22;A0A1D6JT18;A0A1D6JT16;A0A1D6JT14;A0A1D6JT15;A0A1D6JT13;C0P930	21.981	21.6715	21.5978	22.224	21.8916	21.9812	21.802	21.7126	22.144	21.8697	21.9811	21.7072	0.282181	0.852839	-0.0335668	0.0768766	-0.136115	0.316027	0.179633	0.636795	ATP synthase subunit gamma
A0A1D6LQX4;A0A1D6P3Y9;A0A1D6P3Y6;A0A1D6P3Z0;K7VWA7;A0A1D6P3Y5;A0A1D6H2M1;B4FMZ5;A0A1D6H2M0	18.2723	19.3963	18.3585	18.6774	17.6621	18.3546	18.9795	18.7061	18.7543	19.7057	19.659	18.4271	-0.44438	0.400983	0.450616	0.454871	-0.137594	0.13701	-1.03259	0.938072	Proteasome subunit beta type
A0A1D6NMW5	19.595	19.7427	20.0467	18.4	19.8254	17.6667	20.3516	19.9416	19.5053	20.5978	19.9825	19.4922	-1.16415	0.833818	0.0912959	0.0800454	-0.138037	0.189911	-1.39348	0.916722	protein-serine/threonine phosphatase (EC 3.1.3.16)
K7VEU4;A0A1D6FNF7;A0A1D6FNF9	17.785	17.5311	17.3318	18.1048	17.6779	17.4474	17.3762	18.1993	17.4886	17.4067	17.8846	18.3581	0.194089	0.345146	0.195072	0.199423	-0.138762	0.182854	-0.139744	0.155936	Ubiquinone biosynthesis protein ubiB
Q9SE94;A0A1R3MQ97;A0A1D6L978;A0A1D6L981;A0A1D6L977;A0A1D6L979;A0A1D6GER4;A0A1D6L980	21.0827	21.4503	21.4956	21.0657	20.7652	21.0189	21.7966	21.1008	21.5533	21.5456	22.1182	21.1459	-0.392925	1.15027	0.119672	0.125918	-0.140674	0.227321	-0.653271	1.03226	Methylenetetrahydrofolate reductase (NADH) 1 (EC 1.5.1.54) (ZmMTHFR1)
K7V9P7	21.673	21.7576	21.6511	21.218	21.6442	21.6303	21.5655	21.9385	22.0131	21.8053	21.7329	22.238	-0.196418	0.614432	0.0863654	0.153792	-0.145127	0.43745	-0.42791	0.950111	3-oxoacyl-[acyl-carrier-protein] synthase I, chloroplastic (EC 2.3.1.41) (Beta-ketoacyl-ACP synthase I)
Q9SAQ3;Q43266;A0A1D6QBT1	20.1608	20.0321	20.4981	19.841	19.8306	19.878	20.4833	20.3586	20.2858	20.3954	20.6946	20.0696	-0.3805	1.27759	0.0106208	0.0186428	-0.14554	0.411067	-0.536661	1.38327	Proliferating cell nuclear antigen
A0A1D6QCG6;A0A1D6QCF7;A0A1D6QCF9;B6TKY3;A0A1D6HN01;A0A1D6QCG5;A0A1D6QCG0;A0A1D6HN02;A0A1D6QCG2;A0A1D6HN05;A0A1D6HN04	20.7476	20.8832	21.0609	20.9656	20.5625	21.0132	21.1833	21.125	20.8242	20.9029	21.0037	20.7948	-0.050113	0.106809	-0.143724	0.495454	-0.146983	0.439133	-0.0533714	0.125997	T-complex protein 1 subunit alpha (CCT-alpha)
A0A1D6HW78;A0A1D6HW76;A0A1D6HW79	18.6292	18.3434	19.112	20.0808	20.4413	20.2279	17.8196	18.5286	20.1776	18.9823	19.1242	19.7698	1.55514	2.48446	0.450185	0.239975	-0.147027	0.070103	0.957933	1.65405	ABC2 homolog 13
B4FHX3;A0A1D6GPR5;B4FRN9;B4FGL4;K7UZY7;K7U8V8;K7UJS5	22.1579	21.4288	21.4323	21.6576	21.0913	20.9383	21.5557	22.2215	21.6845	21.3277	21.2978	22.1792	-0.443918	0.609716	-0.219007	0.244701	-0.147554	0.176788	-0.372465	0.441082	60S ribosomal protein L23
A0A1D6LEN8;A0A1D6LEN7;A0A1D6LEN9;A0A1D6LEP2	20.3506	20.2946	20.1745	20.8416	20.5663	20.4312	20.1257	20.4502	20.6871	19.9701	19.9363	21.0102	0.339853	1.21493	-0.115424	0.10734	-0.147756	0.360706	0.307521	0.3415	MA3 domain-containing protein
A0A1D6GIR2	18.6798	18.7451	18.4667	22.1426	21.1444	21.6683	18.1505	18.6575	19.5293	17.9949	18.6022	21.1092	3.02126	3.26067	0.456358	0.166236	-0.148572	0.132994	2.41633	1.14117	glucan endo-1,3-beta-D-glucosidase (EC 3.2.1.39)
A0A1D6N718;B5AMJ8;A0A1D6N719;A0A1D6N717;A0A1D6N722;A0A1D6N720	22.9352	23.0746	23.0518	23.0548	23.1316	23.1134	23.0494	23.0431	23.4174	23.313	23.1288	23.2236	0.0793947	0.74357	0.0518341	0.142732	-0.149439	0.497893	-0.121878	0.985103	Alpha-1,4 glucan phosphorylase (EC 2.4.1.1)
B4FBV8	21.0393	20.7334	20.2179	20.4279	19.7254	20.0447	20.7816	21.0087	20.6494	20.3504	20.5612	21.0709	-0.597507	0.886278	-0.152383	0.253988	-0.14971	0.223442	-0.594834	0.943448	Eukaryotic translation initiation factor 3 subunit G (eIF3g) (Eukaryotic translation initiation factor 3 RNA-binding subunit) (eIF-3 RNA-binding subunit) (Eukaryotic translation initiation factor 3 subunit 4)
A0A1D6IKD2	21.263	21.4423	21.6216	21.5493	21.5955	21.6355	21.5804	21.4584	21.7379	21.621	21.3005	21.6369	0.151118	0.640557	-0.0727514	0.206522	-0.149896	0.498206	0.0739733	0.262548	FAD/NAD(P)-binding oxidoreductase family protein
B4F8R5;A0A1D6HKN1;A0A1D6HKN2;A0A1D6HKN4;A0A1D6HKN3	20.0645	20.4654	20.4866	20.3891	20.4097	20.4542	20.6749	20.6542	20.1425	20.2406	20.1851	20.6817	0.0788314	0.221802	-0.12139	0.199259	-0.151676	0.274446	0.0485452	0.111065	Putative beta-D-xylosidase 7
B6TD54	20.6799	20.8341	21.1505	21.0356	21.0866	21.0869	20.8697	20.8051	21.4455	21.0071	21.2274	20.8535	0.181545	0.579643	-0.0107778	0.0154853	-0.151929	0.243661	0.0403938	0.135711	ATP citrate synthase (EC 2.3.3.8)
A0A1D6MDL1;A0A1D6MDL2;B6SKZ9;B6SHY8;B4FGC8;B6SGF1;A0A1D6FPV2	21.7959	21.9259	21.6945	21.9135	21.2788	21.8436	21.5969	22.1198	22.1557	21.8979	21.7532	22.4326	-0.126815	0.235395	0.0704168	0.0914393	-0.152039	0.324176	-0.34927	0.534255	40S ribosomal protein S12
C0PBY7	22.8113	22.5108	22.0365	21.3523	21.5123	21.6841	22.376	22.183	23.2561	22.7535	22.746	23.082	-0.936602	1.72724	0.255479	0.297597	-0.152185	0.140927	-1.34427	3.10684	Nucleoside diphosphate kinase (EC 2.7.4.6)
A0A1D6E839;A0A1D6E838	18.9873	19.0613	19.0227	19.7027	19.6169	19.7148	19.2242	19.0057	19.2984	19.1756	19.3497	19.6853	0.654322	4.19791	0.227409	0.584893	-0.152316	0.77643	0.274597	0.833906	Topoisomerase-like protein
B6U7D8;O24562;A0A1D6H301	22.9953	22.9967	23.0678	22.9699	23.1766	23.0309	23.0047	23.1624	23.3499	23.1479	23.167	23.2626	0.0391967	0.233924	0.0201664	0.0663871	-0.152376	0.674193	-0.133346	0.876547	Probable cinnamyl alcohol dehydrogenase (EC 1.1.1.195)
A0A1D6E8D9;A0A1D6E8D6	20.1282	19.4623	19.5483	19.3474	19.2162	19.2394	19.8732	20.032	19.6979	19.9395	19.8125	20.0184	-0.445258	0.979812	0.0557575	0.18757	-0.154777	0.268926	-0.655792	3.08643	Eukaryotic translation initiation factor 4B2
B4FTQ1;A0A1D6J2N7	17.9119	18.1377	18.65	18.9455	17.9836	18.1297	18.1193	18.1444	18.9124	18.5073	18.9793	17.7749	0.119731	0.117624	0.028499	0.0217854	-0.158814	0.177511	-0.0675824	0.0503685	Arginase 1, mitochondrial (EC 3.5.3.1) (Arginine amidohydrolase 1)
B4F8K1;A0A1D6JDP4;B4FSG3;A0A1D6KA25;A0A1D6KA21;A0A1D6KA20	23.6614	23.2559	23.6116	24.2621	23.4229	23.457	23.5485	23.798	23.6622	23.2268	23.224	23.7718	0.204341	0.270548	-0.262033	0.598555	-0.159918	0.472737	0.306457	0.392988	60S ribosomal protein L7-2
B4FGF5;A0A1D6K1V4	21.5536	21.5702	21.1886	22.4222	22.1218	22.3219	21.2863	21.5223	21.9876	21.059	21.4051	22.22	0.851137	2.29471	-0.0373465	0.0313808	-0.161241	0.267874	0.727242	0.9583	hydroxyacylglutathione hydrolase (EC 3.1.2.6) (Glyoxalase II)
A0A1D6DTM6;A0A1D6DTN2;A0A1D6DTN0;A0A1D6DTM5;A0A1D6DTM4;A0A1D6DTM3;A0A1D6DTN1	19.8134	19.7748	20.3515	20.1987	20.5724	21.0936	19.6993	20.164	20.5606	19.9638	19.6658	20.8704	0.641651	0.9396	0.0254008	0.0192311	-0.161353	0.199928	0.454896	0.437652	Anamorsin homolog (Fe-S cluster assembly protein DRE2 homolog)
P06589	21.9503	21.136	20.9008	20.7512	20.5671	19.7235	21.4758	21.4729	21.5241	21.3676	21.261	22.2448	-0.981756	1.02769	0.1336	0.160725	-0.161856	0.195202	-1.27721	1.34483	Large ribosomal subunit protein uL22c (50S ribosomal protein L22, chloroplastic)
P06588;A0A3B6UA96	22.9756	22.109	21.4904	21.618	20.9402	21.2385	21.977	23.077	22.0102	21.7294	21.5305	22.6147	-0.926104	0.913625	-0.396548	0.332563	-0.163073	0.104487	-0.692628	0.830488	Small ribosomal subunit protein uS19c (30S ribosomal protein S19, chloroplastic)
B6U9S6;A0A1D6JYW7;A0A1D6JYW6;A0A1D6JYX5	25.7677	26.0564	26.4617	27.6274	27.8474	27.8788	25.7049	26.0933	26.979	25.8388	26.2904	27.355	1.6893	2.83875	0.235665	0.149703	-0.163827	0.142074	1.2898	1.3231	L-ascorbate peroxidase (EC 1.11.1.11)
B4FHK5;A0A1D6N681	18.8883	18.8961	19.1004	19.3984	19.4381	19.6084	18.9941	18.8268	19.5616	18.9994	19.1539	19.4818	0.519974	2.27066	0.0841599	0.115886	-0.165897	0.287603	0.269918	0.798911	NPL4 family protein (NPL4-like protein 1)
B4FES7	23.4158	23.3457	23.2016	23.6689	24.0184	23.8686	23.3099	23.5644	23.5867	22.9619	23.1164	23.6652	0.530928	1.94968	-0.239172	0.444604	-0.165974	0.694355	0.604126	1.20208	SHSP domain-containing protein
B4FWX5;A0A1D6KMC8;C0P869;A0A1D6PYS2;A0A1D6KMC9;A0A1D6KMD0;A0A1D6PYS8;A0A1D6KMD6	22.5699	22.7282	22.8073	22.9822	23.2028	23.3061	22.8424	22.9127	22.857	22.6664	22.9812	23.2457	0.461884	1.75739	0.0937748	0.216007	-0.168868	1.08728	0.19924	0.444037	dihydroxy-acid dehydratase (EC 4.2.1.9)
B4FDT0;A0A1D6NVZ3;A0A1D6NVZ4	23.0645	22.2151	21.7726	22.8198	22.2082	22.3169	22.0378	23.1879	22.3395	21.9108	21.8703	23.0235	0.0975202	0.0813925	-0.253558	0.189855	-0.170996	0.121937	0.180082	0.160104	40S ribosomal protein S20
Q30BI3;P51108	18.1796	19.0704	20.7609	20.1524	22.1183	21.543	19.9882	17.96	20.5821	21.1061	21.1733	18.253	1.93422	0.946832	0.667415	0.206899	-0.173073	0.0543993	1.09374	0.413198	Dihydroflavonol 4-reductase (NADPH-dependent reductase)
P08530	22.7646	22.239	22.517	21.8523	21.5336	21.5107	22.5288	23.0123	22.503	22.7186	22.416	22.7622	-0.874707	2.01879	-0.0490996	0.0880221	-0.174516	0.31813	-1.00012	2.52791	Small ribosomal subunit protein uS8c (30S ribosomal protein S8, chloroplastic)
Q43264;P00333;A0A1D6L3D5;A0A1D6L3D3;A0A1D6L3D1	21.4571	21.5908	21.8579	24.0928	23.7373	23.9592	21.1356	21.4853	22.8157	21.0642	21.3089	23.3602	2.29447	3.89508	0.0989106	0.0377002	-0.17691	0.123113	2.01864	1.28709	Alcohol dehydrogenase 1 (EC 1.1.1.1)
B4FNL7	20.1473	19.4167	18.3032	21.2071	20.6579	21.0127	19.0343	19.5775	19.7874	19.0487	19.2299	19.9969	1.67017	1.3916	-0.0412496	0.038124	-0.177308	0.110399	1.53411	2.00486	MAP3K-like protein kinase (PLC-like phosphodiesterases superfamily protein)
A0A1D6PN41;A0A1D6PN42;A0A1D6PN43	21.4782	21.5573	21.9098	21.7076	22.1222	21.6368	21.5185	21.7733	22.1916	21.9479	21.9327	21.7122	0.173763	0.35986	0.0364819	0.0600731	-0.179363	0.308861	-0.0420818	0.0882603	ATP citrate synthase (EC 2.3.3.8)
Q9ZQX9;A0A1D6GHT6	21.9652	21.7874	21.2472	21.9394	21.4761	21.9325	21.7796	22.1923	21.5712	21.3606	21.3567	22.4446	0.116065	0.165095	-0.127042	0.113702	-0.181127	0.254476	0.0619806	0.0543545	40S ribosomal protein S27
C0P2E2;B4FCL6	22.625	21.7451	21.7961	22.5741	21.6242	21.4864	22.0836	22.5336	22.0963	21.6698	21.9439	22.6056	-0.160549	0.13274	-0.164754	0.201848	-0.18244	0.221489	-0.178236	0.150904	60S ribosomal protein L21-1
C0PHK8	18.5167	18.6647	18.128	19.4384	19.6751	19.7032	18.5497	18.6813	18.627	18.8023	18.6491	18.9509	1.16903	2.53119	0.181485	0.889153	-0.182796	0.483006	0.804749	2.57596	DUF6817 domain-containing protein
B6SXA8	20.8791	19.9412	18.4342	20.7461	21.1528	21.1584	19.6972	20.1956	19.9345	19.3855	19.4353	20.6686	1.26761	0.808699	-0.11258	0.0903393	-0.190888	0.0938106	1.1893	1.26456	Ubiquitin-fold modifier 1
C0PPF5;B6TVL4	23.8115	23.7562	23.7374	23.7738	23.5742	23.5942	24.1333	23.8236	23.9242	24.1376	24.329	23.2821	-0.120951	0.834029	-0.0441087	0.0450492	-0.191975	0.957233	-0.268818	0.3386	Calcium sensing receptor chloroplastic
B4FB81	21.8345	21.4435	21.3732	22.816	22.3365	22.1138	21.4729	21.5564	22.1999	21.312	22.0293	21.5678	0.871694	1.58767	-0.106703	0.125576	-0.192664	0.287259	0.785733	1.25074	Fasciclin-like arabinogalactan protein 6
A0A1D6KJP4	23.459	23.0961	22.5595	22.7184	22.5489	22.7219	23.1133	23.3745	23.2057	22.9542	22.8755	23.5617	-0.375122	0.631985	-0.10066	0.164869	-0.19293	0.285989	-0.467392	0.976864	peptidylprolyl isomerase (EC 5.2.1.8)
A0A1D6HLS2	19.0066	20.0584	19.8891	19.0739	18.7691	18.6622	19.6582	20.2588	19.6209	20.3095	20.0231	20.0849	-0.81631	1.10107	0.293191	0.583051	-0.194584	0.19332	-1.30408	3.00564	Thioredoxin-like 3-1 chloroplastic
C4J4B7;A0A1D6N4Y3;A0A1D6N4Y5	21.8917	22.1328	22.329	22.2038	21.8504	21.8998	22.5877	22.2344	22.1207	22.3748	22.5238	21.6943	-0.133177	0.32595	-0.116667	0.1491	-0.19644	0.446654	-0.21295	0.312764	Rhodanese/Cell cycle control phosphatase superfamily protein
A0A1D6F2Y7;A0A1D6F2V1;A0A1D6F2Y5;A0A1D6F2X9;A0A1D6F2U1;A0A1D6F2S4;A0A1D6F2S3;B8A0F1;A0A1D6F2R6;A0A1D6F2S1;A0A1D6F2V5;A0A1D6F2Z2;A0A1D6F2W3;A0A1D6F2V6;A0A1D6F2W4;A0A1D6F2T8;A0A1D6F2Y3;A0A1D6F2X8;A0A1D6F2T4;A0A1D6F2W7;A0A1D6F2U5;A0A1D6F2W2;A0A1D6F2V7;A0A1D6F2W8;A0A1D6F2W9;A0A1D6F2V4;A0A1D6F2V3;A0A1D6F2T3;A0A1D6F2S0;A0A1D6F2W0;A0A1D6F2T5;A0A1D6F2X3;A0A1D6F2V0;A0A1D6F2T1;A0A1D6F2R9;A0A1D6F2R5	18.9778	18.9174	18.4984	18.9631	18.911	18.9745	18.8791	18.3974	19.7151	19.0473	19.0749	18.9603	0.151628	0.425966	0.0303237	0.0263036	-0.199277	0.183775	-0.077973	0.917984	Protein transport protein SEC31 homolog B
C0PHE3;A0A1D6GV12	25.4004	25.6399	25.7659	25.4167	25.2597	25.3258	25.8292	25.9107	25.6673	25.7044	25.5839	25.8347	-0.267995	1.08207	-0.0947285	0.392737	-0.200329	0.70995	-0.373596	1.92112	RNA helicase (EC 3.6.4.13)
K7TM64;A0A1D6IT47	22.3993	22.5155	22.5986	22.1298	22.1123	22.0976	22.798	22.3548	22.9628	22.8371	22.857	22.8003	-0.391241	2.58376	0.126284	0.278556	-0.200708	0.454051	-0.718232	5.53242	Pyruvate kinase (EC 2.7.1.40)
A0A1D6HV45;A0A1D6HV44;A0A1D6HV49;A0A1D6HV56;A0A1D6HV53;A0A1D6HV58;A0A1D6HV47;A0A1D6HV50;A0A1D6HV52;A0A1D6HV51	21.8207	21.8433	22.3605	21.6344	21.598	21.7145	22.1669	21.9794	22.4836	22.272	22.2246	22.1688	-0.359204	0.935052	0.0118249	0.0264113	-0.201817	0.367484	-0.572846	3.63814	Coatomer subunit gamma
B4G058	19.3483	19.6618	20.1107	20.538	21.0031	20.6142	19.6915	19.6953	20.3409	19.8342	20.294	19.9051	1.01149	1.73071	0.10185	0.146265	-0.202302	0.260833	0.707342	1.5984	4-coumarate--CoA ligase (EC 6.2.1.12)
A0A1D6N713	26.3176	26.5085	26.465	23.8432	24.1493	24.1246	26.7863	26.7648	26.3472	27.0623	26.5191	26.5139	-2.39137	4.51682	0.0656179	0.101945	-0.202437	0.586123	-2.65942	3.67658	Sedoheptulose-1,7-bisphosphatase, chloroplastic (EC 3.1.3.37) (SED(1,7)P2ase) (Sedoheptulose bisphosphatase)
B4FED9	22.623	22.4376	22.1507	21.409	21.6991	21.6094	22.595	23.0209	22.2128	22.3938	21.974	22.1532	-0.83127	2.16586	-0.43589	0.761946	-0.205825	0.310166	-0.601205	1.80691	Ycf54-like protein
K7UIX3	19.3666	19.5838	20.1459	21.9595	22.4282	22.1023	19.4505	18.84	21.4272	19.5269	21.0481	21.3657	2.46457	3.09442	0.740961	0.313818	-0.207123	0.0905368	1.51649	1.21972	Putative plastid-lipid-associated protein 2 chloroplastic
P09315;A0A1D6E965	28.2856	28.4128	28.3544	27.2089	27.1686	27.1275	28.5053	28.9886	28.1846	28.7811	28.2685	28.8772	-1.18258	4.95715	0.082744	0.0987171	-0.20858	0.36887	-1.47391	2.82395	Glyceraldehyde-3-phosphate dehydrogenase A, chloroplastic (EC 1.2.1.13) (NADP-dependent glyceraldehydephosphate dehydrogenase subunit A)
B6THH7;A0A1D6MFY7;A0A1D6MFY8;A0A1D6MFZ1	20.8477	21.0224	20.8855	21.5781	21.995	21.7176	20.6279	21.1975	21.5559	20.475	20.6718	21.9555	0.845039	2.49616	-0.0930589	0.0600518	-0.208628	0.30907	0.72947	0.691916	Isoamyl acetate-hydrolyzing esterase
A0A1D6IQM5;K7UB20;A0A1D6IQN8;A0A1D6IQP4;A0A1D6IQP5;A0A1D6IQN9;A0A1D6IQM8;A0A1D6QG35;K7V1I3;A0A1D6IQN0;A0A1D6IQN3;A0A1D6QG62;A0A1D6QG77;A0A1D6QG29;A0A1D6QG79;A0A1D6QG56;A0A1D6QG49;A0A1D6IQM7;A0A1D6QG50;A0A1D6QG71;A0A1D6QG73;A0A1D6QG34	20.9551	21.1879	21.5846	21.0612	20.9825	21.1754	21.5232	21.2228	21.6167	21.6202	21.8235	21.5194	-0.169511	0.369141	0.200191	0.602925	-0.211658	0.410922	-0.581361	2.27607	E1 ubiquitin-activating enzyme (EC 6.2.1.45)
A0A1D6IHP1;A0A1D6IHP5;A0A1D6IHP2;A0A1D6IHP9;A0A1D6IHP4;A0A1D6IHP6	21.9804	21.9002	21.9384	22.5182	22.113	22.2042	22.0214	22.1087	22.3267	22.0212	22.0627	21.8196	0.338802	1.27274	-0.184413	0.715392	-0.212585	1.06636	0.31063	1.01335	ARM repeat superfamily protein
A0A1D6N5T3;A0A1D6N5T4;A0A1D6N5T8;A0A096QE47;A0A1D6N5S8;A0A1D6N5T0;A0A1D6N5S7;A0A1D6N5T1	18.5097	18.2555	17.8196	19.1504	18.717	18.7556	18.5655	18.3234	18.3399	18.2866	17.6696	18.9227	0.679416	1.30205	-0.116588	0.114362	-0.214658	0.423884	0.581346	0.682361	beta-galactosidase (EC 3.2.1.23)
K7VM84;A0A1D6PLH2;A0A1D6PLG9;A0A1D6PLH7;A0A1D6PLH1;A0A1D6PLH0;A0A1D6PLH6	18.7119	18.8793	19.2701	18.8437	19.3334	19.0919	19.0864	19.294	19.1267	19.3191	19.0351	19.1332	0.135936	0.247211	-0.006567	0.0209017	-0.215275	0.53592	-0.0727717	0.1673	Folylpolyglutamate synthase (EC 6.3.2.17) (Folylpoly-gamma-glutamate synthetase) (Tetrahydrofolylpolyglutamate synthase)
A0A1D6K1B9	24.258	24.1321	23.691	24.7262	24.2248	24.402	24.126	24.6526	23.9569	23.5127	24.0823	25.2383	0.423948	0.872958	0.0326144	0.0197738	-0.21807	0.331542	0.173263	0.119504	Hydroxyproline-rich glycoprotein family protein
B4FID1	23.2847	22.5046	22.3323	23.2521	22.3338	22.415	22.6465	23.3397	22.7951	22.246	22.4983	23.4275	-0.0402813	0.0327811	-0.203189	0.186292	-0.21989	0.24013	-0.056982	0.0418354	40S ribosomal protein S17-1
B4FJM6	21.9366	21.6543	21.5432	23.7453	23.4055	23.7549	21.3071	21.8305	22.6577	20.8676	21.5174	23.1115	1.92388	3.51915	-0.0996049	0.0439262	-0.220415	0.207928	1.80307	1.2513	Lactoylglutathione lyase / glyoxalase I family protein
B6TIJ2;A0A1D6HGI8	21.2065	21.724	21.8037	21.3653	21.3633	21.2605	21.8932	21.6916	21.8207	21.6922	21.9073	21.6854	-0.248354	0.58157	-0.0401548	0.160933	-0.223743	0.497651	-0.431943	2.23184	Acetylornithine deacetylase (EC 3.5.1.16) (N-acetylornithinase)
A0A1D6QTB3;B7ZXD5	21.4156	21.3636	21.7183	21.2278	21.0862	21.2653	21.4766	21.9687	21.7261	21.4259	21.3487	22.2023	-0.306067	1.16691	-0.0648791	0.0740969	-0.224675	0.552627	-0.465863	0.771929	Bifunctional protein FolD 4 chloroplastic
P02355	23.4613	22.9322	22.838	22.2218	21.8848	21.4519	23.2728	23.5765	23.0566	23.2076	23.0081	23.5499	-1.22432	1.84377	-0.0467695	0.0751925	-0.224813	0.385167	-1.40237	2.1654	Small ribosomal subunit protein uS4c (30S ribosomal protein S4, chloroplastic) (Basic protein)
C4J5G4	16.9578	16.8446	17.6746	18.1725	19.245	19.5539	17.506	16.6541	17.9949	17.4024	17.2368	19.4399	1.83144	1.68772	0.641347	0.32557	-0.225983	0.183207	0.964112	0.513803	Glycine-rich protein
B4FFZ7;A0A1D6I7X3;B8A2K5;A0A1D6I7X4	20.2572	20.2123	18.5658	20.5852	19.5833	19.1386	19.8327	19.8737	20.01	19.8503	19.5595	20.6161	0.0905679	0.0440431	0.103183	0.117466	-0.227027	0.151533	-0.239642	0.170473	60S ribosomal protein L32-1
B4FS90;A0A1D6DU44;A0A1D6DU45;C4IZ54	19.5398	19.9798	19.9462	20.471	20.478	20.3044	20.2746	19.6128	20.2605	19.9654	20.3644	20.1766	0.595872	1.75998	0.11949	0.18465	-0.227355	0.365144	0.249027	0.904443	Cysteine protease 1 (Putative cysteine protease RD21B)
B4FZW5	20.7894	20.2858	20.6532	20.5002	20.5687	20.418	20.4133	20.927	21.0733	20.8674	20.679	21.6728	-0.0805181	0.197779	0.268511	0.299038	-0.228397	0.383822	-0.577426	0.873093	Malate dehydrogenase (EC 1.1.1.37)
A0A1D6HXL4;B4FR86;A0A1D6HXL5;A0A1D6EKS4;A0A1D6EKS6;A0A1D6EKS0;A0A1D6EKR8;C0P2Y6;A0A1D6EKS5;A0A1D6EKS3;A0A1D6EKR9;A0A1D6HXL3;A0A1D6HXL2	21.0697	21.7735	21.7476	21.4307	21.1005	21.3511	21.9107	21.4901	21.8765	21.8781	22.0429	21.4809	-0.236167	0.397991	0.0415656	0.0676375	-0.228813	0.356833	-0.506545	1.22535	spermidine synthase (EC 2.5.1.16)
B4FYQ7	21.2189	21.0159	20.8858	22.181	21.6479	21.7984	21.4957	20.7696	21.5452	20.9916	21.862	21.1047	0.835586	1.96385	0.0492719	0.0454131	-0.229976	0.356129	0.556338	0.81505	Early nodulin-like protein 16
B4FR32;A0A1D6Q1L8;Q43272;K7UEW9;A0A1D6Q1L6	23.3606	23.4167	23.5115	23.5072	24.0188	23.6921	23.3733	23.4312	24.1767	23.6252	23.435	24.0121	0.309756	0.928675	0.0303669	0.0331364	-0.230788	0.36777	0.0486012	0.0755074	NADP-dependent glyceraldehyde-3-phosphate dehydrogenase (EC 1.2.1.9) (Glyceraldehyde-3-phosphate dehydrogenase [NADP(+)]) (Non-phosphorylating glyceraldehyde 3-phosphate dehydrogenase) (Triosephosphate dehydrogenase)
K7UMB3	20.5989	20.1554	20.1254	19.4064	19.9138	19.735	20.1717	21.0681	20.3384	20.8808	19.8502	20.5686	-0.608129	1.33379	-0.0928923	0.0797543	-0.232862	0.300399	-0.748098	1.03528	signal-recognition-particle GTPase (EC 3.6.5.4)
A0A1D6N9H5	21.0612	20.9853	20.6845	20.5489	20.4045	20.708	20.6863	21.5195	21.2259	20.9599	20.5553	21.8689	-0.356564	1.15933	-0.0158316	0.0113875	-0.233545	0.361049	-0.574277	0.65231	Metacaspase-6
A0A1D6LZY7;A0A1D6LZY1;A0A1D6LZX9;A0A1D6LZY0;A0A1D6LZZ2;A0A1D6LZY4;A0A1D6LZY2;A0A1D6LZY3	22.9178	23.1264	23.0184	22.8308	22.2381	22.4779	23.3836	23.1082	23.2744	23.1231	23.36	23.182	-0.505252	1.2984	-0.0337156	0.11422	-0.23457	1.10076	-0.706106	1.71542	Heat shock protein 4
A0A1D6JXJ7	26.0149	26.2779	26.1484	24.8679	24.9785	24.6167	26.5555	26.6554	25.944	26.5856	26.2298	26.2843	-1.32604	3.2677	-0.0184174	0.0248216	-0.237932	0.433559	-1.54555	3.25673	Fructose-1,6-bisphosphatase, chloroplastic (EC 3.1.3.11) (D-fructose-1,6-bisphosphate 1-phosphohydrolase)
B6SLS0	20.1636	20.4237	20.5262	20.3734	20.3388	20.2568	20.6043	20.5519	20.6718	20.602	20.8841	20.6536	-0.048179	0.159534	0.103916	0.483914	-0.238147	0.984844	-0.390242	1.85691	RNA helicase (EC 3.6.4.13)
B6SHM7;A0A1D6N2W0;B4FEF4;A0A1D6N2V9	23.6017	23.4175	23.2883	23.6695	23.4934	23.3254	23.4951	23.9666	23.5626	23.013	22.9554	23.9174	0.0602455	0.168899	-0.379464	0.478114	-0.238903	0.620652	0.200806	0.242347	40S ribosomal protein S7
A0A1D6H6F1	21.6545	21.5965	21.9663	22.1009	21.8116	22.1766	21.7902	21.7035	22.4422	22.136	22.0613	22.6567	0.290606	0.844039	0.306011	0.438931	-0.239541	0.388479	-0.254947	0.513253	Citrate synthase
A0A1D6K835;A0A1D6K836;B4FQ91;A0A1D6K833;B4F9X9;A0A1D6PM16	18.7443	18.8142	18.6494	17.4633	18.6131	18.7085	18.9834	19.2332	18.713	18.9096	19.147	18.6934	-0.474322	0.516548	-0.0598138	0.108443	-0.240548	0.695355	-0.655056	0.710621	Branched-chain-amino-acid aminotransferase (EC 2.6.1.42)
C0HIK4;A0A1D6NHQ1	23.9553	24.1072	23.8317	23.6166	23.6689	23.6138	24.1193	23.7715	24.7257	24.7339	24.2331	24.1038	-0.331602	1.81435	0.151419	0.168846	-0.240786	0.3439	-0.723807	1.70049	Carbonic anhydrase (EC 4.2.1.1) (Carbonate dehydratase)
A0A1D6MT58;A0A1D6MT56;A0A1D6MT59;B6SJW9;A0A1D6MT55	18.9648	19.013	18.5249	18.2414	18.8951	18.4634	18.9245	19.4034	18.9033	18.9419	18.8056	19.5036	-0.300944	0.53786	0.00660388	0.00807386	-0.242857	0.46621	-0.550405	0.893611	NAD(P)-binding Rossmann-fold superfamily protein
B6TLY3;A0A1D6HEH8;B8A2Z7;A0A1D6HEI7;A0A1D6GNJ3;A0A1D6HEI6;A0A1D6KRB7;A0A1D6HEH4;A0A1D6KRB5;A0A1D6KRC1;A0A1D6HEH7;A0A1D6HEH5;A0A1D6HEI1	18.6239	17.6383	18.6729	18.4505	18.5924	18.4687	18.1399	18.7329	18.791	18.7081	18.6216	18.5107	0.192208	0.220407	0.0588474	0.0977087	-0.242927	0.242008	-0.109566	0.688192	RNA helicase (EC 3.6.4.13)
A0A1D6H9K5;A0A1D6H9K4	19.6115	19.5787	19.6866	20.3138	19.635	19.5281	20.0764	19.7505	19.794	19.8441	20.4783	19.6984	0.200071	0.332329	0.133305	0.19685	-0.248058	1.08961	-0.181292	0.203851	Mitochondrial import inner membrane translocase subunit Tim17/Tim22/Tim23 family protein
K7TZ17	18.1548	18.7091	18.8925	19.273	19.7573	19.5481	18.4289	18.3314	19.7432	18.5802	18.8112	18.8573	0.940661	1.63716	-0.0849361	0.0637713	-0.249038	0.188015	0.776559	2.0392	Glycosyltransferase (EC 2.4.1.-)
B4FX25;A0A1D6DVD2	20.5941	20.6596	20.6397	20.9353	21.0604	21.1485	20.8178	20.6842	21.1396	20.946	21.0678	21.0442	0.416908	2.52232	0.138787	0.422253	-0.249397	0.848478	0.0287234	0.14803	UDP-arabinopyranose mutase (EC 5.4.99.30)
A0A1D6IVK3;A0A1D6IVK5;A0A1D6IVK4;A0A1D6IVK7;A0A1D6IVK6;A0A1D6IVL1;A0A1D6IVL5	20.9057	21.1416	21.3504	20.0614	20.1304	19.4534	21.5043	21.1042	21.5426	22.0413	21.9695	20.2699	-1.25078	2.12328	0.043169	0.024247	-0.251159	0.590038	-1.54511	1.17641	Phosphoglucan water dikinase chloroplastic
A0A1D6HYS5	20.4558	20.0105	20.5352	20.9843	21.083	21.1381	20.3589	20.4383	20.9718	20.5067	20.4061	21.2078	0.734645	1.9108	0.117211	0.136401	-0.255835	0.434033	0.3616	0.636695	phosphoglucomutase (alpha-D-glucose-1,6-bisphosphate-dependent) (EC 5.4.2.2)
A0A1D6M2N5;B6T8F4;A0A1D6M2N3	19.1958	19.3408	18.9902	19.5135	18.1669	19.1882	19.6394	19.2334	19.4256	19.1623	19.6671	19.1117	-0.219378	0.2023	-0.119094	0.218084	-0.257215	0.762231	-0.357499	0.332864	Ran-binding protein 1 homolog a
B4FST4	21.8173	21.8668	22.106	21.6685	21.4917	21.5801	22.259	22.1664	22.1414	22.065	22.0714	21.7021	-0.349961	1.56696	-0.242762	0.889779	-0.258883	1.26476	-0.366082	1.29706	SKP1-like protein
A0A1D6MJB1	19.8716	19.7383	19.4457	19.5826	19.2505	19.3149	20.2138	19.8951	19.729	20.1593	20.6007	19.4908	-0.302527	0.870501	0.137627	0.144974	-0.260784	0.61694	-0.700938	0.970756	MAR-binding filament-like protein 1
A0A1D6P5R0	23.6367	23.7723	24.1255	23.9444	24.0443	23.8787	24.1983	24.0464	24.0801	23.966	24.2801	23.1894	0.110952	0.292727	-0.296442	0.380463	-0.263439	0.796473	0.143955	0.165494	Filamentation temperature-sensitive H 2A isoform 1
Q8W0Q2;A0A1D6MB68;A0A1D6MB74;A0A1D6MB70;A0A1D6MB69;A0A1D6MB58;A0A1D6MB61;A0A1D6MB64;A0A1D6MB81;A0A1D6MB63;A0A1D6MB62	20.6535	20.9993	21.0692	22.3166	21.817	22.121	20.8522	20.6608	22.0008	21.0272	21.1393	21.7433	1.17757	2.42928	0.132016	0.099988	-0.26395	0.237322	0.781599	1.37361	Putative aldehyde dehydrogenase MIS1
C4J3S6;A0A1D6EIB6;A0A1D6EIB9;A0A1D6QHF0;A0A1D6QHF1	21.705	21.7446	21.9766	21.3257	21.3665	21.3926	22.1123	22.0621	22.0498	21.7187	21.877	21.9268	-0.447131	2.16935	-0.233924	1.63008	-0.266007	1.42554	-0.479215	2.7266	2-isopropylmalate synthase (EC 2.3.3.13)
B4FAF8;A0A1D6MK40;A0A1D6MK41;B4FVC4;A0A1D6MK48;A0A1D6MK43;A0A1D6MK45;A0A1D6MK49;A0A1D6MK44	20.8942	20.2559	20.2187	19.9321	19.2477	19.7439	20.8946	21.1496	20.1245	21.0859	20.9142	20.308	-0.815021	1.27615	0.0464306	0.0407028	-0.26663	0.284287	-1.12808	1.6489	Alba DNA/RNA-binding protein
A0A1D6FR26	18.8777	18.8245	17.8428	16.2351	19.3446	19.0869	18.5158	19.0801	18.7495	19.065	18.7219	17.7507	-0.292803	0.0999184	-0.269252	0.250341	-0.266787	0.288015	-0.290337	0.0970298	GDSL esterase/lipase
A0A1D6NYF1;Q43274;A0A1D6NYE8;A0A1D6NYE7	21.463	22.1321	22.1644	21.753	21.2441	21.6007	22.7698	21.8506	21.9445	22.9207	23.019	21.3549	-0.387207	0.63769	0.243253	0.147651	-0.268457	0.293113	-0.898917	0.73621	Restorer of fertility2
A0A1X7YHV0	26.6734	27.1255	26.9815	24.7044	24.7233	24.6611	27.7565	27.2132	26.6175	28.3999	27.7732	26.7777	-2.23057	4.10972	0.454529	0.324334	-0.268902	0.30905	-2.954	2.47594	deleted
B4FRC8;A0A1D6H8S5	25.976	25.9609	25.3985	25.7253	25.7552	25.7282	25.8655	26.1981	26.0792	26.0493	25.7879	26.5622	-0.0422541	0.0782387	0.0854988	0.126665	-0.269149	0.559152	-0.396902	0.806413	FAD/NAD(P)-binding oxidoreductase (Fruit protein PKIWI502)
C4J5Y0;K7TP80;A0A1D6J2I6	22.3679	22.6148	22.7047	23.6792	24.1068	24.1581	22.4966	22.1599	23.8559	22.8386	23.3871	23.2197	1.41889	2.83406	0.310993	0.223576	-0.274998	0.20063	0.832903	1.69937	Zinc finger (C3HC4-type RING finger) family protein
A0A1D6H703;A0A1D6H708;A0A1D6H710;A0A1D6H704;A0A1D6H701	23.5106	23.512	23.4955	24.2307	24.3588	24.1727	23.5219	23.7353	24.0892	23.6607	23.6206	24.4078	0.74804	3.76476	0.114222	0.138563	-0.276126	0.768136	0.357692	0.613306	Aminopeptidase (EC 3.4.11.-)
P12863;B4FNW1;A0A1D6MLF6;A0A1D6MLF7	25.6967	25.4946	25.4678	26.2284	26.3678	26.2349	25.4663	25.8605	26.1655	25.3994	25.4509	26.6181	0.723973	2.97543	-0.00800769	0.00588169	-0.277725	0.575419	0.454256	0.494744	Triosephosphate isomerase, cytosolic (TIM) (Triose-phosphate isomerase) (EC 5.3.1.1)
A0A1D6QAM8;C0P6Q4;C0P9N5;A0A1D6HPW5;A0A1D6HPW3;B4FS84;A0A1D6HPW4	19.0377	19.208	18.9922	19.0525	18.7889	19.0334	19.5721	19.2495	19.2536	19.2556	19.7102	19.0643	-0.121009	0.491395	-0.0150471	0.0229162	-0.279132	1.0454	-0.385093	0.854108	Protein BTR1
A0A1D6N6Q1;A0A1D6GK76;A0A1D6L072;A0A1D6FJF2	22.3004	21.7899	22.3385	22.6095	23.5883	23.3538	22.0364	22.312	22.9199	22.1659	22.2073	22.8415	1.04094	1.40976	-0.017882	0.0174435	-0.279817	0.37169	0.779006	0.994894	DUF538 family protein
B6UIC1	24.2807	24.0089	23.6785	23.3919	22.6533	23.1935	24.566	24.5259	23.7231	24.5542	24.1986	23.597	-0.909782	1.49792	-0.155083	0.147301	-0.282307	0.36234	-1.03701	1.36098	50S ribosomal protein L12-1
K7UU06	18.8343	18.6364	18.556	20.2245	19.2323	19.6438	18.0714	19.9812	18.8217	19.1415	17.4709	20.1738	1.02463	1.57289	-0.0293827	0.0100444	-0.282531	0.192892	0.771483	0.387684	Calmodulin protein 2, touch-induced
B4FUS5	20.1658	20.7574	20.6504	20.1944	20.3533	20.3856	20.3126	20.7169	21.3944	20.436	19.8955	20.5574	-0.213451	0.485256	-0.511684	0.611464	-0.283442	0.318758	0.0147909	0.0233313	ATP-dependent Clp protease proteolytic subunit (EC 3.4.21.92)
A0A1D6QMU5	19.4975	20.0778	19.668	20.3477	19.6928	19.7783	19.8497	19.8566	20.3938	19.9264	20.3881	20.0957	0.191835	0.289139	0.103347	0.173938	-0.285618	0.500594	-0.197131	0.330224	L-ascorbate peroxidase (EC 1.11.1.11)
B4G1B0;A0A1D6E4R4	25.5951	25.2766	24.8345	26.02	25.8147	25.7525	25.4624	25.0679	26.0334	25.1131	25.7691	25.5249	0.626979	1.25303	-0.0522111	0.0529626	-0.28583	0.32996	0.39336	0.881841	Remorin
B4FPP1;A0A1D6NMI8	18.3794	18.089	17.8035	18.2274	17.8127	17.9414	18.2435	18.524	18.3638	18.2877	18.4771	18.6389	-0.0967935	0.178018	0.090751	0.280999	-0.286495	0.706724	-0.47404	1.38958	Thioredoxin family Trp26
A0A1D6MXL5;A0A1D6MXL8;A0A1D6MXL4;B6TQB1;A0A1D6MXL7;A0A1D6G3X2;A0A1D6G3X0;A0A1D6G3X3;B4FUF3;A0A1D6G3W9;K7V5A8;A0A1D6G3W8;A0A1D6MXL9;A0A1D6G3X4	19.2539	19.0648	19.3737	19.1904	19.7404	19.2921	19.5786	19.3314	19.6428	19.5673	19.6032	19.411	0.176849	0.389587	0.00960477	0.028889	-0.28679	1.03001	-0.119546	0.267045	UDP-D-apiose/UDP-D-xylose synthase 2
B6TAV8	19.578	19.2463	18.0393	19.2926	19.3216	18.9945	19.1312	19.3381	19.2547	19.102	19.0801	19.3579	0.248341	0.199603	-0.0613575	0.222673	-0.286791	0.239762	0.0229079	0.057655	Ribosome-recycling factor, chloroplastic (Ribosome-releasing factor, chloroplastic)
C0P5B0;A0A1D6FII0;K7V0H7;A0A1D6FIH9	21.7059	21.4348	21.7007	20.8898	20.464	20.6576	22.1476	21.683	21.8728	22.0704	22.102	21.8916	-0.943331	2.46293	0.12017	0.330007	-0.287329	0.822405	-1.35083	3.19718	asparagine--tRNA ligase (EC 6.1.1.22)
B8A2L1;C0HDR0;A0A1D6L6R8	19.8971	19.9848	19.9959	19.0569	19.5476	19.4553	20.339	20.2544	20.1512	20.7073	20.4315	20.157	-0.606008	1.77093	0.183706	0.474553	-0.288897	2.00232	-1.07861	2.10327	Histidinol dehydrogenase, chloroplastic (HDH)
C0P4Q2;A0A1D6NL25;A0A1D6NL29;A0A1D6NL28;Q8S532;A0A1D6NL27	18.8043	18.6338	17.3204	18.5587	18.1906	18.2825	17.976	18.8646	18.7863	17.5961	19.0509	18.5035	0.0911236	0.0659221	-0.158827	0.112792	-0.289492	0.203867	-0.0395412	0.0303646	aldehyde dehydrogenase (NAD(+)) (EC 1.2.1.3)
B4FZV7	21.4773	20.3125	20.448	19.9915	19.3938	19.9347	21.1635	21.4711	20.4763	21.0672	20.6209	21.3292	-0.972613	1.10423	-0.0311794	0.0291651	-0.290983	0.244081	-1.23242	1.92667	Ribosomal protein L19
B4FR80;C0PM56	21.0918	21.6175	22.006	19.8404	18.7605	19.5718	21.9966	22.0956	21.501	22.2115	21.8223	21.4213	-2.18086	2.18757	-0.0460447	0.0541534	-0.292646	0.381408	-2.42747	2.44201	Post-illumination chlorophyll fluorescence increase
B4FNC9;A0A1D6G673	22.8615	22.17	21.5963	21.94	21.6789	21.8228	22.4018	22.9147	22.1914	22.0097	22.0644	22.8599	-0.395363	0.456618	-0.19131	0.212914	-0.293369	0.27802	-0.497421	0.807526	Small ubiquitin-related modifier (SUMO)
A0A1D6MBC9;B7ZYD3;A0A1D6MBD6;A0A1D6MBD5;A0A1D6MBD7;A0A1D6MBD4;C0PFX3;A0A1D6FJ99;A0A1D6FJ96;A0A1D6FJ98	19.6411	19.9542	19.8635	19.4048	19.3544	19.6175	20.0251	20.143	20.1721	20.137	19.8501	20.3706	-0.360687	1.36855	0.00585238	0.0123056	-0.293805	1.33097	-0.660344	1.74402	phosphoribosylamine--glycine ligase (EC 6.3.4.13) (Glycinamide ribonucleotide synthetase) (Phosphoribosylglycinamide synthetase)
A0A1D6PDH1;A0A1D6JYA9	19.0819	18.2514	17.3464	17.3201	17.6291	17.3257	18.3054	18.8351	18.4267	18.3315	18.4659	18.9922	-0.801622	0.716457	0.074152	0.103645	-0.295779	0.218949	-1.17155	2.18133	ADP-ribosylation factor GTPase-activating protein AGD7
A0A1D6I3Z9	22.8905	22.9612	22.6496	23.3558	23.629	23.2753	22.8685	23.3797	23.1417	22.5506	22.4911	23.7327	0.586253	1.83138	-0.205172	0.181446	-0.296178	0.779173	0.495248	0.520068	Putative cinnamyl alcohol dehydrogenase 6
B4G124;A0A1D6QQY5;B4FSF1;A0A1D6H7L0	20.3004	20.1956	20.344	20.0164	20.3397	19.7646	20.7808	20.4167	20.5329	20.5978	21.2671	19.4033	-0.239699	0.626605	-0.154086	0.0994942	-0.29683	1.20191	-0.382443	0.268447	26S protease regulatory subunit 8
B4FBH0	23.5774	23.4064	23.8763	24.1933	24.7584	24.4758	23.8519	23.6737	24.2288	23.9375	24.3108	23.7548	0.855815	1.79722	0.0829512	0.13188	-0.298065	0.628204	0.474799	0.962266	Peroxidase (EC 1.11.1.7)
B6UHI4;B6T9C0;A0A1D6P248;A0A1D6LSP7;A0A1D6LSP8;K7W9V2;A0A1D6LSP9;A0A1D6P249;A0A1D6P247	22.7915	23.4187	23.6466	23.8019	23.2168	23.4224	23.8418	23.1692	23.742	23.9099	24.1037	22.7739	0.194802	0.250906	0.0114797	0.00812082	-0.298765	0.379632	-0.115443	0.0916834	Vacuolar proton pump subunit B (V-ATPase subunit B) (Vacuolar proton pump subunit B)
C0P9V5	18.1136	18.657	18.8087	18.5402	19.0564	19.0715	18.534	18.5639	19.3825	19.0199	18.8038	19.3346	0.36295	0.592144	0.22594	0.286986	-0.300372	0.358575	-0.163362	0.28254	Xylulose kinase (EC 2.7.1.17)
O24415;A0A1D6FPB9;A0A1D6FPC0	21.1482	21.265	21.4573	21.7459	20.4426	20.9368	21.7089	21.5859	21.4783	21.6027	21.6975	20.5078	-0.248418	0.252457	-0.321695	0.343755	-0.300821	1.25997	-0.227544	0.158402	Large ribosomal subunit protein P2B (60S acidic ribosomal protein P2B)
C0PN00	19.7807	19.6264	19.5507	21.0203	20.8605	20.1418	19.6586	19.5585	20.6447	19.6439	20.2478	19.1531	1.0216	1.66909	-0.272303	0.226968	-0.301331	0.354974	0.992573	1.12159	Protein YLS3
C0PG78	19.0014	18.8264	17.2436	19.9175	19.7071	19.8083	18.8158	18.5133	18.6515	18.5819	18.9872	18.6056	1.45385	1.21477	0.0647329	0.153272	-0.303041	0.207144	1.08607	2.773	Monocopper oxidase-like protein SKU5
A0A1D6KML8;B4FN60;A0A1D6KMP3;A0A1D6KMM4;A0A1D6KMP1;A0A096U8V8;A0A1D6KMN8;A0A1D6KML1;A0A1D6KMK8	20.1229	20.4069	20.6049	19.651	19.9863	20.1629	20.8397	20.9666	20.2431	20.4397	20.418	20.3325	-0.444835	1.01748	-0.286376	0.564078	-0.304902	0.506831	-0.463362	1.40524	Thioredoxin family protein
B6TL20	21.1	21.4798	22.3331	23.005	23.5997	23.6007	21.9766	21.3824	22.4749	22.0606	21.9213	22.0753	1.7642	1.88088	0.0744343	0.0823603	-0.307035	0.252571	1.38273	2.60391	glutathione transferase (EC 2.5.1.18)
A0A1D6IGB5;A0A1D6IG97;A0A1D6IG07;A0A1D6IG70;A0A1D6IGL6;A0A1D6IFX4;A0A1D6IGA4;A0A1D6IGL2;A0A1D6IG23;A0A1D6IG98;A0A1D6IG80;A0A1D6IG09;A0A1D6IG68;A0A1D6IGG6;A0A1D6IG04;A0A1D6IGH6;A0A1D6IG21;A0A1D6IFX9;A0A1D6IGB0;A0A1D6IG95;A0A1D6IGG5;A0A1D6IG17;A0A1D6IFY6;A0A1D6IG00;A0A1D6IGC8;A0A1D6IG22;A0A1D6IGK9;A0A1D6IGG3;A0A1D6IG85;A0A1D6IFZ7;A0A1D6IGI8;A0A1D6IGG4;A0A1D6IG81;A0A1D6IGK7;A0A1D6IG87;A0A1D6IFZ6;A0A…	18.4961	18.7701	19.1217	19.3295	19.6053	18.8516	18.9929	18.7456	19.5857	19.1487	18.6951	18.9639	0.466171	0.751305	-0.172201	0.240853	-0.312139	0.43383	0.326233	0.564798	HOPM interactor 7
B6TBJ2	21.8032	21.5887	21.4874	21.4221	21.3653	21.4958	21.8073	22.0496	21.9674	21.7403	21.7796	22.0538	-0.198731	0.924245	-0.0835253	0.275839	-0.315014	1.26187	-0.43022	1.81892	Uncharacterized protein
A0A1D6PN30;A0A1D6JZ51	18.8647	18.4902	18.2976	19.4637	19.2616	19.4832	18.7469	18.8269	19.0243	18.4775	18.646	19.4135	0.852001	2.03376	-0.0203908	0.0227298	-0.315216	0.782456	0.557176	0.874334	Vacuolar protein sorting-associated protein 2 homolog 1
Q7XYY1;B4G0Z8	18.8368	17.9815	17.8046	21.4419	22.0854	21.6182	17.8576	17.6486	20.0628	18.4765	19.1028	20.4779	3.50757	3.15131	0.82941	0.354786	-0.315382	0.139681	2.36278	1.71956	Hexosyltransferase (EC 2.4.1.-)
B4FUZ9	21.7802	20.8075	20.0915	20.7742	19.3006	18.8817	21.3727	21.9311	20.3227	21.1148	21.252	21.0334	-1.24086	0.756315	-0.0754757	0.0547056	-0.315805	0.176333	-1.48119	1.20554	50S ribosomal protein L15 chloroplastic
C0PHC0;A0A1D6QS42;A0A1D6QS46;P49087;A0A1D6QS45;A0A1D6QS44;A0A1D6QS48	23.2852	23.7916	24.053	24.2196	23.8098	23.9232	24.2394	23.5723	24.2684	24.2649	24.618	23.4154	0.274237	0.462186	0.0727692	0.0595822	-0.316737	0.421968	-0.115269	0.110613	V-type proton ATPase catalytic subunit A (EC 7.1.2.2) (V-ATPase 69 kDa subunit) (Vacuolar proton pump subunit alpha)
A0A1D6LZ57	22.2245	22.4939	22.8346	23.9548	23.9748	24.0879	22.6858	22.2332	23.5846	22.4533	23.0627	23.7906	1.48819	2.92049	0.267714	0.184217	-0.316871	0.295549	0.90361	1.09284	USP family protein
B6THR9;A0A1D6JIK7	23.5965	23.506	23.4051	23.1706	23.192	23.1633	23.6023	24.2203	23.6388	23.6552	23.6183	24.0345	-0.327262	2.37053	-0.0511144	0.074695	-0.317906	0.697663	-0.594054	1.95142	3-isopropylmalate dehydrogenase (EC 1.1.1.85)
A0A1D6HAE3;A0A1D6HAE2	21.7463	22.0285	22.0574	22.1895	21.7089	21.7621	22.528	21.9086	22.3533	22.3715	22.704	21.8164	-0.0572662	0.114467	0.0339858	0.0362137	-0.319232	0.694488	-0.410484	0.613669	L-ascorbate peroxidase (EC 1.11.1.11)
A0A1D6PTE5;B4FMZ2;B4FZG4	19.7818	19.9082	19.8762	20.0793	19.8439	19.8242	19.9321	20.2295	20.3748	20.4503	20.485	19.7955	0.0603606	0.267212	0.0648174	0.088864	-0.3234	1.12094	-0.327857	0.616793	Carbonic anhydrase (EC 4.2.1.1)
B6SSV3	20.4468	17.5075	20.2397	20.5543	17.9472	20.1503	19.7849	19.7065	19.6775	17.7593	20.1023	19.8149	0.15261	0.0416978	-0.497505	0.269671	-0.325003	0.125573	0.325111	0.107092	Fasciclin-like arabinogalactan protein 7
A0A1D6KRE0;B6TJC7	21.4133	21.6162	21.3283	21.8332	21.5805	21.6943	21.7538	21.4826	22.1009	21.6698	22.1775	21.2172	0.250076	1.04533	-0.0909189	0.0987499	-0.326477	0.75702	0.0145181	0.0167984	Membrane steroid-binding protein 1
K7VUU0	21.0735	20.7675	21.0549	21.5728	21.5897	21.6715	20.9618	21.4232	21.4938	21.198	21.286	21.8916	0.646059	2.47193	0.165602	0.2374	-0.32762	0.778405	0.152838	0.279239	Protein DJ-1 homolog B
B6SRG5	21.5295	20.5435	19.8477	20.3942	20.4423	20.0795	20.9076	21.6158	20.3823	20.741	20.204	21.2747	-0.334859	0.267238	-0.228708	0.184633	-0.328358	0.21041	-0.434508	0.589143	Acyl-CoA-binding protein
Q9FQC7	22.7149	22.5548	22.0669	23.2562	24.5354	23.2504	23.5785	22.2928	22.4556	21.3115	21.9156	22.1658	1.23516	1.23507	-0.97802	0.959723	-0.330133	0.298697	1.88305	1.71493	glutathione transferase (EC 2.5.1.18)
C0PHH5;A0A1D6FLZ5;A0A1D6FLZ4	18.394	18.5438	17.5368	18.5433	17.855	18.0579	18.6396	18.2659	18.5661	19.0511	19.1852	17.9698	-0.00614421	0.00537981	0.244855	0.240499	-0.33231	0.424923	-0.583309	0.599391	dihydrolipoyl dehydrogenase (EC 1.8.1.4)
B4FDC9	19.9732	20.4437	20.4375	19.6676	19.1998	19.7496	20.6671	20.6756	20.5113	20.5503	20.7061	19.8829	-0.745826	1.49164	-0.23827	0.389255	-0.333209	0.946565	-0.840764	1.29193	Chlorophyll A-B binding family protein (Lil3 protein)
K7U915	20.2497	20.298	19.8979	18.8237	19.3533	18.7922	20.7431	20.6139	20.093	20.7035	20.5395	19.82	-1.1588	2.19575	-0.128991	0.142179	-0.334802	0.64222	-1.36461	1.85526	phosphoserine phosphatase (EC 3.1.3.3) (O-phosphoserine phosphohydrolase)
A0A1D6PLA7;A0A1D6PLA8;A0A1D6PL98;A0A1D6PL93;A0A1D6PLB0;A0A1D6PLC4;A0A1D6PL99;A0A1D6PLB1;A0A1D6PL90;A0A1D6PL97;A0A1D6PLC6;A0A1D6PLB6;A0A1D6PLA9;A0A1D6PLB9;A0A1D6PLB5;A0A1D6PLB4;A0A1D6PL92;A0A1D6PLB8;A0A1D6PLA0;A0A1D6PLA6;A0A1D6PL91;A0A1D6PLA1;A0A1D6PLA4	18.9541	18.0016	19.2267	19.6617	20.2288	19.8004	18.9971	19.13	19.0678	18.6829	19.0528	17.0583	1.16948	1.33853	-0.800289	0.581283	-0.33751	0.37976	1.63226	1.20629	AP-2 complex subunit alpha
K7VJS8;A0A1D6FZT5	19.8219	20.1428	20.2721	19.4769	19.6628	19.6991	20.5835	20.0171	20.651	20.3539	20.5987	19.53	-0.46603	1.43983	-0.256327	0.269559	-0.338259	0.631075	-0.547962	0.762853	Protein SGT1 homolog (Zm-SGT1) (Suppressor of G2 allele of SKP1 homolog)
B4FH55;B4FXB2;A0A1D6FJ21;A0A1D6MEL9;A0A1D6MEM0	19.7645	19.914	19.7908	21.4858	20.0554	21.6276	20.4753	20.1779	19.834	21.069	20.1856	21.3032	1.23316	1.15011	0.690183	0.82548	-0.3393	0.823427	0.20368	0.122685	Histone H2A
B4FQQ1;A0A1D6ID27;A0A1D6ID28	23.7901	23.3187	23.1301	23.6149	23.4996	23.5626	23.3472	24.0038	23.9066	23.4437	23.0835	23.8501	0.146069	0.297696	-0.293449	0.413951	-0.339602	0.527017	0.0999158	0.168416	Reactive Intermediate Deaminase A chloroplastic
B6U0S1;K7VQ65;A0A1D6GCC4	25.9356	25.9323	25.8626	25.0993	24.3562	24.6046	26.305	26.138	26.3076	26.3794	26.1715	26.1754	-1.22346	2.2929	-0.00808207	0.0306962	-0.340027	2.29595	-1.55541	2.61051	Elongation factor 2
A0A1D6L9A0;A0A1D6L998;A0A1D6L996	21.551	21.2987	21.1365	20.8954	20.85	20.2169	21.5283	21.9866	21.4918	21.4111	21.1795	22.0352	-0.674624	1.26615	-0.126986	0.158104	-0.340194	0.785851	-0.887832	1.23894	40S ribosomal protein S26
B6SS42	19.4684	19.5396	19.2071	19.5438	19.6769	19.8095	19.9875	19.5286	19.7199	20.1314	20.1519	18.6323	0.271702	1.00442	-0.106775	0.0718768	-0.340291	0.95302	0.038187	0.0251221	Reticulon-like protein
A0A1D6N4Q2;A0A1D6N4Q3;A0A1D6N4Q7;A0A1D6N4Q6	20.5438	20.4779	20.4184	20.1829	20.4882	20.449	20.744	20.3309	21.3874	21.2306	21.3413	20.9064	-0.106697	0.447707	0.338678	0.434333	-0.340719	0.477875	-0.786094	2.08014	Ribonuclease 2
A0A1D6IKV5	19.5393	19.2283	19.0352	21.1019	20.6004	20.6674	19.0165	19.341	20.4714	18.8544	19.2294	20.991	1.52229	2.67686	0.0819677	0.0349802	-0.342026	0.298773	1.0983	0.744394	TolB protein-related
A0A1D6L8F0;A0A1D6L8F3;A0A1D6L8F2;A0A1D6L8E9;A0A1D6L8E8;A0A1D6L8F1	19.3445	19.4726	18.9359	19.5984	19.1851	19.0712	19.7495	19.3388	19.6911	20.1358	19.5844	19.011	0.0338993	0.0511734	-0.0160548	0.0152344	-0.342126	0.762145	-0.292171	0.332582	Dihydrolipoamide acetyltransferase component of pyruvate dehydrogenase complex (EC 2.3.1.-)
O04014;B6T1H0;Q9FYS0;A0A1D6IK00;A0A1D6IJZ5	23.4211	23.0935	23.3527	23.7513	22.8384	23.1714	23.5088	23.6422	23.7477	23.1656	23.3101	23.8048	-0.035401	0.0423608	-0.206073	0.428619	-0.343765	1.32581	-0.173093	0.202605	40S ribosomal protein S6
B6TEK2	19.6092	19.455	19.7089	20.3472	20.4268	20.2715	19.5976	19.1984	21.0107	19.7873	19.6225	19.8049	0.757465	3.02989	-0.197308	0.131246	-0.344546	0.245537	0.610228	2.94263	GroES-like zinc-binding alcohol dehydrogenase family protein (Reticulon-4-interacting protein 1)
A0A1D6HQR2	22.9525	22.9028	22.8841	21.7162	21.3046	21.4859	23.4923	23.5898	22.6921	23.4817	23.3932	22.3256	-1.41091	3.51175	-0.191182	0.152594	-0.344913	0.533166	-1.56464	1.79621	Photosynthetic NDH subunit of lumenal location 3 chloroplastic
A0A1D6MPN8;A0A1D6MPN7;A0A1D6MPN9;A0A1D6FC43;A0A1D6FC42	19.6406	19.7939	19.9683	19.5053	19.468	19.5744	20.2596	20.4251	19.7606	19.9345	19.7246	21.2875	-0.28504	1.3379	0.167093	0.114717	-0.347518	0.719061	-0.799651	0.748239	Importin subunit alpha
B4FFF1;A0A1D6JZE5;A0A1D6JZE7	21.6333	21.4364	21.6278	21.2179	21.0512	21.5481	21.9012	21.9931	21.8467	22.351	22.0143	21.7681	-0.293449	0.853861	0.130821	0.305761	-0.347818	1.96056	-0.772088	1.58722	Ran-binding protein 1 homolog a
B6SIA2;A0A1D6FSD1;A0A1D6FSC6;A0A1D6FSD4;A0A1D6FSD2	21.3607	21.291	21.1132	21.1383	20.9795	20.8382	21.3175	22.1141	21.3786	21.4118	20.9123	22.1275	-0.26965	1.11458	-0.119512	0.0982897	-0.348434	0.583494	-0.498572	0.616675	40S ribosomal protein S26
A0A1D6PNR8	19.421	19.9481	19.6329	19.9523	20.4305	20.2014	20.0255	19.7662	20.259	19.7193	17.9648	19.6905	0.527422	1.20227	-0.89206	0.678608	-0.349587	0.770135	1.06989	0.832026	Pectin lyase-like superfamily protein
A0A096SXU4;A0A1D6I2R9;B4G0R0	21.8155	21.51	21.2123	22.1077	20.963	21.0143	21.7747	22.2673	21.5451	21.2463	21.4058	22.2447	-0.150934	0.135115	-0.230099	0.24146	-0.349772	0.564543	-0.270607	0.217055	60S ribosomal protein L35a-2
A0A1D6J7P5	21.3505	21.0958	21.0198	20.807	21.2235	21.0691	21.3273	21.6859	21.509	21.522	21.4816	22.2354	-0.122147	0.317818	0.238972	0.37732	-0.352027	1.15027	-0.713145	1.22565	Zeaxanthin epoxidase, chloroplastic (EC 1.14.15.21)
A0A1D6JSN1;A0A1D6QQ17;A0A1D6JSN3;A0A1D6JSM9;C0PL01;A0A1D6QQ13;A0A1D6QQ15;A0A1D6JSN2;A0A1D6JSN5	19.9198	20.4871	20.3634	20.1916	19.6317	20.178	20.6984	20.6926	20.4405	20.1716	20.5768	20.3109	-0.256304	0.435109	-0.257411	0.815404	-0.353748	0.856056	-0.352641	0.736885	T-complex protein 1 subunit gamma
Q9FYS5;A0A1R3M7Z7	21.4372	21.4619	21.5637	20.4015	20.5749	20.7167	21.8956	21.7274	21.9132	21.4474	21.9505	21.859	-0.923242	3.13238	-0.0931104	0.218887	-0.357807	2.14282	-1.18794	2.56738	HMG-Y-related protein A (ZmHMGA) (High mobility group A protein)
B4FB66	19.8538	19.226	17.9882	20.4937	19.353	19.8208	19.2669	19.5311	19.3434	19.1434	18.7783	19.5467	0.86651	0.606635	-0.224342	0.403946	-0.35781	0.257036	0.733042	0.854722	Small ribosomal subunit protein uS7c
B4G1P4;A0A1D6MDI8;A0A1D6MDI4;K7V044;A0A1D6NHH6	24.708	24.7537	24.5015	24.6876	24.448	24.5242	25.1205	24.9866	24.9388	24.7315	24.8445	24.9623	-0.101159	0.409349	-0.169179	0.918723	-0.360886	1.72241	-0.292866	1.4051	GTP-binding nuclear protein
B6TGH8	20.7908	20.6788	19.7989	20.964	18.6179	19.8159	21.1569	20.5942	20.6042	20.7957	21.1992	20.5581	-0.623566	0.346334	0.0658684	0.0887832	-0.362265	0.424046	-1.0517	0.680245	Histone H1 (Histone one (H1))
B4FQP4;A0A1D6H286;A0A1D6H284;A0A1D6H287	20.6205	20.9872	21.2301	19.926	20.3749	20.2309	21.6408	20.8379	21.446	21.8855	21.7144	20.5054	-0.768684	1.59437	0.0602048	0.0412248	-0.362318	0.532618	-1.19121	1.23224	4-coumarate--CoA ligase (EC 6.2.1.12)
K7V9I5	24.3842	24.4083	24.0893	22.3638	22.914	22.3039	24.7179	24.8525	24.4057	25.0568	24.5979	24.7385	-1.76671	2.88762	0.139008	0.297565	-0.364768	1.02284	-2.27049	3.17906	Chloroplast stem-loop binding protein of 41 kDa b chloroplastic
B6T346;A0A1D6JYA8	21.0723	20.6675	20.5373	19.599	19.4298	19.405	21.1944	21.1977	20.9926	20.4962	20.656	20.7821	-1.2811	2.75827	-0.483446	1.97205	-0.369185	0.99046	-1.16684	3.46445	THO complex subunit 4
A0A1D6GAZ6;A0A1D6GAY6;K7VPS3;A0A1D6GB02;A0A1D6GAZ4;A0A1D6GAY7;A0A1D6GAZ5	19.681	19.638	19.7168	20.1763	20.0035	19.8263	19.97	19.7515	20.4221	19.8837	20.4127	20.4705	0.323445	1.45047	0.207748	0.312298	-0.369298	0.864087	-0.253601	0.525444	glycerophosphodiester phosphodiesterase (EC 3.1.4.46)
A0A1D6ECS1	19.1266	19.1792	19.7441	19.3124	19.1341	16.7489	19.8349	19.7148	19.6097	20.1563	19.8492	19.3061	-0.951458	0.487447	0.0507762	0.0690618	-0.369851	0.823483	-1.37209	0.728065	Phosphoenolpyruvate carboxylase family protein
B6TM55;A0A1D6PD08;A0A1D6PD09;A0A1D6PD14;A0A1D6PD13;A0A1D6PD12	20.2434	20.4139	22.0849	22.8014	23.3844	23.4102	20.83	20.9087	22.1226	21.5531	17.8056	22.7477	2.28458	1.67498	-0.584994	0.139999	-0.373042	0.199092	2.49654	0.764941	L-ascorbate peroxidase (EC 1.11.1.11)
A0A1D6FQ36;C4J6K9;A0A1D6FQ38;A0A1D6FQ35;A0A1D6FQ34;A0A1D6FQ37;A0A1D6M4H8;A0A1D6FQ39;A0A1D6M4G9	22.2126	22.7388	22.3127	22.0642	22.0597	22.0852	22.9275	22.4927	22.9657	23.1165	22.8773	22.8377	-0.351666	1.02224	0.148532	0.353011	-0.373931	0.778522	-0.874129	3.24946	Guanosine nucleotide diphosphate dissociation inhibitor
A0A1D6G0W4	22.0833	21.4745	20.804	20.9139	20.6597	20.7723	22.0824	22.0898	21.3168	22.2846	22.1939	21.1475	-0.671944	0.826729	0.0456416	0.0346064	-0.375748	0.346358	-1.09333	1.37173	Polynucleotidyl transferase ribonuclease H-like superfamily protein
B4FLA1;B4FS35;A0A1D6IZ12	19.1761	19.5725	19.4828	19.6756	19.6478	19.7645	19.649	19.6552	20.0682	19.8337	19.855	19.7333	0.285493	1.07294	0.0165615	0.0391522	-0.380318	0.97141	-0.111387	1.01619	indole-3-glycerol-phosphate synthase (EC 4.1.1.48)
A0A1D6KLA9	20.7362	20.676	20.8245	21.1244	21.1167	21.0484	21.2521	20.9547	21.1737	21.3565	20.9952	21.2029	0.350933	2.68172	0.0580629	0.158435	-0.381238	1.73924	-0.0883681	0.340103	3-beta hydroxysteroid dehydrogenase/isomerase
B4FQM2;A0A1D6NR86;A0A1D6NR88;A0A1D6NR89;A0A1D6NR93	21.1982	21.3137	21.5984	20.9965	20.8104	20.7599	21.7928	21.7348	21.7291	21.892	21.6549	21.6062	-0.514503	1.68193	-0.0345224	0.141111	-0.382123	1.46933	-0.862104	2.78688	Pyrophosphate--fructose 6-phosphate 1-phosphotransferase subunit beta (PFP) (EC 2.7.1.90) (6-phosphofructokinase, pyrophosphate dependent) (PPi-PFK) (Pyrophosphate-dependent 6-phosphofructose-1-kinase)
B4FAE1;A0A1D6FXI1	21.1218	21.0254	21.4943	22.4572	21.8365	22.0669	21.8514	21.094	21.8442	21.533	21.9394	21.0717	0.90637	1.76594	-0.0818291	0.0814661	-0.382698	0.591521	0.605501	0.914155	Ras-related protein RABD2c (Ras-related protein RIC1)
A0A1D6NVZ6	19.3985	19.7781	19.6	19.6389	19.7395	19.6314	19.8618	19.8325	20.2333	19.9699	20.0591	20.3825	0.0777054	0.270493	0.161303	0.376214	-0.383633	1.06499	-0.467231	1.63955	3-phosphoshikimate 1-carboxyvinyltransferase (EC 2.5.1.19)
B8A2G7;K7UR36	20.7034	20.0463	17.9425	19.1468	18.6086	18.7906	20.1962	20.2434	19.4049	20.6437	20.1788	20.1488	-0.715421	0.350539	0.375591	0.523046	-0.384083	0.165143	-1.4751	2.55258	Alba DNA/RNA-binding protein
B6TW65;A0A1D6L144;A0A1D6L143;A0A1D6L148;A0A1D6L139;A0A1D6L142;A0A1D6L140;A0A1D6L141	18.8801	18.328	19.3404	20.6756	20.1906	20.5879	19.3136	18.6315	19.7594	19.1685	19.6408	18.7343	1.63524	2.11867	-0.0536003	0.043582	-0.385309	0.366324	1.30353	1.90718	Beta-glucosidase
A0A1D6H5G3	23.3725	23.63	23.688	23.5353	23.7126	23.623	23.9547	24.0701	23.8249	23.9673	23.9297	23.3761	0.0601362	0.2129	-0.192221	0.399048	-0.386413	1.49062	-0.134056	0.271491	Protein THYLAKOID RHODANESE-LIKE, chloroplastic
B4F871;A0A1D6DTX7;A0A1D6DTX6;A0A1D6DTX5	20.3119	20.4008	19.7513	22.1267	21.6985	21.996	20.5191	19.8523	21.2546	21.0383	20.668	20.6427	1.78572	2.76193	0.240999	0.221325	-0.38733	0.355704	1.15739	2.52165	Protein DJ-1 homolog D (YLS5)
A0A1D6KKS1;A0A1D6KKS2	24.2265	23.9565	23.5898	24.1256	24.2986	24.1377	24.2874	24.6458	24.0017	23.9299	24.1783	24.8272	0.26302	0.61241	0.000151952	0.00015185	-0.387372	0.670291	-0.124505	0.172441	peptidylprolyl isomerase (EC 5.2.1.8)
A0A1D6DZR9	21.4887	20.8756	21.0013	20.1322	20.8501	20.3738	21.5047	21.6667	21.3589	21.2378	21.2459	21.709	-0.669811	1.11762	-0.112534	0.248427	-0.38824	0.872887	-0.945517	1.64532	AICARFT/IMPCHase bienzyme family protein
A0A1D6PI59;A0A1D6JS54;B6TA16;B4F9H8	19.0547	18.757	17.648	19.5818	19.552	17.7757	17.6685	18.9724	19.9844	19.3607	19.0939	19.0169	0.483294	0.262355	0.282066	0.155595	-0.388546	0.186602	-0.187318	0.111978	ADP-ribosylation factor-like A1C
B6UG51;A0A1D6KQP9	18.9803	19.5931	19.9669	21.2418	20.6691	20.9543	19.987	19.5595	20.1673	20.1667	20.7117	19.8826	1.44163	1.91377	0.349033	0.504217	-0.391186	0.504088	0.701412	1.12146	Cytochrome b5
B4FFH8;A0A1D6HDK5;A0A1D6HDK2;A0A1D6HDK4	24.4236	24.4102	24.5566	24.5029	24.624	24.4969	24.6432	24.7554	25.1677	24.6881	24.6137	25.0161	0.0777887	0.551546	-0.0827897	0.153311	-0.391968	1.10933	-0.23139	0.822296	Adenosine kinase (AK) (EC 2.7.1.20) (Adenosine 5'-phosphotransferase)
B4G1Z5;C0PGV5	21.1085	20.6518	20.303	19.6505	20.5937	20.3175	20.7512	21.3811	21.1088	20.7485	20.6345	21.3791	-0.500565	0.61709	-0.159658	0.209844	-0.392578	0.5926	-0.733484	0.944411	indole-3-glycerol-phosphate synthase (EC 4.1.1.48)
A0A1D6E4W8;B6TBK0;A0A1D6E4W9	19.2671	19.4918	19.3432	19.387	19.2538	19.3662	19.263	20.377	19.6437	19.6007	20.1041	19.5875	-0.0316423	0.151583	0.0028909	0.00256291	-0.393859	0.518491	-0.428392	1.1513	UPF0426 protein chloroplastic
A0A1D6L1G4;A0A1D6L1G5	20.9753	20.3343	20.749	19.6494	18.3762	18.4465	21.0888	21.516	20.6397	21.048	20.8259	20.9259	-1.86215	1.82934	-0.148249	0.221558	-0.395273	0.556176	-2.10917	2.13899	30S ribosomal protein S13 chloroplastic
B6TQL6;B6SU89	20.4158	20.4832	20.4574	19.5171	18.1326	19.7152	20.9357	21.3329	20.274	20.9443	20.7177	21.3711	-1.33051	1.25359	0.163509	0.170004	-0.3954	0.567902	-1.88942	1.62039	Nascent polypeptide-associated complex alpha subunit-like protein
P25459	21.73	20.8066	20.8944	19.4667	19.2257	18.7973	21.1898	22.1276	21.3001	21.2788	21.4	21.8521	-1.98048	2.30275	-0.0288645	0.0282266	-0.395457	0.401205	-2.34707	3.0648	Small ribosomal subunit protein bS18c (30S ribosomal protein S18, chloroplastic)
C0P8C6;A0A1D6F6Y8;A0A1D6F6Y7;A0A1D6F6Y9	19.8303	20.1155	20.3494	20.4469	19.9962	20.0735	20.6008	20.8362	20.0502	20.5173	20.9398	20.1341	0.0737794	0.132705	0.0346508	0.0356262	-0.397319	0.648044	-0.358191	0.590173	CCT-theta
C0P699	26.241	26.6023	26.5015	25.3775	25.3764	25.2786	26.8879	26.8866	26.7718	27.0214	26.8358	26.9713	-1.10406	3.2185	0.0940717	0.627655	-0.400483	1.60533	-1.59861	4.80619	Elongation factor Tu
B6THR4	20.2648	19.961	19.5917	21.8372	21.6143	21.4824	19.9586	19.9559	21.1086	19.8834	20.5713	20.9299	1.70545	2.82315	0.120506	0.0870453	-0.401855	0.394452	1.18309	1.6626	Thioredoxin-like 4 (Thioredoxin-like protein CXXS1)
B6SV32;A0A1D6F8L6;A0A1D6F8M4;A0A1D6F8M1;A0A1D6F8N1;A0A1D6F8L7;A0A1D6F8M3;A0A1D6F8L4;A0A1D6F8L3;A0A1D6F8M5;A0A1D6F8N4;A0A1D6F8N2	18.8748	18.8483	19.0024	18.6889	18.7013	18.6923	18.8995	19.4441	19.5891	19.2266	19.0745	19.1143	-0.214312	1.96323	-0.172445	0.330618	-0.402415	0.870011	-0.444281	3.20394	Coatomer subunit gamma
A0A1D6N9I1	19.0313	18.7527	17.9828	18.4283	18.8524	18.4858	19.1045	18.837	19.034	18.9459	19.2638	18.4314	-8.7738e-05	8.39283e-05	-0.111448	0.164265	-0.402882	0.551091	-0.291522	0.454453	Ycf3 intracting protein homolog1
C0PHR4;A0A1D6PTE3;A0A1D6PTE4	25.5471	25.313	25.2099	26.1876	25.7199	26.265	25.7482	25.7069	25.8304	25.9007	25.926	26.1465	0.700855	1.62398	0.229225	1.24975	-0.405186	1.72503	0.0664444	0.130346	Adenosylhomocysteinase (EC 3.13.2.1)
A0A1D6KPH6;A0A1D6KPH7	20.3023	20.5358	20.3469	21.1399	20.9723	20.5991	20.5131	21.0493	20.8408	20.6593	20.6608	21.0928	0.508752	1.35747	0.00322088	0.00496437	-0.406052	1.11215	0.099479	0.175163	Aminoaldehyde dehydrogenase 1b (ZmAMADH1b) (EC 1.2.1.-) (4-trimethylammoniobutyraldehyde dehydrogenase AMADH1b) (EC 1.2.1.47) (Aminobutyraldehyde dehydrogenase AMADH1b) (EC 1.2.1.19) (Betaine aldehyde dehydrogenase AMADH1b) (EC 1.2.1.8) (Gamma-guanidinobutyraldehyde dehydrogenase AMADH1b) (EC 1.2.1.54)
P80639;B6SIL7;A0A1D6IIU0;A0A1D6F0E2	23.9978	24.0001	23.88	23.2561	22.891	22.9056	24.4849	24.682	23.9369	24.1644	24.1326	24.0039	-0.941739	2.76933	-0.267623	0.514218	-0.408627	0.837372	-1.08274	2.95722	Eukaryotic translation initiation factor 5A (eIF-5A) (eIF-4D)
B4G1R3;B4FRS1;A0A1D6IC33;A0A1D6IC32;A0A1D6EW83;A0A1D6EW94;A0A1D6EW87	20.4804	20.633	20.7977	22.0163	22.0504	21.3647	20.6514	20.5601	21.9343	20.9895	21.0884	20.3551	1.17343	2.08364	-0.237602	0.181007	-0.411559	0.381976	0.999471	1.44987	Ras-related protein RABH1b
A0A1D6HHJ4;A0A1D6HHJ6	20.8855	20.6011	20.9146	21.1117	21.3422	21.0902	20.9964	21.1462	21.4952	21.2515	21.1592	21.5165	0.380949	1.38357	0.0964883	0.204123	-0.412172	1.08601	-0.127712	0.403649	ornithine carbamoyltransferase (EC 2.1.3.3)
B4FI05;A0A1D6HS61;A0A1D6HS59;A0A1D6HS63	18.8821	18.9105	19.1783	18.7844	18.9771	18.7248	19.0724	19.2241	19.9115	19.5075	19.1457	20.1571	-0.161556	0.595994	0.20077	0.196493	-0.412322	0.682018	-0.774649	1.19188	Ferredoxin--NADP reductase, chloroplastic (FNR) (EC 1.18.1.2)
A0A1D6FAV8;A0A1D6FAV4	21.2751	21.4867	21.4186	20.9975	21.2439	20.9056	21.621	21.9225	21.881	22.171	21.912	21.6037	-0.344455	1.35604	0.0874093	0.1752	-0.414715	1.66876	-0.846579	1.93075	Protoporphyrinogen oxidase (EC 1.3.3.4)
A0A1D6MQ74;B4FNF5	19.2588	19.2531	19.0746	19.3173	19.4051	19.2925	19.3508	20.2099	19.2708	19.2219	19.0022	19.2072	0.142778	0.962858	-0.466715	0.68764	-0.414959	0.606627	0.194534	1.16245	ATP-dependent Clp protease proteolytic subunit
K7UST5	19.8935	17.6223	19.979	20.1677	20.0806	20.0058	19.5404	19.6043	19.5954	18.8268	19.4951	19.4666	0.91976	0.522915	-0.317183	0.65509	-0.41513	0.208115	0.821814	1.67471	22.0 kDa heat shock protein
A0A1D6F8K6;A0A096RF51;A0A1D6F8K4;A0A1D6F8K7;A0A1D6F8J9;A0A1D6F8K2	20.7715	20.6795	20.596	19.7841	19.5917	19.765	21.0251	20.9406	21.3269	20.8608	20.776	21.3412	-0.968738	3.58499	-0.104843	0.189751	-0.415198	1.50353	-1.27909	2.6276	RNA helicase (EC 3.6.4.13)
A0A1D6HVP1;A0A1D6HVP2;Q9ZTP4;A0A1D6HVP3	19.8496	20.4297	20.2731	20.3006	19.8436	19.8942	20.4678	20.447	20.8851	20.6007	20.6148	20.3294	-0.171354	0.309792	-0.0850213	0.191296	-0.415813	0.861433	-0.502146	1.36461	Zeta-carotene desaturase (EC 1.3.5.6) (9,9'-di-cis-zeta-carotene desaturase)
B6T5N2;A0A1D6P9J3	20.8637	20.5842	20.8103	20.9706	21.2745	21.2311	20.8204	20.9913	21.6988	20.7896	21.2793	21.1676	0.406019	1.47275	-0.091308	0.107381	-0.417413	0.671262	0.0799135	0.171835	Glutathione peroxidase
B6UAV8;B6T1D8;B4FU90;A0A1D6NGC9;A0A1D6G113;A0A1D6MCX0;C0P8S8	21.7477	21.3992	21.4283	22.231	21.094	20.9291	21.8988	21.9245	22.0103	21.7198	22.1264	22.076	-0.10703	0.0897835	0.029534	0.0786569	-0.419472	1.64189	-0.556035	0.577633	60S ribosomal protein L18a
C0PNW8	20.0808	19.7391	19.4432	21.1596	20.8378	20.7629	20.1755	19.5768	20.771	19.9224	20.6688	20.0525	1.16573	2.20972	0.0401599	0.0326945	-0.420026	0.464638	0.705547	1.27113	LysM domain-containing GPI-anchored protein 2
A0A1D6EEC1;A0A1D6EEC4;A0A1D6EEC6;A0A1D6EEC8;A0A1D6EEC2;A0A1D6EEC5;A0A1D6EED1	19.9198	18.21	19.4921	19.8167	19.5403	19.5841	19.5823	19.7307	19.5859	16.9399	19.4287	20.0506	0.439683	0.35058	-0.826574	0.362433	-0.425614	0.341187	0.840642	0.368467	Putative translation elongation/initiation factor family protein
B4G233	23.0543	23.2022	23.301	23.8536	23.8446	23.9648	23.3914	23.4171	24.0302	23.0407	23.5206	23.5157	0.701801	3.00118	-0.253892	0.410901	-0.427039	0.902549	0.528654	1.49432	Dirigent protein
B4FT54;A0A1D6MCJ0	20.87	19.7534	17.2684	20.7559	21.0362	20.8933	19.457	20.0829	19.6346	18.3473	19.2756	20.5315	1.59787	0.680334	-0.340058	0.198322	-0.427586	0.147203	1.51034	1.11321	HSP40/DnaJ peptide-binding protein
Q5IBC6;A0A1D6GCZ1	22.8027	22.7005	22.672	22.7502	21.7817	21.4248	23.3785	23.4457	22.6437	23.1563	23.32	21.8791	-0.739485	0.864308	-0.370816	0.28619	-0.43093	0.762863	-0.799599	0.592048	DANA2 (Outer envelope pore protein 24A chloroplastic)
B4FUE0;A0A1D6IYG5;A0A1D6IYG6;A0A1D6IYG9;A0A1D6IYG7	21.4874	21.4229	21.6177	21.0835	20.6643	20.8276	21.8489	21.8608	22.1115	21.8711	21.7135	22.1784	-0.650867	2.07235	-0.0193984	0.0409666	-0.4311	1.858	-1.06257	2.35819	Obg-like ATPase 1
A0A1D6FAY8;K7USP8;A0A1D6FAY4;A0A1D6FAZ0;A0A1D6MR42;A0A1D6MR41;A0A1D6MR44;A0A1D6MR46;A0A1D6FAZ2	21.2236	21.3558	21.6624	21.4431	21.1103	21.442	21.894	21.6374	22.0171	22.0468	22.0992	21.4074	-0.0821406	0.183386	0.00165558	0.00217174	-0.435534	1.19412	-0.51933	0.979727	Coatomer subunit beta (Beta-coat protein)
A0A1D6QK75;K7V364;A0A1D6QK73	22.9572	23.203	22.9857	22.2959	21.7165	21.919	23.6315	23.4633	23.3582	23.7254	23.449	22.8537	-1.07148	2.34067	-0.141624	0.202986	-0.4357	1.76316	-1.36555	1.94278	Heat shock protein 90-5 chloroplastic
A0A1D6GXQ7;A0A1D6GXQ6	22.9769	23.0337	22.7895	21.96	22.3549	21.9768	23.3609	23.7715	22.9754	23.7861	23.2373	23.2656	-0.836096	2.30968	0.0603816	0.0727637	-0.435938	0.83786	-1.33242	2.42503	glycerate dehydrogenase (EC 1.1.1.29)
A0A1D6JZ58	19.2055	19.3135	19.1853	19.1605	18.8848	18.9927	19.9248	20.0658	19.0299	20.1596	20.2601	19.3771	-0.22209	1.16615	0.258729	0.238044	-0.438727	0.601093	-0.919545	1.46893	Rhodanese-like family protein
B4G010	21.639	22.0743	21.8912	23.575	22.9139	23.2691	22.3506	22.2035	22.382	22.7327	22.8595	21.7572	1.38451	2.42349	0.137746	0.145137	-0.443915	1.49295	0.80285	0.945729	hydroperoxide dehydratase (EC 4.2.1.92)
B6SIP0;B4FMS0;B6ST17;A0A1D6JVP0;A0A1D6JVN9	19.7812	19.3911	17.2895	19.5078	18.9663	19.6539	18.9649	20.3125	18.5168	19.1181	18.9142	19.4575	0.555424	0.278617	-0.101477	0.0626911	-0.444145	0.178942	0.212756	0.334485	NHP2-like protein 1 (Ribosomal protein L7Ae/L30e/S12e/Gadd45 family protein)
A0A1D6QSG2;A0A1D6QSF3;K7UBG7;A0A1D6QSH1;A0A1D6QSH0;A0A1D6QSG8;A0A1D6QSG6;A0A1D6QSG1;A0A1D6QSE9;A0A1D6QSI4;A0A1D6QSE8;A0A1D6QSI6;A0A1D6QSE7;A0A1D6QSI7;A0A1D6QSG7;A0A1D6QSF4	20.8864	20.7413	20.9629	21.386	20.5309	20.9958	21.5093	21.0649	21.3507	21.7171	21.3907	20.9992	0.107363	0.157395	0.0607033	0.0880833	-0.444782	1.4242	-0.398122	0.54534	Cullin-associated NEDD8-dissociated protein 1 (Cullin-associated and neddylation-dissociated protein 1)
A0A1D6HTN9	18.1084	18.0095	18.0299	22.693	18.8394	21.5404	17.2924	18.2662	19.9255	18.5457	18.6825	23.2849	2.97501	1.22344	1.67636	0.409943	-0.445422	0.226503	0.853233	0.166558	Acidic endochitinase
A0A1D6DW07;A0A1D6DW08	22.6451	22.8474	22.9813	23.0055	23.0681	23.0455	23.0925	23.1813	23.5367	23.2249	23.0852	23.6017	0.215083	1.01539	0.0338046	0.0568561	-0.445539	1.25064	-0.264261	0.784865	D-3-phosphoglycerate dehydrogenase (EC 1.1.1.95)
A0A1D6M7K3	18.5933	18.7376	17.1046	18.4423	18.1678	18.3645	18.4782	18.9317	18.3628	18.5865	18.48	19.1101	0.179693	0.124437	0.134623	0.198556	-0.445724	0.334218	-0.400654	0.883865	ER6 protein
A0A1D6JQB3;B8A2V8;A0A1D6JQB1;A0A1D6JQB2;A0A1D6JQB0	21.3007	21.5575	21.055	21.1879	21.5772	21.1809	21.5467	21.9047	21.7991	21.3202	21.4457	22.2703	0.010966	0.0186591	-0.0714537	0.079684	-0.44578	1.16588	-0.36336	0.485713	Omega-amidase chloroplastic
K7UCS1	26.984	26.7876	26.6333	26.3256	26.1065	25.9026	27.3294	27.6193	26.7988	27.2055	27.2941	27.0423	-0.690037	1.91335	-0.0685596	0.0977311	-0.447569	0.792472	-1.06905	2.7701	Photosystem I reaction center subunit N, chloroplastic
K7TK74	21.3447	21.0737	21.3201	20.9451	21.5409	21.2773	21.7136	21.6158	21.7623	21.7244	21.2209	21.6246	0.00822767	0.0141171	-0.173976	0.471634	-0.451073	2.02058	-0.268869	0.509605	Putative alcohol dehydrogenase superfamily protein
A0A1D6IXG3;B4FZ29;K7TZ51;A0A1D6IXG8	21.1965	21.1403	21.153	20.524	20.1118	20.1534	21.6711	21.5136	21.6609	21.8245	21.5806	21.691	-0.900191	2.61526	0.0835075	0.407479	-0.45194	2.9631	-1.43564	3.19022	argininosuccinate synthase (EC 6.3.4.5)
B4FV48	21.3905	21.2656	21.1489	23.0186	22.8712	23.4041	21.3528	21.5032	22.3122	21.1426	21.4085	22.9938	1.82961	3.33951	0.125554	0.0673861	-0.454403	0.674284	1.24965	0.977129	Cysteine proteinase inhibitor
A0A1D6QRC6;B4FBI6;A0A1D6QRD4;A0A1D6QRC8;A0A1D6QRD2	20.6639	20.7888	20.6489	20.1609	20.7746	20.7752	21.1667	20.6352	21.664	21.5079	21.327	21.0704	-0.130258	0.245932	0.146461	0.171495	-0.454803	0.689309	-0.731522	1.41458	Fumarylacetoacetase (EC 3.7.1.2) (Fumarylacetoacetate hydrolase)
B4F938;A0A1D6JE05;A0A1D6DZX6;A0A1D6JE04	23.0578	23.0191	22.6339	22.2629	22.4364	22.1144	23.1921	23.7612	23.1254	22.9734	22.8974	23.3851	-0.632424	1.73772	-0.274284	0.470996	-0.455968	0.873717	-0.814107	1.99184	Oxygen-dependent coproporphyrinogen-III oxidase, chloroplastic (EC 1.3.3.3)
B4FRJ3;A0A1D6LKR5;B6TGL3;A0A1D6NVT9;A0A1D6LKR2	19.3054	19.2752	19.3253	19.8671	18.7736	17.5621	19.7373	19.6974	19.8533	19.8177	19.9109	19.2163	-0.567704	0.354657	-0.114323	0.197466	-0.460674	3.14728	-0.914055	0.581919	Proteasome subunit beta
C4IZ94;A0A1D6Q7Z6;A0A1D6Q7Z7	19.3409	19.5412	19.4321	19.485	20.1291	19.7736	19.6288	20.0334	20.0376	20.0784	19.8622	20.086	0.357791	0.852332	0.108941	0.285032	-0.461824	1.45465	-0.212974	0.459278	ornithine carbamoyltransferase (EC 2.1.3.3)
B4FTA4;A0A1D6N6I3	19.8467	19.9235	19.9901	19.6087	19.4867	19.6943	20.4127	19.8835	20.85	20.9579	20.7532	20.2523	-0.323555	1.94092	0.272437	0.319702	-0.461936	0.751253	-1.05793	2.07941	Uricase (EC 1.7.3.3) (Urate oxidase)
B6SZ69;A0A1D6JY67;A0A1D6JY65;A0A1D6JY66	21.5344	21.8784	21.4654	21.0201	21.1659	21.0889	22.1743	21.8273	22.2665	22.2241	22.2896	22.0827	-0.534452	1.78296	0.109494	0.303029	-0.46327	1.17797	-1.10722	3.93072	Heat shock cognate 70 kDa protein 2
A0A1D6IDV8	20.8548	21.0823	20.9393	19.677	19.5273	19.2941	21.4565	21.8633	20.9546	21.1443	20.6173	21.2298	-1.45932	3.44943	-0.427677	0.587122	-0.466039	0.794112	-1.49769	2.60244	Pyruvate phosphate dikinase regulatory protein 2
B6TB55;A0A1D6N9F5	19.0985	20.4031	19.6565	18.5566	17.7229	19.0067	20.5633	20.4765	19.5215	20.6449	20.6509	19.5323	-1.2907	1.1385	0.0889263	0.0617805	-0.4677	0.391358	-1.84733	1.60103	4-(cytidine 5'-diphospho)-2-C-methyl-D-erythritol kinase (EC 2.7.1.148) (4-(cytidine-5'-diphospho)-2-C-methyl-D-erythritol kinase)
A0A1D6NV48	19.547	19.7991	18.0249	19.3003	19.8607	19.7558	19.6095	19.1263	20.0435	20.039	20.3404	19.1912	0.515271	0.371898	0.26377	0.239333	-0.469408	0.312162	-0.217908	0.220919	Zea nodulation homolog1
A0A1D6HBD7	20.4405	20.4471	20.5689	20.1906	18.0232	19.2804	21.3065	21.1973	20.3645	21.4384	21.2129	19.9486	-1.32076	0.98312	-0.089454	0.056078	-0.470591	0.716119	-1.7019	1.02322	Photosynthetic NDH subunit of lumenal location 2 chloroplastic
A0A096UAZ3	19.6334	19.8349	19.6317	20.0209	19.9755	20.1523	20.1188	20.5039	19.8995	20.1243	20.1939	20.5492	0.349557	1.81929	0.115061	0.201339	-0.474069	1.17881	-0.239573	0.778433	3-isopropylmalate dehydratase (EC 4.2.1.33)
B6TNT5	19.6719	19.2664	19.6693	20.3385	20.1171	19.9685	19.9144	19.6837	20.4333	19.8096	20.0273	19.866	0.60548	1.60872	-0.109512	0.18031	-0.474613	0.849954	0.240379	0.890965	peptide-methionine (S)-S-oxide reductase (EC 1.8.4.11) (Peptide-methionine (S)-S-oxide reductase) (Protein-methionine-S-oxide reductase)
C4J410;A0A1D6G8N5;A0A1D6G8N6	21.0706	21.263	20.7826	23.6839	23.6094	23.6431	21.088	20.5924	22.8626	21.1828	22.0846	23.5482	2.60671	4.2947	0.757483	0.318348	-0.475616	0.270933	1.37361	0.931152	Heat shock 70 kDa protein
A0A1D6II57	21.0318	21.0756	21.2998	21.0057	21.0132	21.1457	21.5482	21.6741	21.6322	21.3079	21.2774	21.5643	-0.080883	0.355625	-0.234987	1.12513	-0.482395	2.21773	-0.32829	1.49434	Peroxidase (EC 1.11.1.7)
C0P4F3	20.1196	20.4778	19.8947	19.114	19.0053	19.2379	20.5186	20.6906	20.7312	20.6746	20.3923	20.9429	-1.04498	2.33581	0.0230935	0.045972	-0.482782	1.24632	-1.55086	3.07129	Multiple organellar RNA editing factor 9 chloroplastic
P06586	21.9938	21.8761	21.5621	20.528	20.4161	20.5398	22.1776	22.5789	22.1279	22.219	22.1231	22.3897	-1.31602	3.21059	-0.0508703	0.113438	-0.484142	1.18349	-1.74929	4.43517	Small ribosomal subunit protein uS3c (30S ribosomal protein S3, chloroplastic)
C0PFQ7;C0P6J3	21.5155	21.5972	21.3316	19.6591	20.619	20.1499	22.3057	22.5314	21.0639	21.9262	21.3615	21.1873	-1.33877	2.01425	-0.47536	0.395526	-0.485572	0.451707	-1.34898	1.71598	sulfate adenylyltransferase (EC 2.7.7.4)
A0A1D6PUL7;A0A1D6PUL3;A0A1D6PUK8;A0A1D6PUK7;A0A1D6PUL9;K7URE0;A0A1D6PUM0;A0A1D6PUM1;A0A1D6PUL5;A0A1D6PUK9;A0A1D6PUM2	23.889	24.0839	24.1808	24.9375	25.3542	24.9968	24.2953	24.0767	25.2403	24.4822	24.8333	24.9625	1.04492	2.58889	0.221889	0.225399	-0.4862	0.59157	0.336829	0.803836	Aconitate hydratase (Aconitase) (EC 4.2.1.3)
B4FRZ2;A0A1D6HR41	20.3708	20.3252	19.3529	18.9909	18.1002	18.9417	21.4571	20.997	19.0619	21.3138	20.7249	18.5377	-1.33874	1.41622	-0.313205	0.10051	-0.489054	0.239198	-1.51459	0.782606	pyridoxal 5'-phosphate synthase (glutamine hydrolyzing) (EC 4.3.3.6)
B5AMJ9;A0A096R382;A0A1D6L580;A0A1D6L5B1;A0A1D6L5A8;A0A1D6L5B0;A0A1D6L5A0;A0A1D6L5A4;A0A1D6L587;A0A1D6L594	18.8086	19.6581	19.1743	18.8737	18.784	18.8301	20.4176	19.1477	19.5453	20.8942	21.3976	18.7837	-0.384392	0.70958	0.654996	0.301077	-0.489887	0.473526	-1.52928	0.889727	Alpha-1,4 glucan phosphorylase (EC 2.4.1.1)
B6SI84	20.7681	20.8122	21.0548	21.4373	22.075	21.7012	21.1869	21.3733	21.5505	20.8649	21.1624	21.4523	0.859438	1.8582	-0.210346	0.454619	-0.491842	1.63179	0.577943	1.08263	Clavaminate synthase-like protein (Syringomycin biosynthesis enzyme)
B4FR11	23.0342	22.7767	23.0012	23.24	22.5045	23.1804	23.7392	23.4539	23.1006	23.7063	23.7775	22.5272	0.0375671	0.0518164	-0.0942656	0.0742918	-0.493879	1.15191	-0.362046	0.315832	Protein CURVATURE THYLAKOID 1A chloroplastic
A0A1D6L6Q7	19.4313	19.2481	19.1056	18.7402	18.383	17.4401	19.6486	20.1768	19.4438	20.6209	19.4315	19.4664	-1.07388	1.26276	0.0831916	0.0646904	-0.494749	0.974717	-1.65182	1.39878	Deoxyribodipyrimidine photolyase
B6TMW7;A0A1D6FF57	20.1868	20.8885	20.5471	20.4144	20.7748	20.1518	20.9185	20.6901	21.5175	20.358	20.8626	20.44	-0.0937812	0.126622	-0.48852	0.770252	-0.501252	0.717888	-0.106514	0.168308	Transaminase/ transferase, transferring nitrogenous groups (Transaminase/transferase)
B6T9Q7;A0A1X7YFH5;A0A1X7YFK0;A0A1D6DQM6;A0A1D6DQM5;A0A1X7YFG5;A0A1D6DQM3	21.604	21.4415	21.628	21.2325	21.6231	21.4219	21.9418	22.0073	22.2282	22.1673	21.9597	22.1022	-0.131976	0.446448	0.0173073	0.0563313	-0.501262	2.06085	-0.650545	2.1463	diaminopimelate decarboxylase (EC 4.1.1.20)
B6TIS2;P23346;P23345;B4FIC7;A0A1D6PAB3;A0A1D6PAB4;A0A1D6PAA9;A0A1D6K364	23.6929	23.597	23.9131	24.9285	25.0697	25.4291	23.9407	24.8109	23.9646	23.8282	23.5767	25.4187	1.40813	2.87872	0.0357609	0.0184694	-0.504479	0.771789	0.867893	0.659953	Superoxide dismutase [Cu-Zn] (EC 1.15.1.1)
A0A1D6KS88;A0A1D6KS87;A0A1D6KS85;A0A1D6KS86	21.9837	21.6152	21.3161	21.775	21.8519	21.759	22.0944	22.0277	22.3171	22.0122	22.394	22.3029	0.156952	0.331199	0.0900199	0.24614	-0.508042	1.12704	-0.44111	1.68785	Alpha-galactosidase (EC 3.2.1.22) (Melibiase)
C0PHD8;A0A1D6ER22;A0A1D6ER26;A0A1D6ER25;A0A1D6ER27	21.8034	21.9338	22.3203	23.3316	23.2098	23.2256	22.2372	22.0601	23.288	22.3492	22.8155	23.7181	1.23652	2.82288	0.432491	0.319181	-0.509293	0.544427	0.294736	0.2961	aldehyde dehydrogenase (NAD(+)) (EC 1.2.1.3)
B4FBA4;A0A1D6PJP5	19.0835	19.5123	19.6684	19.3383	19.1466	18.8261	20.3624	19.4822	19.9486	20.054	20.6743	19.1647	-0.317729	0.621065	0.0332915	0.0219346	-0.509644	0.759551	-0.860665	0.86494	carotenoid 9,10-dioxygenase (EC 1.14.99.n4)
Q41761;K7TGE1;A0A1D6IXD5	26.2	26.8276	27.0633	25.8248	25.9982	25.9957	27.3806	26.7299	27.5165	27.6029	27.5658	27.4675	-0.757449	1.34221	0.336412	0.613671	-0.512	0.654442	-1.60586	4.66523	4-hydroxy-7-methoxy-3-oxo-3,4-dihydro-2H-1,4-benzoxazin-2-yl glucoside beta-D-glucosidase 2, chloroplastic (EC 3.2.1.182) (Beta-glucosidase 2) (ZmGlu2) (EC 3.2.1.21)
P27787;B1P759	23.1429	23.5206	23.9571	22.6364	21.7203	21.452	24.1716	24.1152	23.8702	24.1733	25.5062	24.0696	-1.60397	1.69639	0.530676	0.490106	-0.512135	0.947951	-2.64678	1.97314	Ferredoxin-1, chloroplastic (Ferredoxin I) (Fd I)
A0A1D6PH52;K7WFV1;A0A1D6PH51;A0A1D6PH56;A0A1D6PH49;A0A1D6PH50;A0A1D6PH60	21.1422	21.2915	21.1836	21.5959	21.4215	21.7822	21.4826	21.7407	21.9305	21.4058	21.609	21.4912	0.394047	1.59569	-0.215932	0.689502	-0.512139	1.69329	0.0978394	0.337788	ATP synthase subunit gamma
A0A1D6NE81	18.279	18.2274	18.2235	18.6423	19.1425	18.7516	18.9144	18.3445	19.0085	18.7962	18.8769	18.5386	0.602177	1.7703	-0.018556	0.0269295	-0.512527	1.15762	0.108205	0.232141	Phospholipase A1 (EC 3.1.1.-)
B6SRX9	20.4309	20.9375	21.1722	21.2556	21.8184	21.3989	20.9483	21.3748	21.7577	21.4482	21.8753	21.921	0.644051	1.09593	0.387957	0.628163	-0.513344	0.734978	-0.25725	0.496237	fructose-bisphosphatase (EC 3.1.3.11) (D-fructose-1,6-bisphosphate 1-phosphohydrolase)
P00827;A0A1R3NS96	28.6983	29.0247	28.1865	27.5886	27.3723	27.4364	29.5839	29.2629	28.6036	29.6371	29.3612	28.0357	-1.1707	2.01207	-0.138783	0.0860128	-0.513649	0.609727	-1.54557	1.44148	ATP synthase subunit beta, chloroplastic (EC 7.1.2.2) (ATP synthase F1 sector subunit beta) (F-ATPase subunit beta)
B7ZXQ3	20.2042	20.771	20.3163	19.9831	19.9866	20.1016	21.7426	20.4522	20.6539	18.9221	19.6933	21.7533	-0.40668	1.07634	-0.826697	0.369903	-0.51909	0.522504	-0.0990728	0.0398078	Cysteine proteinases superfamily protein
B6U3H3	26.4107	26.3223	26.2833	25.2401	25.199	25.3075	27.0315	26.998	26.5533	27.2834	26.6564	26.6461	-1.08989	4.60937	0.00103124	0.00128842	-0.522161	1.52013	-1.61308	2.78702	CP12-1
Q546I4;Q02245;P33627;C0PKT5;A0A1D6IHN6;A0A1D6IHN5;A0A1D6EZF6;A0A1D6EZF7	20.7476	21.6097	21.8055	20.9673	19.8509	20.173	22.4972	21.4814	21.7589	22.5021	22.6178	20.6608	-1.05716	1.07002	0.0143852	0.00671946	-0.52492	0.518647	-1.59646	1.04829	Tubulin alpha chain
B4G1J8	22.7905	21.6408	21.5054	21.3594	20.4158	20.2053	22.4573	23.098	21.966	22.1053	22.1698	22.3814	-1.31875	1.14745	-0.288239	0.354507	-0.528194	0.432126	-1.55871	1.88976	Large ribosomal subunit protein uL3c
B4G011	19.8596	20.2609	20.2107	19.9984	20.2619	19.6756	20.0852	20.8232	21.0132	19.9553	20.1477	21.056	-0.131784	0.246609	-0.25425	0.224838	-0.530158	0.789681	-0.407693	0.464648	D-3-phosphoglycerate dehydrogenase (EC 1.1.1.95)
A0A1D6GDM6	23.2822	23.1501	22.2743	24.1704	23.6442	24.0021	22.7256	23.6779	23.9037	21.9617	22.4815	24.7031	1.0367	1.37397	-0.386921	0.158573	-0.533513	0.483311	0.89011	0.44786	DPP6 N-terminal domain-like protein
B6TB21	20.0886	19.7251	18.2966	20.951	20.645	21.0215	19.352	19.8635	20.5005	19.9187	19.7284	20.4296	1.50237	1.2613	0.120279	0.1109	-0.535197	0.346796	0.846889	1.62022	Anamorsin homolog (Fe-S cluster assembly protein DRE2 homolog)
A0A1D6J2Q2	19.0985	18.8478	18.627	19.8431	19.8771	19.9464	19.1328	19.1858	19.8669	19.3918	20.2106	19.9988	1.03109	2.74753	0.471912	0.622933	-0.537393	0.920169	0.0217806	0.0296344	Pectin methylesterase inhibitor 1
B4FNN8	21.415	21.4875	21.6982	22.6271	22.8487	22.9473	21.6889	21.7902	22.743	21.7603	21.6687	22.7915	1.27406	3.25306	-0.000533422	0.000353112	-0.540441	0.712929	0.734151	0.921436	Soluble epoxide hydrolase
A0A1X7YHG9;P05022;A0A1X7YHF8	28.2326	28.5944	27.6921	27.2399	26.9022	27.0607	29.1756	28.7233	28.2518	29.2086	29.0861	27.447	-1.10541	1.77472	-0.136394	0.0764763	-0.543909	0.658478	-1.51292	1.23319	ATP synthase subunit alpha, chloroplastic (EC 7.1.2.2) (ATP synthase F1 sector subunit alpha) (F-ATPase subunit alpha)
A0A1D6HIV8;A0A1D6HIW4;A0A1D6HIV9;A0A1D6HIW7;A0A1D6HIT9;A0A1D6HIW1;A0A1D6HIW8;A0A1D6HIV5;A0A1D6Q999;A0A1D6Q996;A0A1D6Q986;A0A1D6Q9A0;A0A1D6Q9A5;A0A1D6Q981;A0A1D6Q988;A0A1D6Q9A7	18.9647	17.5705	19.893	19.73	20.2884	20.0896	19.4394	18.8915	19.7316	17.3084	19.8822	19.2671	1.22661	0.817926	-0.534965	0.26201	-0.544782	0.309361	1.21679	0.699571	Enhancer of mRNA-decapping protein 4
B4FGJ4;A0A1D6HJS1;A0A1D6HJS4;A0A1D6HJS3	19.6912	20.0181	20.193	19.4942	19.3441	19.4293	20.7146	20.3675	20.4875	20.8456	21.1263	19.8143	-0.5449	1.62463	0.0722059	0.0608407	-0.555753	1.44419	-1.17286	1.36546	Pyruvate dehydrogenase E1 component subunit alpha (EC 1.2.4.1)
A0A1D6MWZ7	22.7448	22.7073	22.4395	22.1645	23.0186	22.5203	22.9436	23.3655	23.2611	23.8408	24.1789	22.0383	-0.0626996	0.0835289	0.162579	0.0851972	-0.559526	1.60986	-0.784805	0.480888	DUF538 family protein
B6TN48	19.3736	19.2998	19.6265	20.6648	20.17	20.2192	19.6627	20.3666	19.9604	19.7214	19.8896	20.2751	0.918042	2.10637	-0.0344912	0.0450325	-0.563261	1.16816	0.389272	0.790848	3-hydroxyisobutyryl-CoA hydrolase (HIB-CoA hydrolase) (HIBYL-CoA-H) (EC 3.1.2.4) (3-hydroxyisobutyryl-coenzyme A hydrolase)
A0A1D6QT46;A0A1D6H0T7;A0A1D6H0U1;A0A1D6H0T9;A0A1D6QT45;A0A1D6H0T3;A0A1D6H0T6;K7UFV4	17.0793	17.7471	17.432	17.5457	17.0534	17.2788	18.6302	17.4108	17.9222	17.7686	19.4654	19.3443	-0.126838	0.204351	0.87167	0.599376	-0.568307	0.636322	-1.56682	1.30012	26S proteasome non-ATPase regulatory subunit 2 homolog A
K7UDG5;A0A1D6QMN8;A0A1D6QMN7	21.9903	21.9416	21.8949	21.6174	21.2761	21.6336	22.3974	22.444	22.6931	22.4301	22.4625	22.8705	-0.433222	1.64911	0.0762005	0.17061	-0.569226	2.39453	-1.07865	2.37836	proline--tRNA ligase (EC 6.1.1.15) (Prolyl-tRNA synthetase)
K7V5G0	21.9753	21.7247	21.3577	20.6918	20.3968	17.3253	22.4826	22.6	21.6911	22.6499	22.5747	21.6292	-2.21461	0.949704	0.0266717	0.020423	-0.572027	0.782629	-2.81331	1.1754	NAD(P)H-quinone oxidoreductase subunit O chloroplastic
B6TPG0	23.8986	24.1204	24.0588	22.9338	22.7106	22.6957	24.6195	24.5889	24.5878	24.9999	24.7792	24.5744	-1.2459	3.59732	0.185755	0.685211	-0.572783	2.99045	-2.00444	3.79929	Elongation factor Tu
B6SSB6;A0A096Q886;A0A1D6HT03;A0A1D6F9N8;A0A1D6F9P2;A0A1D6HT02	19.0154	18.7571	18.6313	19.2434	17.9366	18.3071	19.9523	19.5125	18.66	19.4334	19.7801	18.4794	-0.305597	0.307627	-0.144	0.0947104	-0.573657	0.655868	-0.735254	0.598232	Eukaryotic translation initiation factor 3 subunit I (eIF3i)
A0A1D6HFD3;A0A1D6HFD4;A0A1D6HFC3;A0A1D6HFD2;A0A1D6HFC6;A0A1D6HFC9;A0A1D6HFC5;A0A1D6HFD5;A0A1D6HFD0;A0A1D6HFD7;A0A1D6HFD8;A0A1D6HFD1;A0A1D6HFE0;A0A1D6HFD9;A0A1D6HFC4	21.9362	22.1609	22.1415	21.2284	20.8787	20.9426	22.8415	22.3223	22.8021	22.8718	23.1593	22.2756	-1.06294	2.92307	0.113626	0.13558	-0.57576	1.46976	-1.75233	2.46922	tripeptidyl-peptidase II (EC 3.4.14.10)
B4FS99;A0A1D6KLF7;A0A1D6KLG0;A0A1D6KLF9	21.9962	22.0545	21.4143	22.5818	21.6358	22.0204	22.4504	22.4688	22.2809	22.1447	22.8567	21.6198	0.257682	0.306686	-0.192984	0.205192	-0.578399	1.27401	-0.127734	0.101659	ATP synthase subunit d, mitochondrial
P08528	21.7983	21.7737	21.6091	20.8482	20.5347	20.5803	22.0647	22.7242	22.1314	22.2392	22.0632	22.5131	-1.0726	3.1419	-0.0349236	0.0484424	-0.579759	1.24928	-1.61743	3.23311	Large ribosomal subunit protein uL16c (50S ribosomal protein L16, chloroplastic)
A0A1D6N6M3;C4J929;A0A1D6N6M6;A0A1D6N6M5	21.4714	20.7646	20.8253	21.5659	19.8634	19.5983	21.7554	21.6587	21.3876	21.7368	21.7566	20.7174	-0.677884	0.443419	-0.196974	0.212034	-0.580132	1.0843	-1.06104	0.683943	Ribosomal protein
A0A096S2Q4	23.8042	23.7801	24.229	23.8461	23.9846	23.8292	24.6101	24.3712	24.5728	24.5276	24.9416	23.5812	-0.0511087	0.121223	-0.16789	0.153198	-0.580268	1.62241	-0.463486	0.49905	ATP-dependent zinc metalloprotease FTSH 5 chloroplastic
B4G1B7;A0A1D6FXN0;A0A1D6FXN4;A0A1D6FXM9	21.3842	21.5077	20.8259	21.3819	22.326	21.8912	21.6613	21.8787	21.9218	21.5954	22.0005	21.9298	0.627101	0.846215	0.0212981	0.0491366	-0.581327	1.21574	0.0244757	0.0273755	Cysteine sulfinate desulfinase/cysteine desulfurase and related enzymes
A0A1D6E4M0	21.2883	21.7208	21.7813	19.9927	20.3142	20.3935	22.7439	22.1825	21.6261	22.664	22.5899	22.1155	-1.36333	2.6343	0.272317	0.303006	-0.58735	0.753774	-2.223	3.3377	Elongation factor G, chloroplastic (cEF-G)
A0A1D6QA32;Q2MJJ9;A0A0B4J3A7;A0A1D6HQ86;A0A1D6HQ85;A0A1D6HQ89	19.913	19.8599	18.0524	19.9959	20.2865	20.3256	20.23	19.5444	19.8141	19.6261	19.9717	19.9654	0.927561	0.679502	-0.00843175	0.0121168	-0.587716	0.384492	0.348276	1.05986	RNA helicase (EC 3.6.4.13)
Q8S4W9	18.8574	19.0747	19.4601	19.6998	19.3806	19.0825	19.5554	19.6512	19.9529	19.2736	19.5909	19.7953	0.256914	0.439747	-0.166538	0.358935	-0.589101	1.29593	-0.165649	0.285463	pyruvate decarboxylase (EC 4.1.1.1)
B6T1D2;A0A1D6KTX3	19.8983	19.5018	17.7633	19.0113	18.8066	19.2476	19.5275	20.1067	19.3143	19.5927	19.3314	20.2886	-0.0326277	0.0162025	0.088068	0.0840562	-0.595067	0.355171	-0.715763	1.07568	eIF-(iso)4F 25 kDa subunit (eIF-(iso)4F p28 subunit) (mRNA cap-binding protein)
P12340	21.0274	20.2886	20.1732	19.289	19.5888	19.1463	20.3917	21.9632	20.9262	20.8829	20.1308	21.7219	-1.15501	1.74873	-0.181819	0.10023	-0.597331	0.487607	-1.57053	1.51888	Small ribosomal subunit protein uS12cz/uS12cy (30S ribosomal protein S12, chloroplastic)
B6TKH9;A0A1D6E043;B4FUU2	19.482	19.2705	19.2395	18.7807	19.1059	19.0053	19.5961	20.3168	19.8722	19.9742	19.6771	20.2205	-0.366671	1.39408	0.0288556	0.0373119	-0.59774	1.25617	-0.993266	2.24278	PAP fibrillin family protein
A0A1D6N932	20.8629	20.9708	21.2742	24.2261	22.6688	23.8659	21.5586	20.8203	22.5394	21.7086	22.8103	25.6361	2.55096	2.19878	1.74553	0.616821	-0.603495	0.516299	0.201935	0.0552648	Osmotin-like protein OSM34
B8A1H0;A0A1D6I269;A0A1D6I266	21.9978	22.0821	22.2724	21.0502	21.4851	21.0986	22.5453	22.7861	22.8448	23.0435	22.6835	22.8758	-0.906125	2.32131	0.142213	0.440261	-0.607983	2.11481	-1.65632	3.18206	glucose-6-phosphate 1-epimerase (EC 5.1.3.15)
B4F822;A3FMB9;A0A1D6IPZ1;A0A1D6ETZ7;K7V4Q5	19.6912	19.8246	19.9255	20.2435	19.4338	19.8822	20.4492	20.4017	20.4235	20.4253	20.7753	19.7781	0.0394173	0.0558038	-0.0985279	0.123149	-0.611026	3.04103	-0.473081	0.560651	Proteasome subunit alpha type
A0A1D6KUI9;A0A1D6GQ42;A0A1D6GQ45;A0A1D6KUJ0;K7VQA7;A0A1D6JNX1;A0A1D6PJZ3;A0A1D6JNX7;A0A1D6JNX3;A0A1D6PJZ0;A0A1D6PJZ1;A0A1D6JNX2	19.5055	19.7247	19.6038	19.8832	19.4192	19.5063	20.6279	19.9304	20.113	20.906	22.3666	19.3094	-0.00839488	0.0178983	0.636866	0.282855	-0.612478	1.31431	-1.25774	0.63393	Cell division control D (Cell division control protein 48 homolog D)
B4FVE3	16.9592	18.5373	19.2994	19.7682	19.7397	20.1808	18.8553	19.0781	18.7005	19.0187	18.8787	19.3257	1.63095	1.08968	0.196367	0.499981	-0.612693	0.367049	0.821891	1.87413	Farnesyl diphosphate synthase3
B6U9D5	17.9098	18.1978	18.153	19.4075	19.5635	19.6893	18.0448	18.509	19.5469	18.4198	18.6965	19.432	1.46656	3.57502	0.149191	0.0996762	-0.613362	0.607062	0.704005	1.05749	Glutathione S-transferase T1 (Glutathione S-transferase theta-1)
A0A1D6ITS1	22.1224	22.2019	22.0623	22.5725	22.5425	22.7496	22.9625	22.297	22.9712	22.607	23.2905	22.951	0.492655	2.52991	0.205913	0.277717	-0.61468	1.27077	-0.327937	0.722613	Salt stress-induced protein
A0A1D6EN25	18.7973	17.6715	19.1492	22.126	21.9824	22.1183	18.4961	18.5926	20.3795	17.1731	18.4002	20.8113	3.53621	2.85569	-0.361198	0.105737	-0.616714	0.336137	3.28069	1.42715	Ribosome-inactivating protein [Cleaved into: Ribosome-inactivating protein chain A (rRNA N-glycosidase) (EC 3.2.2.22); Ribosome-inactivating protein chain B]
P24067;O24581;B4FWJ8;A0A1D6QUQ9;A0A1D6GYM1;A0A1D6QUR1;A0A1D6GYL9	21.6603	21.703	21.8485	21.7996	21.2779	21.4416	22.5365	22.0695	22.4586	22.3297	22.7518	22.1996	-0.230941	0.633708	0.0721258	0.119155	-0.617613	1.78422	-0.920679	1.81268	Luminal-binding protein 2 (BiP2) (B-70) (B70) (Heat shock protein 70 homolog 2)
B4FCQ4	19.5467	19.4068	19.1266	20.812	19.6245	20.1822	20.0989	19.7588	20.0942	19.9255	20.413	19.8856	0.846167	1.0913	0.0907453	0.168291	-0.623901	1.69378	0.131521	0.125897	Cytochrome c oxidase subunit
B4FFM6	19.4036	20.165	20.6163	19.5286	19.637	19.4323	21.3821	20.0489	20.6307	21.1074	21.3876	19.8795	-0.529027	0.66887	0.10431	0.0599669	-0.625595	0.525549	-1.25893	1.26523	Tropinone reductase-like protein
A0A1D6E501	20.7671	20.6212	20.3343	20.4733	20.4162	19.8739	20.9421	21.432	21.233	21.1484	21.1974	21.6578	-0.319749	0.627347	0.132172	0.24162	-0.628153	1.5208	-1.08007	1.90147	3-isopropylmalate dehydrogenase (EC 1.1.1.85)
Q29SB6	20.3158	19.4971	19.4691	22.7462	21.1677	22.3262	19.3126	19.6286	22.2308	19.4753	20.0303	22.6201	2.31932	1.87572	0.317897	0.0840458	-0.629972	0.259925	1.37145	0.565118	Pathogenesis-related protein 10
A0A1D6F9C8	18.3095	18.3107	18.3602	20.2501	19.2237	18.3382	18.7933	17.4053	20.6736	18.8363	19.7702	18.0342	0.943887	0.788206	-0.0771802	0.0240883	-0.630597	0.266006	0.39047	0.201748	CSC1-like protein ERD4
A0A1D6JMT9	19.3483	19.7058	19.3995	18.5354	18.256	18.0952	19.931	20.7231	19.6918	20.2847	19.4037	20.3598	-1.18901	2.65497	-0.0992597	0.0800802	-0.630792	0.888059	-1.72054	2.177	Signal recognition particle 43 kDa protein chloroplastic
P00835	22.812	23.0377	23.0373	22.4373	22.1155	22.7105	23.9624	23.7196	23.1013	24.097	23.9373	22.6841	-0.541236	1.34838	-0.0216535	0.0139092	-0.632128	1.11281	-1.15171	1.13151	ATP synthase epsilon chain, chloroplastic (ATP synthase F1 sector epsilon subunit) (F-ATPase epsilon subunit)
B6TZD1	22.9219	22.7124	22.509	23.1284	23.6349	23.3558	22.9662	23.3784	23.6971	22.9147	23.0234	24.0198	0.658592	1.5989	-0.0279274	0.0227289	-0.632778	1.22412	0.0537408	0.048357	Methylthioribose-1-phosphate isomerase (M1Pi) (MTR-1-P isomerase) (EC 5.3.1.23) (Protein IRON DEFICIENCY INDUCIBLE 2) (ZmIDI2) (S-methyl-5-thioribose-1-phosphate isomerase) (Translation initiation factor eIF-2B subunit alpha/beta/delta-like protein)
A0A1D6P450	19.7041	19.715	19.6512	19.9533	18.9357	18.8869	21.0587	20.2067	19.7167	20.8458	20.6374	19.121	-0.431479	0.54821	-0.125968	0.0654717	-0.637259	0.745101	-0.942771	0.662033	Protein TIC 21 chloroplastic
B4FKG5	24.5113	24.4193	24.0922	27.2219	27.4026	27.6108	23.9902	24.8373	26.1089	23.9237	24.3409	27.0442	3.07082	4.26094	0.124118	0.0363791	-0.637851	0.434534	2.30885	1.10277	Abscisic acid stress ripening1 (Abscisic stress ripening protein 2)
A0A1D6J321;A0A1D6J318;A0A1D6J323;A0A1D6J325;A0A1D6J327;A0A1D6J330;A0A1D6J329;A0A1D6J326	24.171	24.2751	24.5045	25.4963	25.7554	25.5565	24.7255	24.3368	25.8046	24.997	25.1838	25.5753	1.28586	3.287	0.296417	0.249296	-0.638742	0.640631	0.3507	0.870298	Aconitate hydratase (Aconitase) (EC 4.2.1.3)
A0A1D6JKW8	16.5019	16.6687	17.0426	22.5961	24.0593	24.8544	17.904	15.6538	18.5861	17.7039	16.4761	19.5057	7.09889	3.32168	0.513902	0.153831	-0.643584	0.288899	5.94141	2.24418	Nonspecific lipid-transfer protein
B4FSW8;A0A1D6EW99;A0A1D6G1G6	18.8787	18.6879	18.9669	19.2126	18.8731	19.0257	19.6644	19.2162	19.5843	19.5021	19.4062	19.3283	0.192611	0.683578	-0.0761484	0.199642	-0.643788	1.79462	-0.375029	1.5643	Grx_S17-glutaredoxin subgroup II (Monothiol glutaredoxin-S17)
B4FCH2;B6SRG7	19.5092	19.3967	17.8394	19.9302	17.41	19.3573	19.8607	19.4299	19.395	19.4452	19.983	19.3703	-0.0159276	0.00559095	0.0376301	0.0530392	-0.646717	0.506006	-0.700275	0.372921	Histone H3
K7UQT7;A0A1D6QQD4	18.4894	18.7604	19.1201	19.0359	18.8598	18.7128	19.4136	19.4048	19.495	19.3378	20.2587	19.2426	0.0795072	0.143806	0.175238	0.208567	-0.647809	1.60507	-0.74354	1.03564	Putative elongation factor 1-gamma 2
Q9SYS1;P55005	23.8188	23.297	22.3332	22.2118	22.3914	22.4531	23.277	24.9211	23.2237	24.0388	23.5006	24.829	-0.797572	0.839032	0.315534	0.176717	-0.6576	0.392645	-1.77071	1.9694	Beta-amylase (EC 3.2.1.2)
C0PGG5	20.7221	21.0785	21.1477	20.4532	20.6335	20.2993	21.7521	21.3316	21.8386	21.9623	21.8252	21.6946	-0.520748	1.47702	0.18663	0.461748	-0.65801	1.4888	-1.36539	3.41688	Pyruvate kinase (EC 2.7.1.40)
B4FSG1	19.1366	16.8774	18.9895	18.2492	17.1732	18.1575	18.289	19.591	19.0988	19.2586	18.906	19.0385	-0.474522	0.230546	0.0747617	0.0662692	-0.658436	0.329482	-1.20772	1.54817	Photosystem I assembly factor PSA3, chloroplastic (Protein PHOTOSYSTEM I ASSEMBLY 3)
P26567	19.1849	19.7986	19.7	19.6512	19.2832	19.2572	20.7677	19.9101	19.9812	20.0445	20.614	19.6674	-0.163945	0.28955	-0.111024	0.102697	-0.658478	0.920314	-0.711398	1.10365	ATP-dependent Clp protease proteolytic subunit (EC 3.4.21.92) (Endopeptidase Clp)
B4FQ59	25.8119	26.0571	25.2567	24.2004	25.1156	24.4261	26.7388	26.663	25.7039	26.847	26.577	26.0801	-1.12789	1.4438	0.13277	0.120564	-0.660006	0.740972	-1.92067	2.24654	Phosphoribulokinase (EC 2.7.1.19)
A0A1D6FHT8	21.5695	21.937	22.0471	21.1903	20.4178	20.6195	22.7146	22.2695	22.5544	23.286	23.3818	22.1078	-1.10867	1.81606	0.412401	0.407104	-0.661605	1.56555	-2.18268	2.01164	ATP citrate synthase (EC 2.3.3.8)
B6T4C2	20.3882	20.3663	20.102	21.2808	21.6072	21.6674	20.5825	20.4203	21.8492	20.4891	21.0533	21.7185	1.23296	2.90892	0.136288	0.0839739	-0.665148	0.652672	0.431527	0.503059	CBS domain containing protein (OSIGBa0147B06.5 protein)
A0A1D6L4K3;A0A1D6L4K4;C4J306;A0A1D6L6N3	18.7325	18.8179	18.2495	18.8106	19.8607	19.5352	19.3173	19.4023	19.077	19.4255	19.9067	19.181	0.802209	1.05508	0.238893	0.436852	-0.665538	1.52181	-0.102222	0.0972073	Inosine-5'-monophosphate dehydrogenase (IMP dehydrogenase) (IMPD) (IMPDH) (EC 1.1.1.205)
B6TTW1;A0A1R3MBN3	17.3348	17.5395	18.7934	17.9207	17.9828	17.9027	18.9751	18.7777	17.912	18.5545	19.3373	18.4414	0.0461712	0.0341799	0.22278	0.198839	-0.665692	0.521638	-0.8423	1.3897	Cyanate hydratase (Cyanase) (EC 4.2.1.104) (Cyanate hydrolase) (Cyanate lyase)
A0A1D6I5N9;Q5EUD5;A0A1D6I5N8	19.791	19.4911	19.3938	19.8197	19.2856	19.4987	20.2362	20.0556	20.4032	19.9838	20.1873	20.394	-0.0239417	0.0416109	-0.0433064	0.100133	-0.673072	1.90228	-0.653707	1.54337	protein disulfide-isomerase (EC 5.3.4.1)
K7WFR7;K7VP18	19.0455	19.5083	19.6991	18.6744	19.4548	18.8966	20.2076	20.0564	20.0135	20.3095	20.3728	18.8443	-0.409054	0.605981	-0.25029	0.190624	-0.674868	1.53532	-0.833633	0.689111	Putative inactive receptor kinase
C0P9R5;A0A1D6LC68	20.1773	20.2486	19.7629	19.718	19.1332	19.4641	21.2523	20.9403	20.0209	20.3005	20.361	19.671	-0.624503	1.28895	-0.626989	0.659701	-0.674871	0.778961	-0.672384	1.1371	Outer envelope pore protein 24A chloroplastic
B6TSX9	19.7704	19.2289	19.5753	18.7314	17.5804	18.1554	20.0401	21.301	19.2595	20.5038	19.7523	19.5812	-1.36913	1.68868	-0.254418	0.143265	-0.67533	0.476092	-1.79004	1.82789	4a-hydroxytetrahydrobiopterin dehydratase (EC 4.2.1.96)
A0A1D6N0R5	24.4728	24.7321	24.7981	24.9559	24.2334	24.3906	25.6864	25.3401	25.0085	25.8105	25.769	24.331	-0.140998	0.229411	-0.0414715	0.0265248	-0.677338	1.43536	-0.776865	0.65932	Protein RETICULATA-RELATED 4 chloroplastic
B4FIB2;A0A1D6LT87;C0PN94	20.4154	20.3293	20.8632	21.9073	20.8798	21.3782	21.4067	20.8753	21.3587	21.2167	21.7146	20.2081	0.852482	1.17983	-0.167065	0.129272	-0.677605	1.33734	0.341943	0.254702	Ras-related protein RABA1d (Ras-related protein RIC2)
B4FIM3;A0A1D6K2B5;A0A1D6K2B6;O81220	20.2076	20.1192	20.0414	18.9305	19.0878	19.0886	20.5109	21.2741	20.6189	20.5278	20.5306	20.7613	-1.08709	3.96929	-0.194738	0.318216	-0.678551	1.30701	-1.57091	4.13301	Uroporphyrinogen decarboxylase (EC 4.1.1.37)
C0HJ53	21.5459	21.2798	20.9404	20.4653	20.1176	20.6058	21.9761	21.9513	21.8821	22.2103	22.2257	21.9125	-0.859109	1.70999	0.179708	0.784086	-0.681128	1.73325	-1.71994	3.19885	3-hydroxyacyl-[acyl-carrier-protein] dehydratase (EC 4.2.1.59)
A0A1D6Q235;A0A1D6Q217;A0A1D6H822;A0A1D6Q215;A0A1D6Q230;A0A1D6H839;A0A1D6H829;A0A1D6Q208;A0A1D6Q222;A0A1D6H842;A0A1D6Q209;A0A1D6Q211;A0A1D6Q212;A0A1D6H818;A0A1D6Q242;A0A1D6Q237;A0A1D6H831;A0A1D6Q224	16.9209	17.0939	17.2193	17.5113	17.0952	17.1305	17.6429	17.4029	18.2387	18.0083	17.6201	17.2642	0.167618	0.454937	-0.130681	0.14808	-0.6835	1.22058	-0.3852	0.694032	Importin beta-like SAD2
A0A1D6K5D2	19.5192	19.4972	19.9436	20.4546	21.1674	20.7518	20.3273	20.1203	20.5633	20.18	20.1899	20.399	1.13793	1.96696	-0.0806923	0.213857	-0.683619	1.61611	0.535004	1.15046	protein-disulfide reductase (EC 1.8.1.8)
B7ZX64	22.2106	22.2982	22.3124	21.7204	22.2889	21.8755	22.7395	22.7192	23.4154	23.4235	23.3864	21.9051	-0.312179	0.839218	-0.0530351	0.0325426	-0.684309	1.38257	-0.943453	0.82819	Long-chain-fatty-acid--CoA ligase (EC 6.2.1.3)
B4FTH5	19.9218	19.4537	18.6308	23.1835	22.2772	22.6469	19.0476	19.0623	21.956	18.5293	19.153	22.5661	3.36711	2.73194	0.0608533	0.0126929	-0.686532	0.263978	2.61972	0.956681	Xyloglucan endotransglucosylase/hydrolase (EC 2.4.1.207)
A0A1D6FZP4;A0A1D6FZP6;A0A1D6NJ87;A0A1D6NIS0;A0A1D6FZP5;A0A1D6NJ91;A0A1D6NJ88;A0A1D6FZP3;A0A1D6FZP7;A0A1D6NJ89;A0A1D6NJ86;A0A1D6NIE4;A0A1D6NIE6	19.7599	19.8195	19.5179	19.0057	19.5036	19.8701	20.6064	20.1825	20.3769	20.6274	20.152	20.1302	-0.239258	0.375993	-0.085399	0.157401	-0.6895	1.96466	-0.843359	1.32297	Uroporphyrinogen decarboxylase
B6TJM1;A0A1D6JZ46	22.0573	22.3278	22.5365	22.3946	22.3259	22.3546	23.0964	22.8436	23.0915	22.9438	23.0743	22.8897	0.0512021	0.134691	-0.0412801	0.154614	-0.703328	1.9133	-0.610846	3.32865	3-isopropylmalate dehydrogenase (Isocitrate dehydrogenase [NAD] catalytic subunit 5 mitochondrial)
A0A1D6G792;B4FUA8	19.8448	20.3107	19.6632	19.3866	18.3566	19.2502	20.8128	19.9138	21.2298	21.019	21.1943	20.0638	-0.941753	1.17691	0.106922	0.0715191	-0.712568	0.755447	-1.76124	1.6776	Calreticulin
K7U5W7	23.0652	22.9974	22.219	22.9403	22.473	22.5925	23.5064	23.8158	23.1179	22.8702	23.1859	23.7483	-0.0919965	0.108835	-0.211896	0.258152	-0.719465	0.997459	-0.599565	0.959572	Wound/stress protein
C0P4G2	21.104	21.6977	22.2417	24.0136	23.1972	23.3279	22.4661	21.8499	22.8945	22.2853	22.9507	22.6949	1.83175	1.93761	0.240159	0.266801	-0.722371	0.741321	0.869218	1.27862	hydroperoxide dehydratase (EC 4.2.1.92)
C0PD71;B8A1G8;B6T207;A0A1D6M9Y7;A0A1D6FTA4;A0A1D6M9Z1;A0A1D6FTA6;A0A1D6FTA3	19.7781	19.9875	19.811	21.0216	19.97	20.187	20.7534	20.0991	20.8954	20.7731	21.197	19.7455	0.534012	0.749904	-0.0107257	0.00710316	-0.723747	1.33475	-0.179009	0.121683	Ras-related protein RABG3f
A0A1D6GEP2	17.4843	18.9725	19.4163	19.4032	19.6414	19.3733	19.0336	18.8846	20.1274	19.1672	19.0736	20.295	0.848262	0.649497	0.163406	0.106284	-0.724197	0.441968	-0.0393403	0.0330775	NAD(P)-binding Rossmann-fold superfamily protein
B4FSZ7;A0A1D6MHR6	18.7181	19.0085	17.9461	20.0099	18.7421	18.8012	19.5265	19.241	19.0785	20.1209	20.9006	18.4211	0.626818	0.530091	0.532146	0.289213	-0.724447	0.990336	-0.629775	0.305073	Putative mitochondrial-processing peptidase subunit alpha-2 chloroplastic/mitochondrial
B6SVI7	20.8614	20.4082	19.9756	19.2245	18.5643	18.3537	21.2356	21.711	20.476	20.9238	20.8998	21.4388	-1.70089	2.01268	-0.0533536	0.0455589	-0.725795	0.756015	-2.37333	2.77533	Nascent polypeptide-associated complex subunit beta
A0A1D6NT44;P04712;K7VDR8;A0A1D6NT57;A0A1D6NT56;A0A1D6NT59;A0A1D6NT60;A0A1D6NT50;A0A1D6NT61;A0A1D6NT62	21.8089	22.4058	22.2294	23.5862	22.807	23.3108	22.9289	22.0782	23.6169	22.9235	23.417	23.316	1.08662	1.70493	0.344182	0.297217	-0.726632	0.690716	0.0158043	0.0192411	Sucrose synthase (EC 2.4.1.13)
A0A096RZN2	26.9517	27.0985	26.3663	26.1234	25.4932	25.7076	28.0309	27.3987	27.1675	28.2582	27.9067	27.0047	-1.03075	1.62391	0.190853	0.157593	-0.726852	0.99839	-1.94846	2.02367	carbonic anhydrase (EC 4.2.1.1)
C0HFQ0;A0A1D6GI96;C4J3J8	21.2224	21.0229	21.4187	20.9952	21.3675	21.0971	21.754	21.9191	22.1804	21.9422	21.8931	22.3065	-0.0680866	0.160389	0.096117	0.206432	-0.729828	1.90693	-0.894032	2.19174	Thioredoxin superfamily protein
A0A1D6JIK2;A0A1D6JIK1	20.1567	20.0048	20.1368	20.5297	20.7712	20.3656	20.5964	20.853	21.0405	20.7245	20.8296	21.0876	0.45605	1.63857	0.0505956	0.108909	-0.730495	2.22222	-0.32504	0.95246	Cell division protein FtsZ homolog 2-2 chloroplastic
B4FNT1;A0A1D6IJJ1;A0A1D6IJJ3;A0A1D6FR00	21.6858	21.7546	21.7629	21.1992	20.1047	20.1829	22.7142	22.4433	22.2502	22.6113	22.8972	21.7067	-1.23885	1.6062	-0.0641581	0.057911	-0.734796	2.23668	-1.90949	1.71746	Elongation factor 1-beta (Elongation factor 1-delta 1)
B4G1Q5	18.9676	18.9428	18.8303	18.5718	18.3412	17.6748	20.0158	20.2164	18.7251	20.3439	19.9097	18.8515	-0.717614	1.23793	0.0492496	0.0256193	-0.73889	0.720319	-1.50575	1.35738	Large ribosomal subunit protein uL10c (50S ribosomal protein L10, chloroplastic) (CL10)
C0P7R2	22.1479	22.3647	22.2522	23.1634	22.1256	22.4212	23.2611	22.6285	23.1118	23.3503	23.4174	21.9116	0.315138	0.427489	-0.107385	0.071368	-0.745559	1.68528	-0.323036	0.2166	Albino or pale green mutant1
K7V2N6	18.5222	19.1631	19.3288	21.008	20.0389	20.0975	19.3725	19.1728	20.7186	19.0738	18.2916	20.952	1.37675	1.58557	-0.31551	0.12457	-0.749935	0.619388	0.942322	0.482149	Putative USP family protein
C0P406;A0A1D6MAT4;A0A1D6MAS4;A0A1D6MAS5;A0A1D6MAT1;A0A1D6Q5Z6;K7U6T8;A0A1D6Q604;A0A1D6MAT6;A0A1D6Q5Z4;A0A1D6Q5Z9	19.9924	20.0886	21.4429	20.6378	20.6934	20.4386	21.2176	20.9568	21.6001	21.4169	21.4282	21.6129	0.0819219	0.0598107	0.227863	0.505207	-0.750175	0.675761	-0.896116	3.0649	Vesicle-fusing ATPase (EC 3.6.4.6)
A0A096PQR7	18.8799	19.4311	20.4156	22.6279	21.8366	22.3124	19.7811	19.7185	21.4851	20.9725	20.7868	20.4538	2.68344	2.22089	0.409472	0.274655	-0.752717	0.440996	1.52125	2.27957	hydroperoxide dehydratase (EC 4.2.1.92)
B4G1T3	22.4278	21.9423	21.0717	23.7899	22.1625	23.5812	23.3625	22.133	22.2289	22.4238	23.2108	23.8668	1.36393	0.988214	0.592328	0.442883	-0.760859	0.609759	0.0107473	0.00533777	chitinase (EC 3.2.1.14)
B4F957	18.9883	18.74	19.1797	20.2948	20.0132	19.9072	19.7496	19.6808	19.7645	19.3424	20.5169	19.1799	1.1024	2.51668	-0.0518869	0.0418802	-0.762318	2.37608	0.391972	0.376501	Glycine-rich protein
B6SQE2	19.902	20.1044	20.1279	21.5669	22.2862	22.0644	20.4444	20.4696	21.5182	20.5469	20.5549	21.7601	1.92773	2.99573	0.143223	0.0954787	-0.765953	0.995018	1.01856	1.05001	CDGSH iron-sulfur domain-containing protein NEET (Kinesin like protein)
A0A1D6KLS9;A0A1D6KLS8	18.9696	19.0325	19.2495	19.7856	19.6734	19.4216	19.4909	19.9206	20.1461	19.8301	19.3778	20.2549	0.543004	1.77923	-0.0315717	0.0335455	-0.768643	1.66573	-0.194067	0.284401	7-hydroxymethyl chlorophyll a reductase chloroplastic
C0PFK3;B4F7U0	19.3585	20.3402	19.8999	20.5227	19.3031	18.8411	20.8085	20.4546	20.6621	20.9769	20.8773	19.6907	-0.310566	0.208607	-0.126768	0.107521	-0.775544	1.20731	-0.959342	0.669794	Proteasome subunit alpha type
A0A1D6N7A4;A0A1D6N7A2	19.7265	20.3878	17.7941	21.685	21.4446	21.4978	19.78	20.1632	20.2965	19.86	20.3627	20.3324	2.23966	1.34039	0.105155	0.177798	-0.777093	0.417013	1.35741	2.79614	Acyl-coenzyme A oxidase
P17847;K7U9U9;K7V0Y4;K7UKY0;A0A1D6HL76;A0A1D6HL75	21.147	21.2853	20.5239	18.9153	18.9148	19.128	22.4026	22.2348	20.6747	22.0603	20.9213	22.815	-1.99939	2.913	0.161462	0.0727484	-0.785285	0.586156	-2.94613	2.21816	Ferredoxin--nitrite reductase, chloroplastic (EC 1.7.7.1)
A0A1D6GXA2;B4FIZ5	19.7241	19.5749	18.2392	19.7742	19.1297	19.4037	20.072	20.068	19.7659	19.9533	19.9491	17.9829	0.25648	0.193847	-0.673534	0.434496	-0.789235	0.750906	0.140779	0.0723321	Clathrin light chain 2
B4FY98;B6SS03	18.8555	18.9582	18.5802	19.4366	19.1223	19.5182	19.5751	19.5866	19.6077	19.4797	19.4209	19.4327	0.561079	1.56258	-0.145371	2.69431	-0.791863	2.6573	-0.085413	0.281952	Arogenate dehydrogenase 1 chloroplastic
K7UKK5	24.0335	24.273	24.4184	22.7044	23.1751	22.8601	25.5015	24.9995	24.6035	25.4809	25.4516	24.8499	-1.32841	2.76173	0.225969	0.273497	-0.7932	1.31255	-2.34757	3.15881	Elongation factor G, chloroplastic (cEF-G)
A0A1D6NJK9	23.3273	23.4892	23.6829	22.6289	23.204	23.026	24.1045	24.3846	24.4005	24.3901	24.0827	24.6776	-0.546838	1.29048	0.0869172	0.166462	-0.796725	2.3189	-1.43048	2.38936	phosphoglucomutase (alpha-D-glucose-1,6-bisphosphate-dependent) (EC 5.4.2.2) (Glucose phosphomutase)
O49010	25.0372	25.2245	25.3561	26.1209	26.7838	26.54	25.4996	25.6694	26.8542	26.0474	26.1666	26.7222	1.27567	2.39641	0.304329	0.255024	-0.801826	0.854628	0.169511	0.234444	Herbicide safener binding protein (O-methyltransferase ZRP4)
A0A1D6N9T5	19.1783	19.6227	19.7454	20.6742	20.1597	20.1696	20.2942	20.2582	20.4042	16.7475	20.6865	20.7936	0.819017	1.55838	-0.909653	0.273974	-0.803395	1.9722	0.925275	0.277004	Universal stress protein PHOS34
P16166;A0A1D6NT88;P16167;P16165	18.5508	19.1942	19.346	19.9084	20.9618	20.5464	19.3174	19.1586	21.0564	20.4791	20.5937	19.2932	1.4419	1.67485	0.27788	0.139607	-0.813793	0.549923	0.350225	0.271775	Anthocyanidin 3-O-glucosyltransferase (EC 2.4.1.115) (Bronze-1) (Bz-McC allele) (Flavonol 3-O-glucosyltransferase) (UDP-glucose flavonoid 3-O-glucosyltransferase)
A0A1D6N1H4;Q4TZJ2;A0A1D6N1H6;A0A1D6N1H5	18.0811	17.8973	18.0565	18.3532	17.921	18.0995	18.8388	17.9313	19.7201	18.0529	18.1804	20.1462	0.112939	0.338182	-0.0368799	0.0143296	-0.818415	0.720421	-0.668596	0.412501	Pyrroline-5-carboxylate reductase
C4J6Y2	21.7689	21.2908	20.8639	21.1279	20.5047	20.7333	22.1725	22.5459	21.6728	22.1945	22.274	21.8469	-0.519262	0.748679	-0.025294	0.0298763	-0.82257	1.06286	-1.31654	2.37575	peptidylprolyl isomerase (EC 5.2.1.8)
B6TQW0;A0A1D6NTJ2	19.0023	19.6106	19.5333	19.5343	20.2544	20.0354	20.139	19.8992	20.5866	20.1482	20.2772	20.4672	0.559282	0.911936	0.0893046	0.150145	-0.826143	1.38773	-0.356165	0.698647	Carboxypeptidase (EC 3.4.16.-)
B4FTF3;B4FR52	19.0114	18.602	18.6273	22.1563	22.1497	21.827	17.6128	18.8747	22.2347	18.9378	18.9098	22.5963	3.2974	4.36688	0.573882	0.112829	-0.827179	0.23457	1.89634	0.703974	BURP domain protein RD22 (BURP4)
A0A1D6GJ62	21.6151	21.6195	22.087	20.8353	20.9756	20.4486	22.5932	22.9497	22.274	22.5073	22.5044	22.7464	-1.02073	1.997	-0.0196031	0.0313099	-0.831767	1.53375	-1.83289	3.31078	Tsr2248 protein
C0PBF8	19.5315	19.2409	19.276	19.4571	19.5261	19.4165	19.9382	20.3482	20.2593	19.8111	19.7798	21.1309	0.117102	0.531812	0.0587114	0.0433159	-0.83241	2.24042	-0.774019	0.801492	D-amino-acid oxidase (DAAO) (DAMOX) (DAO) (EC 1.4.3.3) (D-aspartate oxidase) (DASOX) (DASPO) (DDO) (EC 1.4.3.1) (ZmDAAO)
A0A1D6PJ23;B8A0E5;A0A1D6PJ22	20.1392	20.0837	19.7616	20.0583	20.6982	20.4802	20.5749	20.826	21.0862	20.2347	20.9531	21.1167	0.417407	0.87672	-0.0608781	0.0689563	-0.834214	1.93827	-0.355928	0.467235	Omega-amidase chloroplastic
K7UZF0	18.6196	18.6106	19.2504	19.75	20.0113	19.478	19.6356	19.226	20.1352	19.2619	19.7827	19.7351	0.919593	1.60868	-0.0723686	0.082264	-0.838764	1.1683	0.153198	0.270815	Peptide-N4-(N-acetyl-beta-glucosaminyl)asparagine amidase A protein
Q9XF59;B4FQW8;Q9AQU5;A0A1D6HFH1	22.0799	22.6835	22.7394	22.8301	22.3411	22.1231	23.6074	22.9568	23.4736	23.6921	23.8464	22.6243	-0.0694637	0.0826923	0.0416908	0.0325299	-0.845011	1.36267	-0.956165	1.02628	Aquaporin PIP1-2 (Plasma membrane intrinsic protein 1-2) (ZmPIP1-2) (ZmPIP1;2) (ZmPIP1b)
B6T5U0	18.887	18.6648	18.1414	19.9489	18.8868	19.7555	19.347	19.2674	19.6239	17.6295	19.9264	19.3212	0.966022	1.15193	-0.453728	0.259717	-0.84838	1.58352	0.57137	0.305821	F1F0-ATPase inhibitor protein
A0A1D6I841	20.6494	20.9199	17.4073	20.9776	21.1811	20.9854	20.1393	20.5001	20.8953	20.3045	19.8473	21.2041	1.38918	0.542921	-0.0595856	0.0447887	-0.85269	0.301577	0.596073	0.669156	Ribulose-phosphate 3-epimerase (EC 5.1.3.1)
B4F9J1	20.1906	19.888	20.1458	18.4516	18.6138	18.8108	21.4186	21.7183	19.6601	20.4912	20.4706	19.6565	-1.44941	3.3054	-0.726252	0.447225	-0.857519	0.590353	-1.58068	2.23874	Beta-galactosidase (EC 3.2.1.23)
B4G019	21.3039	21.2914	21.1395	24.0971	23.8724	23.912	21.4799	21.502	23.3373	21.3664	22.2765	23.4372	2.71556	5.19996	0.253653	0.106533	-0.861479	0.627801	1.60043	1.24569	Hydroxyproline-rich glycoprotein family protein
B4FTI5	27.0808	27.1203	26.6048	24.3953	24.433	24.0285	28.3167	27.3774	27.7102	28.9497	27.9869	27.3457	-2.64973	3.64422	0.292655	0.209446	-0.866144	1.26606	-3.80853	2.85203	Fructose-bisphosphate aldolase (EC 4.1.2.13)
A0A1R3QF47	22.0871	22.1549	21.7872	20.7811	21.5924	20.924	22.8036	23.0855	22.7447	22.9805	22.8634	23.12	-0.910597	1.53145	0.110068	0.355987	-0.868142	2.30871	-1.88881	2.71454	Chloroplast stem-loop binding protein of 41 kDa a chloroplastic
A0A1D6QEM6;A0A1D6HKA3	20.7801	21.6162	21.269	21.4452	21.7221	21.2868	22.0229	21.8577	22.4048	22.4621	22.3447	22.3563	0.262921	0.407413	0.29258	0.814644	-0.873383	1.39636	-0.903042	2.61456	starch synthase (EC 2.4.1.21)
A0A1D6DZW5	19.4692	19.9744	19.6042	19.3276	19.603	19.4124	20.7492	19.8964	21.0657	21.668	21.5209	19.5938	-0.234887	0.614662	0.357139	0.180171	-0.887866	1.09732	-1.47989	1.03231	Orf protein
A0A1D6FRI4	18.7633	18.5689	18.1607	18.673	18.4835	18.591	19.1508	19.8085	19.1991	19.3945	19.107	20.2029	0.0848891	0.172912	0.181986	0.176943	-0.888522	1.48944	-0.985619	1.3828	ERBB-3 BINDING PROTEIN 1
B6SQV5	23.2404	23.0888	23.5551	22.7713	22.535	23.1803	24.4657	24.2836	23.8039	24.5085	24.5059	23.0922	-0.465896	0.934072	-0.148905	0.104937	-0.889641	1.68116	-1.20663	1.1172	Photosystem II 10 kDa polypeptide, chloroplastic
C0P4T5;B7ZX71;A0A1D6FGX9	21.0944	20.9831	20.6894	20.2138	19.8728	20.0258	21.797	21.6943	21.9588	21.9134	21.9625	21.7344	-0.884796	2.32226	0.0534261	0.198409	-0.894401	2.47432	-1.83262	3.962	aspartate--tRNA ligase (EC 6.1.1.12)
O48950	19.9748	19.7565	18.1411	19.6462	19.4261	19.2447	20.3163	20.3857	19.8611	16.785	20.0907	19.761	0.148262	0.089418	-1.30881	0.543511	-0.896935	0.67772	0.560137	0.204528	Sec-independent protein translocase protein TATB, chloroplastic (Protein HIGH CHLOROPHYLL FLUORESCENCE 106) (Protein TWIN-ARGININE TRANSLOCATION B)
B6TCN7	22.4201	22.6576	22.4803	22.8513	22.1326	22.7258	23.7469	23.2259	23.2812	23.9163	23.9112	22.17	0.050574	0.076416	-0.0854937	0.0484999	-0.898685	2.12354	-0.762618	0.541397	Threonine endopeptidase
P0C1M0;B6TUD4	24.7212	25.2282	24.4205	23.6786	22.8606	23.2863	26.2005	25.6298	25.246	26.2213	26.0715	24.1859	-1.51478	1.97888	-0.199157	0.100536	-0.902096	1.16564	-2.21772	1.47668	ATP synthase subunit gamma, chloroplastic (F-ATPase gamma subunit) [Cleaved into: Inceptin]
B4FB55;A0A1D6FRS3;B4FNJ6;A0A1D6L9Q7	19.4986	19.3202	17.515	19.7551	18.7551	19.0728	19.7861	19.3936	19.8671	19.8494	20.4196	18.4556	0.416397	0.23405	-0.107446	0.0620373	-0.904371	0.625913	-0.380528	0.227884	Ras-related protein ARA-3 (Ras-related protein RABE1c)
B4FRQ8	20.8351	20.9476	21.3041	21.4557	21.5514	21.575	21.7886	21.2343	22.7788	22.6464	22.7223	21.7743	0.498379	1.56976	0.447108	0.339385	-0.904917	0.89117	-0.853645	1.30573	Spermidine hydroxycinnamoyl transferase
A0A1D6PAA6;K7VIA7;B6T903;A0A1D6K370;A0A1D6K372;A0A1D6PAA7;A0A1D6K371	22.1289	22.1653	22.3749	21.0756	19.6678	20.7459	23.3894	23.4969	22.4994	23.2157	23.1141	23.5582	-1.72662	1.79137	0.167452	0.186145	-0.90553	1.30429	-2.7996	2.48368	Nascent polypeptide-associated complex alpha subunit-like protein
C4J5P0	20.5481	20.6709	21.1129	21.2937	20.8538	20.9132	21.5473	21.881	21.6231	21.2235	21.8526	21.6174	0.242966	0.479674	-0.119284	0.222197	-0.906483	1.98382	-0.544233	1.11514	Aspartyl protease AED1
C4JA45;K7VA99	20.9008	20.5878	20.7653	21.0025	19.0065	19.3864	21.7743	21.9617	21.2536	21.3074	21.5936	21.3817	-0.952845	0.702619	-0.235627	0.442771	-0.911857	1.77705	-1.62907	1.23811	60S ribosomal protein L5-1 homolog b
B4FVP6	20.9362	20.8474	21.4879	20.5433	20.4202	18.9775	22.0333	22.1776	21.7976	22.5177	22.4636	20.1405	-1.11016	0.960613	-0.2956	0.138049	-0.912351	1.78711	-1.72691	0.862692	Electron carrier/ electron transporter/ iron ion binding protein (Photosynthetic NDH subunit of subcomplex B 3 chloroplastic)
A0A1D6MGD1	19.9862	20.2833	20.1881	19.5821	20.2223	20.3773	21.4388	21.1697	20.6039	20.399	21.0885	20.6853	-0.0919412	0.130654	-0.346544	0.47392	-0.918266	1.61029	-0.663663	0.987764	Lecithin-cholesterol acyltransferase-like 1
A0A1D6LKF6;A0A1D6LKE5;Q32SG2;A0A1D6LKE8;A0A1D6LKE3;A0A1D6LKE4;A0A1D6LKF1;A0A1D6LKF7	19.8602	20.6601	20.5597	21.0972	20.0768	20.4195	21.4832	21.0739	21.2852	21.6262	21.5101	20.931	0.171159	0.164657	0.0750211	0.110684	-0.920738	1.52895	-0.8246	1.05008	Serine/threonine-protein phosphatase 2A 65 kDa regulatory subunit A beta isoform
B6TDR4	24.9351	24.8104	24.5253	24.4819	25.0198	24.7215	25.2213	26.0841	25.7323	25.3543	25.2668	26.0102	-0.0159143	0.0270644	-0.13544	0.146776	-0.922291	1.52959	-0.802765	1.33429	NADPH-protochlorophyllide oxidoreductase (EC 1.3.1.33)
K7USR3;A0A1D6MQX6	21.2669	21.2801	20.9682	19.9084	19.5221	19.755	22.1917	22.3745	21.716	22.0651	22.1833	21.2462	-1.44324	3.16752	-0.262545	0.301467	-0.922332	1.85342	-2.10302	2.58066	magnesium-protoporphyrin IX monomethyl ester (oxidative) cyclase (EC 1.14.13.81)
A0A1D6PHI2;K7VKM2;A0A1D6PHH8;A0A1D6PHI1	18.622	19.5584	19.6576	20.2979	19.529	19.8855	20.7446	20.1857	19.6799	20.0425	20.996	19.6385	0.624823	0.718302	0.0222759	0.0145617	-0.924087	0.959379	-0.32154	0.281654	mitochondrial processing peptidase (EC 3.4.24.64) (Beta-MPP)
A0A1D6HL34	18.8248	18.9503	19.1259	17.8464	18.6713	18.6758	20.2753	20.1783	19.2257	20.4636	20.9358	19.0492	-0.569172	0.919133	0.256468	0.144657	-0.926065	1.25601	-1.7517	1.30219	Presequence protease 2 chloroplastic/mitochondrial
B6T5B9;A0A1D6KWH1;A0A1D6GM13;P45633	21.6979	20.8796	20.3295	20.8107	20.1618	20.44	21.781	21.8826	22.0237	21.814	21.6625	22.074	-0.498166	0.494078	-0.0455844	0.119282	-0.926747	1.0791	-1.37933	2.45872	60S ribosomal protein L10-3
B6TBW4	21.8758	21.1304	21.489	21.3149	20.4323	21.124	22.3725	22.6811	22.235	22.1833	22.2972	22.8016	-0.541354	0.720178	-0.002189	0.00309391	-0.931162	1.67699	-1.47033	1.95721	ERBB-3 BINDING PROTEIN 1
B4FTP2	21.3504	21.7811	22.0119	20.3552	20.6963	20.2283	22.7673	22.7598	22.4261	23.0726	22.8311	21.8558	-1.28786	2.24166	-0.0645549	0.0574387	-0.936607	1.85593	-2.15992	2.25517	Thioredoxin-like protein CDSP32 chloroplastic
B4FNM4;O24573;B4FWI0;A0A1D6LEZ8;A0A1D6LEZ6	20.1131	20.6052	20.512	21.426	20.7762	20.7817	21.6532	21.3274	21.114	21.5456	21.5761	20.48	0.584541	1.04304	-0.164305	0.156539	-0.954758	1.9279	-0.205912	0.187337	60S acidic ribosomal protein P0
A0A1D6JAN9;A0A1D6JAN7;C0P4Z5;A0A1D6JAN8	19.8868	19.9589	20.1628	20.315	20.6396	20.3561	21.0953	20.8083	20.9694	21.3622	21.149	21.3571	0.434076	1.52603	0.33177	1.42022	-0.954861	2.90888	-0.852556	2.63151	Phosphoenolpyruvate carboxylase family protein
A0A1D6HNM4	22.7345	21.5177	17.6519	21.3045	20.6635	20.516	21.2353	22.2969	21.2467	21.3962	21.0911	22.0326	0.193281	0.0424645	-0.0863387	0.0672162	-0.958269	0.240264	-0.678649	0.856938	Large ribosomal subunit protein bL9c (CL9)
K7V4K2;A0A1D6GAU1;A0A1D6GAR2	18.3734	18.3797	18.8256	19.1648	19.401	19.5138	19.7643	18.7499	19.9499	19.3579	19.3057	20.0854	0.833649	1.99564	0.0949643	0.0740972	-0.9618	1.12554	-0.223116	0.339253	Putative serine peptidase S28 family protein
B6T7G7;A0A1D6P279	21.4463	21.521	21.6873	21.8928	20.8322	21.0706	22.7804	22.3401	22.4216	22.6781	22.9394	22.1217	-0.286323	0.363172	0.0656528	0.0840946	-0.962546	2.48822	-1.31452	1.51261	Elongation factor 1-gamma 3
B4FS49;B4FQL5;A0A1D6HRM1;A0A1D6FAH0;A0A1D6HRM5;A0A1D6FAH2;A0A1D6HRM3;A0A1D6FAH3	17.5611	17.9358	19.0636	18.3581	17.2885	17.6388	19.3625	18.7336	19.354	18.9056	19.5596	18.0237	-0.42502	0.31594	-0.320384	0.259716	-0.963209	0.903818	-1.06784	0.914735	T-complex protein 1 subunit epsilon (CCT-epsilon)
A0A1D6PSX8;B1P123	20.9727	21.7182	22.0475	21.4971	21.027	21.3641	22.7994	22.0651	22.7731	22.6756	23.2233	22.3107	-0.283427	0.336946	0.190695	0.205868	-0.966365	1.14006	-1.44049	2.06433	O-methyltransferase ZRP4
A0A1D6GZ86;C4JBG7;A0A1D6QTW7;K7UC48;B4FG11	19.4398	19.165	19.3547	19.9273	20.1836	20.1088	20.1115	20.2563	20.4923	20.6335	20.3535	20.5914	0.753391	2.60479	0.239463	0.782589	-0.966823	2.66622	-0.452895	1.76099	3-isopropylmalate dehydratase large subunit
A0A1D6ENT5;A0A1D6DUN1;A0A1D6ENT6	19.4796	19.9017	18.3134	19.2	17.1902	19.1803	20.3805	19.9704	20.2456	20.5512	20.8572	20.1707	-0.708108	0.360717	0.327535	0.635586	-0.967242	0.922036	-2.00288	1.34641	leucine--tRNA ligase (EC 6.1.1.4) (Leucyl-tRNA synthetase)
A0A1D6LMW9;A0A1D6LMX1;A0A1D6LMX5;A0A1D6LMX3;A0A1D6LMX0	20.0889	19.6481	18.307	19.2807	19.1546	19.053	20.5091	20.2043	20.2328	20.4402	21.1897	19.1663	-0.185186	0.12561	-0.0500088	0.0280609	-0.967424	0.823068	-1.1026	0.862841	Endoplasmin homolog (Glucose-regulated protein 94 homolog)
A0A1D6EWJ3	16.5147	16.9636	17.4223	16.1462	16.8467	17.5103	16.2088	18.2128	19.3836	19.9658	17.524	17.1784	-0.132453	0.100538	0.287647	0.0794989	-0.968196	0.429802	-1.38829	0.653072	Glycosyltransferase (EC 2.4.1.-)
B4FM07	24.0808	24.6489	25.2231	24.2607	23.3736	23.4147	26.1345	25.601	25.1799	26.099	26.3794	24.5487	-0.967985	1.03667	0.037255	0.0195992	-0.987499	1.0792	-1.99274	1.44986	2-Cys peroxiredoxin BAS1, chloroplastic (EC 1.11.1.24) (Thiol-specific antioxidant protein) (Thioredoxin-dependent peroxiredoxin BAS1)
B4G0Q9;A0A1D6EHR6;A0A1D6EHR9;A0A1D6EHR7	24.3881	24.3127	24.2628	25.2539	25.279	25.764	24.478	25.5676	25.9052	24.3826	24.5049	26.5494	1.11103	2.54832	-0.17131	0.0728846	-0.995732	1.08315	0.286608	0.1477	Abscisic acid stress ripening2 (Abscisic stress ripening protein 2)
A0A1D6I540;C0HIA5	17.8462	18.2277	18.6406	18.4619	18.319	17.656	19.6721	18.867	19.1729	19.4006	18.7322	18.6582	-0.0925528	0.0981165	-0.306972	0.388717	-0.999124	1.41773	-0.784705	1.07672	Eukaryotic initiation factor 4F subunit p150 isoform 1
B6TV55	21.0871	20.5427	20.0674	20.7077	21.002	21.0351	21.311	22.1783	21.2286	21.7583	21.2863	22.1945	0.349166	0.486315	0.173723	0.162787	-1.0069	1.11899	-0.831452	1.37584	Stem 28 kDa glycoprotein (Vegetative storage protein 2)
B6TY10;K7VB55;A0A1D6P4J6	21.6761	21.7522	21.8073	23.1036	23.4497	23.2181	22.5979	22.712	22.9507	22.5089	22.7528	23.4387	1.51193	3.81009	0.1466	0.188696	-1.00831	3.09399	0.357016	0.530516	Dihydroflavonol-4-reductase
A0A1D6G366;Q94F77;A0A1D6G362;A0A1D6G367;B4FM90	19.8789	19.8338	20.0099	20.3358	19.2503	19.4405	21.1056	20.7303	20.9296	21.2497	21.5644	20.1433	-0.232021	0.274831	0.0639579	0.0493864	-1.01429	2.96127	-1.31027	1.12936	WD-40 repeat-containing protein MSI4
B6SJ21	21.6902	22.0155	22.2517	22.5345	21.5813	21.7964	23.1943	22.6199	23.1967	23.2013	23.3127	22.52	-0.0151107	0.0151065	0.00771268	0.00809034	-1.01781	1.80861	-1.04063	1.28285	Guanine nucleotide-binding protein beta subunit-like protein
K7VA33	19.436	18.9188	18.4393	20.2625	19.9532	20.3263	19.4145	19.5573	20.8841	19.0906	20.1509	20.83	1.24931	1.80318	0.0718956	0.0352958	-1.02059	0.864174	0.156818	0.109234	Uncharacterized protein
C0P9J6;A0A1D6Q181;A0A1D6Q182	22.5274	22.7318	23.1008	23.6013	23.6801	23.6686	23.6219	23.3086	24.5292	24.0249	24.0657	24.3877	0.863363	2.15338	0.339549	0.370563	-1.03322	1.20602	-0.509405	1.91228	Aminoaldehyde dehydrogenase 1a (ZmAMADH1a) (EC 1.2.1.-) (4-trimethylammoniobutyraldehyde dehydrogenase AMADH1a) (EC 1.2.1.47) (Aminobutyraldehyde dehydrogenase AMADH1a) (EC 1.2.1.19) (Betaine aldehyde dehydrogenase AMADH1a) (EC 1.2.1.8) (Gamma-guanidinobutyraldehyde dehydrogenase AMADH1a) (EC 1.2.1.54)
B6SSB7	20.8772	20.5598	20.8206	21.1058	21.0165	20.9188	22.2238	21.4257	21.7226	21.7609	22.0345	21.7746	0.261179	1.09998	0.0659472	0.0944983	-1.03819	1.83193	-0.842954	2.8984	Protein kinase (Putative DUF26 domain family protein)
B6TNF1;A0A1D6EBZ2	18.5315	18.4649	19.3636	20.2912	18.4412	18.542	20.415	19.3019	19.7908	19.6913	21.8016	18.6294	0.304808	0.173151	0.204853	0.0728268	-1.04928	1.14007	-0.949326	0.356327	Calnexin
A0A1D6KIN3;A0A1D6KIN1;A0A1D6KIN6;A0A1D6KIN2;A0A1D6KIN4	18.2513	18.2692	18.6744	18.1918	18.4924	18.4764	19.5669	19.1913	19.5977	20.0407	19.9525	18.9469	-0.0114098	0.0225213	0.194737	0.200383	-1.0537	2.28533	-1.25985	1.5879	PfkB-like carbohydrate kinase family protein
B4FHM5;B4FMW5;A0A1D6QSV7;A0A1D6ECX8;A0A1D6ECX7;A0A1D6ECX6;A0A1D6H156;A0A1D6H157;A0A1D6ECY0;B8A3K5	19.2339	17.6206	18.2509	18.888	17.4887	17.112	19.5459	19.7575	18.9668	19.3204	19.1825	18.8714	-0.538897	0.306833	-0.298636	0.47827	-1.05496	0.938744	-1.29522	1.09465	60S ribosomal protein L37a
P27723;A0A1D6LJZ2	20.5105	20.7394	16.9814	17.9662	19.4251	19.6154	20.1345	20.586	20.6925	20.0058	20.0634	20.796	-0.408183	0.111759	-0.18259	0.234007	-1.06058	0.35993	-1.28617	1.04217	Small ribosomal subunit protein bS16c (30S ribosomal protein S16, chloroplastic)
A0A1D6NQQ1	22.4785	23.0381	23.0196	26.8055	27.9543	28.3539	23.3445	23.2531	25.1247	22.8099	24.5554	25.4107	4.85919	3.20541	0.351266	0.132137	-1.06202	0.768518	3.4459	1.7375	Non-specific lipid-transfer protein
B4FD65	18.4769	17.6709	18.5552	18.8394	19.1072	19.1441	19.1209	19.5898	19.1809	20.1393	19.2233	19.7073	0.795905	1.25167	0.392792	0.57782	-1.06287	1.53798	-0.659755	1.10221	Uncharacterized protein
B4FTJ9	21.168	21.2368	20.6853	20.8833	20.5091	20.9701	22.2578	22.2069	21.8288	22.0538	22.4257	20.9494	-0.242504	0.468989	-0.288192	0.245832	-1.0678	2.07979	-1.02212	1.03149	PBA1 homolog1 (Threonine endopeptidase)
B4F946;Q43695;B6TF38;Q41782;A0A1D6GKZ8;A0A1D6GKZ5;A0A1D6KZ37	18.9611	19.657	19.9999	19.37	18.4017	18.7405	20.8998	19.9247	20.997	20.953	21.294	19.4459	-0.701929	0.775794	-0.0428645	0.0215655	-1.06784	1.09404	-1.72691	1.27616	Tubulin beta chain
B4FKH7;B4FPK8	19.0932	19.1902	19.657	21.1877	19.7363	19.7262	20.5275	19.6726	21.0297	19.4016	20.9776	19.5401	0.903273	0.810342	-0.436839	0.273329	-1.09644	1.19122	0.243675	0.127726	Cytochrome b5
B4FV00	18.1304	18.585	18.452	19.8584	19.5961	19.7809	19.2278	18.022	21.2088	16.2879	19.2823	19.7085	1.35601	3.01848	-1.06	0.303337	-1.09709	0.512266	1.31891	0.539565	Fasciclin-like arabinogalactan protein 6
K7WDF1;A0A1D6P9X8;A0A1D6P9Y1;A0A1D6P9X9;A0A1D6P9Y0;A0A1D6P9Y7	17.9291	17.7675	19.0964	18.1065	17.7891	18.129	19.1722	19.2298	19.6986	18.8664	19.7688	19.7102	-0.256131	0.232247	0.0816027	0.0862068	-1.10253	1.15064	-1.44026	2.00632	Alpha-N-acetylglucosaminidase (EC 3.2.1.50)
A0A1D6DVJ7;A0A1D6DVL4;A0A1D6DVK7;A0A1D6DVK9;A0A1D6DVK6;A0A1D6DVK8;A0A1D6DVL2	18.5821	18.6377	18.9885	18.5271	18.0664	17.7576	19.5133	19.558	20.4494	19.7788	20.9808	18.2275	-0.619052	1.13182	-0.177898	0.0731269	-1.10415	1.54109	-1.5453	0.868682	Plasma membrane ATPase (EC 7.1.2.1)
Q41811;P62787;B4FD59;A0A1D6IAU4	22.6765	22.6406	21.828	24.4011	22.1756	23.2943	23.6737	23.3328	23.4702	23.4178	23.9681	23.3193	0.908658	0.578647	0.0761604	0.123878	-1.11054	1.70932	-0.278044	0.154366	Histone H4.3 (HM4)
A0A1D6HXK1	18.9037	19.0279	18.3997	19.4622	18.4822	19.362	20.7209	19.8561	19.089	20.2791	20.6996	17.8468	0.32504	0.372184	-0.280181	0.0999026	-1.11158	1.0253	-0.506355	0.207992	PGR5-like protein 1B chloroplastic
B6TZS3	18.3139	18.1407	17.5992	18.9337	18.6415	17.2761	19.2978	18.3655	19.7263	19.3756	20.2992	17.5387	0.265861	0.182727	-0.0587095	0.021635	-1.11193	1.14741	-0.787357	0.339487	Uncharacterized protein
A0A1D6EB22	19.2507	18.8858	18.5141	21.2694	20.5558	20.9924	19.5971	19.7887	20.6176	19.4797	20.1636	21.1951	2.05567	2.63934	0.278331	0.17977	-1.11759	1.37818	0.659746	0.539135	Abscisic acid stress ripening3
Q9ATM6;A0A1D6HDN1;Q9ATM7	19.3646	20.0588	19.2007	19.4649	18.763	18.1201	21.0074	20.0727	20.8973	21.0795	21.626	19.6825	-0.758697	0.742184	0.136869	0.07397	-1.11775	1.32414	-2.01332	1.35059	Aquaporin PIP2-4 (Plasma membrane intrinsic protein 2-4) (ZmPIP2-4) (ZmPIP2;4)
A0A1D6NS96;A0A1D6NS97;A0A1D6NS95;A0A1D6NS94	20.2167	20.3015	20.1098	19.449	20.0348	19.5764	21.4498	20.8157	21.7167	21.5914	21.4859	21.3193	-0.52258	1.3135	0.1381	0.189626	-1.1181	1.82719	-1.77878	3.09861	Acylaminoacyl-peptidase1
B4FV96	20.1605	20.7475	17.9243	20.8587	21.238	21.0158	20.9487	20.5569	20.6952	21.1968	21.2993	19.5654	1.42674	0.7564	-0.0464172	0.0271696	-1.12282	0.576234	0.350338	0.241424	Uncharacterized protein
Q9SPD7	19.578	19.2733	19.3283	21.5112	18.5641	18.7565	21.0786	20.3553	20.1421	20.9465	21.3417	18.7893	0.217374	0.0802063	-0.166159	0.0689327	-1.13212	1.71615	-0.748588	0.237825	Outer mitochondrial membrane protein porin (Voltage-dependent anion channel protein 2) (Voltage-dependent anion channel protein2)
A0A1D6N2M7	20.0297	20.2713	20.1976	19.9628	19.5211	19.2801	21.6079	21.2794	21.0523	21.2659	21.9133	19.5157	-0.578179	1.2774	-0.414872	0.220299	-1.14698	2.53952	-1.31029	0.815878	Rieske domain containing protein
P25709	21.7814	21.9799	21.4598	21.0718	20.7133	20.916	23.2497	22.7908	22.6223	23.2802	23.4744	21.56	-0.84004	1.9902	-0.11603	0.0633665	-1.1472	2.05009	-1.87122	1.41225	NAD(P)H-quinone oxidoreductase subunit H, chloroplastic (EC 7.1.1.-) (NAD(P)H dehydrogenase subunit H) (NADH-plastoquinone oxidoreductase 49 kDa subunit) (NADH-plastoquinone oxidoreductase subunit H)
A0A1D6FF00;A0A1D6FEZ2;K7VQG5;C0HHT0;A0A1D6FEZ4;A0A1D6MK62;Q43270;C0HFU7	19.0309	19.3068	20.213	21.3725	21.3835	21.4656	20.5978	19.9546	21.473	20.5366	21.2396	20.7186	1.89029	2.20864	0.156459	0.116632	-1.15822	0.956849	0.575609	1.26968	Phospholipase D alpha 1 (EC 3.1.4.4) (Choline phosphatase 1) (Phosphatidylcholine-hydrolyzing phospholipase D 1)
A0A1D6MIP4	19.2432	20.3636	21.8793	22.9967	23.7786	23.5062	21.0891	20.6001	23.2804	21.2258	22.4557	22.9637	2.93176	1.67222	0.55852	0.224444	-1.16116	0.443935	1.21209	1.00745	1-aminocyclopropane-1-carboxylate oxidase
B4FAI1	18.0088	18.5008	17.3578	19.1904	19.136	19.2882	19.7622	18.3811	19.2709	19.933	19.7685	18.7637	1.24902	1.69618	0.350362	0.255523	-1.18223	1.06347	-0.283572	0.315063	Probable N-acetyl-gamma-glutamyl-phosphate reductase, chloroplastic (EC 1.2.1.38) (N-acetyl-glutamate semialdehyde dehydrogenase)
B6SST7	19.0823	18.9622	19.0862	18.364	16.4342	17.8903	20.3577	20.4803	19.8424	20.4414	20.2168	19.04	-1.48077	1.19576	-0.327375	0.275888	-1.18321	2.39146	-2.3366	1.49178	Large ribosomal subunit protein uL5c (50S ribosomal protein L5, chloroplastic)
B4FD93;A0A1D6GFH9;A0A1D6GFH8;P23444	21.1143	20.7447	20.2705	21.0633	18.8519	17.3054	22.5263	21.6724	21.4917	21.6952	22.1546	21.298	-1.63629	0.663603	-0.180901	0.169194	-1.18699	1.37894	-2.64238	1.11125	Histone H1
B4FRX4	20.5047	20.5584	20.4148	19.7927	19.1117	19.2764	21.9803	21.8185	21.2685	22.0809	22.1674	20.6782	-1.09901	2.20064	-0.0469068	0.0298642	-1.19646	2.25965	-2.24857	1.89385	NAD(P)H-quinone oxidoreductase subunit M, chloroplastic (NAD(P)H dehydrogenase subunit M) (NADH-plastoquinone oxidoreductase subunit M)
A0A1D6MV35;A0A1D6MV33;A0A1D6MV37;A0A1D6MV31;A0A1D6MV34;A0A1D6HUU8;A0A1D6KZT9;A0A1D6KZT1;A0A1D6KZU0;A0A1D6HUV1;A0A1D6KZT2	18.5909	18.1053	18.2912	18.7155	17.7878	17.8826	19.8617	19.0305	19.696	19.97	20.3925	18.1587	-0.200549	0.242054	-0.0223446	0.0100747	-1.20024	1.83822	-1.37844	0.859272	Plasma membrane ATPase (EC 7.1.2.1)
C0PLI2	22.332	22.5717	22.7679	22.6893	22.3939	22.5725	23.8573	23.427	24.0141	24.0056	24.4493	22.899	-0.00532468	0.0115196	0.0184994	0.0123874	-1.20892	2.30032	-1.23275	1.23469	Cold shock protein 2
A0A1D6L2U8;A0A1D6L2V2;A0A1D6GIG4;P14641;P14640;B6SPX4;A0A1R3MJR7;A0A1R3MJR2;A0A1D6L2W4;A0A1D6L2V5;A0A1D6GIG0;A0A1D6L2V1;A0A1D6L2V3;A0A1D6L2W3	23.3414	24.1361	24.1075	23.4419	22.4329	22.8145	25.7915	24.5827	24.8592	25.6756	25.9427	23.7874	-0.965218	1.15567	0.057436	0.0249521	-1.21613	1.27111	-2.23878	1.41054	Tubulin alpha chain
B4F7W6	21.8505	22.2336	22.4471	23.941	24.5811	24.3902	22.464	22.6133	25.1037	23.4076	24.0996	23.7584	2.12707	2.92914	0.3615	0.153672	-1.21662	0.626747	0.548948	0.931359	GDSL esterase/lipase
B4FAL9;P08440	25.1899	25.35	24.9477	25.3273	24.8982	25.0167	26.1332	26.4196	26.5866	26.1048	26.2744	26.864	-0.0818125	0.179455	0.0345701	0.0444728	-1.21727	2.63357	-1.33366	2.14575	Fructose-bisphosphate aldolase (EC 4.1.2.13)
B4FAC9	17.5387	17.9758	18.2253	21.4126	21.1062	21.5777	17.5687	18.5274	21.3465	18.5185	19.2729	22.277	3.4522	3.8418	0.875283	0.210214	-1.23419	0.463282	1.34272	0.508502	Calcium-binding EF-hand family protein
A0A1D6I2X6;A0A1D6I2X3	19.6859	19.8445	19.225	20.8924	18.2625	19.93	20.8578	20.5947	21.0109	20.6562	21.0445	20.2274	0.109818	0.0475903	-0.178392	0.268926	-1.23597	2.29243	-0.947762	0.517655	Voltage-dependent anion channel protein1b
Q84RL7;B4FA22;A0A1D6HYR6;A0A1D6HYR5;A0A1D6HYR0;A0A1D6HYR4;A0A1D6HYR2;A0A1D6HYQ4	23.1197	23.4487	23.5852	23.9677	23.1861	22.7716	24.9282	24.0508	24.9308	24.9213	25.1876	23.4992	-0.0760612	0.0706217	-0.100581	0.0579524	-1.25209	1.74353	-1.22757	0.908626	Aquaporin PIP2-1 (Plasma membrane intrinsic protein 2-1) (ZmPIP2-1) (ZmPIP2;1)
A0A1D6HCE4	21.0443	20.264	21.2268	19.1067	18.844	18.9432	21.9923	22.7579	21.6008	21.9508	21.4806	21.7514	-1.88035	2.45406	-0.389403	0.45911	-1.27199	1.3228	-2.76294	4.22071	Protein HHL1 chloroplastic
B4FT32	19.2129	19.203	18.206	19.4533	19.1435	19.1966	20.2579	19.8734	20.3138	20.1989	20.1794	20.1155	0.390471	0.489566	0.016222	0.0391668	-1.27441	1.61372	-0.900166	3.09229	diaminopimelate decarboxylase (EC 4.1.1.20)
B4FH99;A0A1D6HEM8	20.8715	20.462	19.5217	20.3802	20.4201	20.3565	21.0712	22.095	21.5172	21.1019	21.1057	22.2638	0.100513	0.0893874	-0.070612	0.0497479	-1.27605	1.20547	-1.10493	1.33538	Thylakoid lumenal protein TL20.3 chloroplastic
A0A1D6N5I0	20.447	20.6584	20.7331	19.9108	18.976	19.3638	22.3309	21.8976	21.4544	22.3903	22.1374	20.794	-1.19593	1.86533	-0.120393	0.0761158	-1.2815	2.0622	-2.35704	1.85422	NAD(P)H-quinone oxidoreductase subunit N chloroplastic
C0P317;A0A1D6KQE5	19.8505	20.6176	21.2448	21.1925	19.9852	20.5237	22.4511	21.5999	21.5279	22.5342	22.2068	20.1625	-0.00380007	0.00232696	-0.225098	0.101192	-1.28867	1.21012	-1.06737	0.580073	Phosphoenolpyruvate/phosphate translocator 1 chloroplastic
B4F972	18.991	18.8741	18.4901	18.5823	19.1303	18.3579	19.8342	19.7739	20.6541	20.0842	20.2679	20.6024	-0.0948785	0.126507	0.230764	0.289833	-1.30233	1.80971	-1.62798	2.38941	Glutamate decarboxylase (EC 4.1.1.15)
A0A1D6JRH8;A0A1D6JRI0;A0A1D6JRH4;A0A1D6JRH6;A0A1D6JRH9	18.6262	17.3533	18.6554	18.2074	18.1003	17.6672	19.1912	19.2661	20.0873	19.1112	19.318	18.9549	-0.220002	0.182197	-0.386857	0.561631	-1.30326	1.18654	-1.1364	2.35818	methionine--tRNA ligase (EC 6.1.1.10)
A0A1D6KJW0;A0A1D6KJV9	19.1772	19.5421	19.0029	18.9114	19.2677	19.189	20.4863	20.5893	20.5599	20.5679	20.5775	20.5035	-0.118028	0.242451	0.00447782	0.0395689	-1.30444	2.89127	-1.42694	3.68255	Sulfite oxidase (EC 1.8.3.1)
B4FQC9;B4F869;A0A1D6M9V0;A0A1D6M9V1;A0A1D6M9V3	18.4874	19.3024	19.4105	20.0154	19.0627	19.171	20.532	20.2605	20.3219	19.4932	20.6358	20.0544	0.349619	0.345836	-0.310317	0.384091	-1.30474	1.90146	-0.644805	0.653043	Proline iminopeptidase (PIP) (EC 3.4.11.5) (Prolyl aminopeptidase)
Q9ATM8;B6TS83;A0A1D6EMF6;A0A1D6EMF3;A0A1D6EMF7;A0A1D6EMF4;A0A1D6EMG3;A0A1D6EMG2	19.0613	18.5542	18.2967	19.1852	18.4229	18.3308	20.4859	19.0139	20.3871	20.2683	20.9965	18.9493	0.00889778	0.00831603	0.109065	0.048921	-1.32489	1.18528	-1.42506	1.01742	Aquaporin PIP2-2 (Plasma membrane intrinsic protein 2-2) (ZmPIP2-2) (ZmPIP2;2)
Q41784	20.63	21.3821	22.032	20.9365	19.6992	19.6799	23.4458	21.8025	22.8317	23.5571	23.6585	21.8127	-1.24284	1.0046	0.316091	0.153977	-1.34531	1.00565	-2.90423	1.78619	Tubulin beta-7 chain (Beta-7-tubulin)
A0A1D6HWS1;B7ZZ04;A0A1D6HWR9	19.7302	20.5121	20.5494	21.0614	20.1828	20.315	21.513	21.4263	21.8973	21.8342	22.4663	21.4123	0.255777	0.267552	0.292063	0.359326	-1.34827	1.94521	-1.38455	1.55291	Dirigent protein
C4J9R0	19.437	19.9589	19.79	20.4868	20.1946	19.5834	21.4498	20.2791	21.5104	21.0378	21.575	20.8749	0.359638	0.512975	0.0827923	0.063534	-1.35114	1.46121	-1.07429	1.46621	PLAT domain-containing protein 3
B4FV29	22.7309	22.6873	21.7922	23.3295	23.3147	23.1111	23.4826	23.8902	23.9085	23.3494	23.4665	24.7824	0.84827	1.26782	0.105658	0.0775081	-1.35696	1.80617	-0.614344	0.590466	Thioredoxin M-type (Thioredoxin M1 chloroplastic)
K7UGM3;P18123	23.9723	23.9914	23.7786	23.6308	23.547	23.7701	24.9925	24.8805	25.945	25.5412	25.6308	25.8779	-0.264772	1.31751	0.410639	0.510503	-1.35861	1.77197	-2.03402	4.15022	Catalase (EC 1.11.1.6)
B4FB27	19.002	19.096	19.1184	19.1719	17.8653	17.7411	20.7638	20.353	20.1813	20.6447	21.1107	18.508	-0.812747	0.820031	-0.344886	0.157668	-1.36056	2.81755	-1.82842	0.925918	NAD(P)-binding Rossmann-fold superfamily protein
Q6RW09;B4FUX0	17.7518	18.1789	18.4399	18.5908	18.6938	18.623	19.9015	18.2456	20.3508	19.1639	20.0771	18.7918	0.512288	1.18715	-0.155059	0.0729545	-1.37574	0.960243	-0.708389	0.859841	Allene oxide cyclase, chloroplastic (EC 5.3.99.6)
A0A1D6KDX1;B4F833;A0A1D6KDW9	18.6879	19.1022	18.785	18.3164	18.5651	18.6593	20.7792	19.3769	20.5502	19.8764	20.5217	18.9857	-0.34474	1.00074	-0.440831	0.285974	-1.37708	1.41847	-1.28098	1.31312	diaminopimelate epimerase (EC 5.1.1.7)
B4G066;A0A1D6HUQ4;A0A1D6HUQ3	19.4027	19.466	19.8758	19.4256	20.1377	19.9538	21.1602	20.0136	21.7168	21.5423	21.5583	20.6962	0.257522	0.422759	0.302041	0.201974	-1.38203	1.24113	-1.42655	1.79558	methylmalonate-semialdehyde dehydrogenase (CoA acylating) (EC 1.2.1.27)
A0A1D6N672	24.1545	24.4671	24.6029	25.6561	24.555	25.1372	26.2726	25.1925	25.9222	26.0732	26.5335	23.9351	0.707936	0.961959	-0.281836	0.119219	-1.3876	1.80143	-0.397828	0.1751	Photosystem II subunit PsbS1
B4FWP0	20.1719	20.4192	20.6174	20.7941	20.1149	20.2626	21.5932	21.6751	22.1058	21.4942	21.9407	22.2799	-0.0123043	0.0167929	0.113537	0.152762	-1.38858	2.60855	-1.51442	2.1044	Fructose-bisphosphate aldolase (EC 4.1.2.13)
Q768R3	21.7125	21.5129	21.7677	22.1242	20.8525	21.5746	23.2149	23.0142	22.9998	23.4525	23.58	22.0638	-0.14724	0.145387	-0.0441952	0.0303342	-1.41195	3.76918	-1.515	1.169	Dicarboxylic acid transporter2 (Plastidic general dicarboxylate transporter)
A0A1D6HL18	18.3331	18.5318	17.9603	19.1417	18.3396	19.1074	19.8353	19.5259	19.7005	19.5586	19.2927	19.2737	0.587826	0.880884	-0.312227	1.14386	-1.41216	2.75753	-0.512108	0.85788	ER6 protein
B4FAJ9;A0A1D6LZM7	21.7484	21.9869	22.2737	21.5291	21.5074	21.4014	23.3864	23.555	23.3322	23.3047	23.146	23.0066	-0.523743	1.53943	-0.272121	1.17225	-1.42153	2.99102	-1.67315	4.21937	Subtilisin-like serine endopeptidase family protein
C0PLN9;A0A1D6JG43	18.8117	19.1979	17.9011	19.3104	19.7349	19.3524	19.4349	20.2986	20.4577	20.7752	19.547	20.4607	0.828974	0.952229	0.197243	0.151266	-1.42687	1.33834	-0.795141	0.94836	D-3-phosphoglycerate dehydrogenase (EC 1.1.1.95)
A0A1D6LLE3	17.5979	17.9729	18.8516	19.4245	19.1916	18.9055	19.9715	18.7546	20.0164	19.6354	19.7789	19.5733	1.03306	1.21149	0.0816847	0.0682754	-1.44005	1.21741	-0.488674	1.40592	Uncharacterized protein
B6TH55	26.279	26.0686	25.6929	26.3053	25.3029	25.6277	27.8034	27.7106	26.8751	27.5721	27.9321	26.3316	-0.268207	0.32234	-0.18444	0.118331	-1.44954	1.87966	-1.53331	1.26739	Photosystem I reaction center subunit IV A
K7TFB6	15.5065	16.9027	18.0348	24.8341	24.684	24.645	16.7317	16.2819	21.8022	16.7711	17.7891	22.6671	7.90638	3.37677	0.803813	0.115014	-1.45729	0.310643	5.64527	1.44145	ABA-responsive protein
C0PDS1	19.8563	19.8887	19.9608	20.8371	19.2258	19.4235	22.0593	20.8568	21.1735	22.1238	21.9935	18.6133	-0.0731379	0.0493684	-0.452996	0.139145	-1.46125	1.80887	-1.08139	0.358695	Plastidal glycolate/glycerate translocator 1 chloroplastic
A0A1D6HKL3	23.3074	23.3761	23.4917	22.8478	22.1059	22.4929	25.2259	25.0336	24.3271	25.1492	25.1861	23.3712	-0.909527	1.83459	-0.293367	0.168186	-1.47046	2.2098	-2.08662	1.51588	ATP synthase chloroplast subunit1
A0A1D6I0S8	20.0985	19.6967	19.8657	20.8633	19.8483	20.2652	21.6999	21.2096	21.1904	21.8542	21.9086	19.2249	0.438634	0.622743	-0.370731	0.153737	-1.47968	2.72189	-0.67031	0.29043	Rhodanese-like domain-containing protein 9 chloroplastic
A0A1D6NJS8;A0A1D6NJP5;A0A1D6NJP2;A0A1D6NJS4;C0PF85;A0A1D6NJS2;A0A1D6NJS0;A0A1D6NJS6;A0A1D6NJT1;A0A1D6NJP9	18.4865	18.0054	17.889	18.2714	17.477	17.7008	19.6562	19.8287	19.338	18.8605	19.6475	19.5124	-0.310553	0.446631	-0.267536	0.401291	-1.48068	2.50558	-1.5237	1.96361	Tetratricopeptide repeat (TPR)-containing protein
B4FUC4	21.788	22.1845	22.3514	22.3503	22.7531	22.6011	23.6374	23.2153	23.9622	23.3232	23.7513	23.3574	0.460215	1.05888	-0.12763	0.190794	-1.49699	2.26717	-0.909145	2.1349	Plasma membrane-associated cation-binding protein 1
P19124	21.2599	20.9736	20.9179	20.4264	19.9033	19.9701	22.9236	22.6025	22.1357	22.8796	22.9929	21.2357	-0.950511	2.08218	-0.184516	0.108962	-1.50344	2.40133	-2.26943	1.73354	NAD(P)H-quinone oxidoreductase subunit J, chloroplastic (EC 7.1.1.-) (NAD(P)H dehydrogenase subunit J) (NADH-plastoquinone oxidoreductase subunit J)
B4F9R4;B6TGT0;A0A1D6MWW9	20.2181	19.375	19.2282	20.0364	18.5032	19.3894	21.6503	21.423	20.3166	21.0973	21.6918	20.2098	-0.297401	0.213449	-0.130322	0.0769669	-1.52287	1.38109	-1.68995	1.28078	60S ribosomal protein L2 (60S ribosomal protein L8-3)
O24574	23.3573	24.0852	23.6276	22.7018	21.5501	21.6484	25.582	25.2344	24.8484	25.9022	26.0195	23.7281	-1.72324	1.81049	-0.0049998	0.00210756	-1.53158	2.15737	-3.24982	1.75946	Ribulose bisphosphate carboxylase small subunit, chloroplastic (RuBisCO small subunit)
Q9FQA3;A0A1R3QP52	18.6385	18.2105	18.3431	22.5082	22.4831	22.7652	19.4091	18.94	21.4714	19.2539	19.2963	21.8957	4.18812	4.94885	0.208473	0.0618891	-1.54277	0.914492	2.43688	1.30024	Glutathione transferase GST 23 (EC 2.5.1.18) (Glutathione transferase GST 36)
B6SLK4	20.4929	20.4837	20.392	19.6565	18.9029	19.126	22.6659	22.3445	20.9917	22.2959	22.4085	20.324	-1.22772	2.25536	-0.324554	0.141596	-1.54449	1.40072	-2.44766	1.57772	Elongation factor 1-beta
A0A1D6N760	22.7326	22.2535	21.2254	20.646	19.8599	20.2066	23.6237	23.7065	23.5185	23.4283	22.992	24.5204	-1.83298	1.66987	0.0307077	0.0223956	-1.54573	1.58443	-3.40942	2.58993	Bowman-birk inhibitor1
B4FKM1	19.5719	19.8108	18.1575	20.3933	19.2328	16.9276	20.9569	20.2644	21.0224	16.7052	20.7417	20.2806	-0.328831	0.103674	-1.50538	0.507516	-1.5678	1.28941	-0.391251	0.0849416	Guanine nucleotide-binding protein beta subunit-like protein (Receptor for activated C kinase 1A)
A0A096PQY2	20.1216	20.3897	17.5404	19.9295	20.0973	19.7093	20.9205	20.7401	21.1101	21.1143	21.1267	21.0195	0.561414	0.241999	0.163289	0.660005	-1.57294	0.794258	-1.17482	3.25241	Long-chain-fatty-acid--CoA ligase (EC 6.2.1.3)
B4F9N4	24.2942	24.4203	24.7104	25.1334	23.889	24.1235	26.0607	26.0885	25.9994	26.1542	26.6443	24.5554	-0.0930093	0.081958	-0.264887	0.157192	-1.57454	3.62748	-1.40266	0.886564	Cytochrome b6-f complex iron-sulfur subunit, chloroplastic (EC 7.1.1.6) (Plastohydroquinone:plastocyanin oxidoreductase iron-sulfur protein) (Rieske iron-sulfur protein)
B4FB54;A0A1D6NQP9	21.2884	21.1908	19.3349	24.3847	25.3695	26.0672	21.5858	21.6952	23.2888	20.6377	22.7561	23.4836	4.66909	2.36439	0.102535	0.0341188	-1.58521	0.87803	2.98134	1.41223	Non-specific lipid-transfer protein
A0A1D6GWZ8;A0A1D6GWZ6;A0A1D6GWZ7	18.7985	18.2032	18.7715	18.718	18.1271	18.4127	20.6943	19.0156	20.9016	20.2758	21.2087	19.0505	-0.171816	0.265627	-0.0254854	0.0097097	-1.61273	1.20707	-1.75906	1.27378	Sucrose synthase (EC 2.4.1.13)
K7UTZ2;A0A1D6FLR1;A0A1D6FLR5;A0A1D6FLR3;A0A1D6FX07;A0A1D6FX06;A0A1D6FX10	18.2315	18.6134	19.0238	18.8115	17.5484	17.7296	21.2211	19.6402	19.8854	20.8142	21.3744	18.3966	-0.593077	0.579827	-0.0538438	0.0172348	-1.62602	1.39889	-2.16525	1.02145	RNA helicase (EC 3.6.4.13) (API5-interacting protein 1)
O65101	22.2299	22.5217	23.4082	22.5481	21.5001	22.0742	25.159	24.5979	23.2977	24.5562	25.4293	23.195	-0.679145	0.659776	0.0419496	0.0163257	-1.6316	1.17073	-2.35269	1.5158	Photosystem I reaction center subunit VI, chloroplastic (PSI-H) (Light-harvesting complex I 11 kDa protein)
B6TR16	21.598	21.7746	21.7949	22.0925	20.7978	20.8284	24.0022	23.4666	22.6626	23.8212	24.9342	22.3537	-0.482941	0.48769	0.325912	0.14351	-1.65464	1.86219	-2.46349	1.33925	Photosystem I reaction center subunit psaK, chloroplastic (PSI-K) (Photosystem I subunit X)
B4FVT1	24.4777	24.218	24.4482	25.1104	25.1317	25.1799	25.9334	25.4501	26.7928	25.7701	26.2496	26.6464	0.759357	3.06872	0.163294	0.128218	-1.67746	1.85708	-1.0814	1.8825	Peroxidase (EC 1.11.1.7)
B6U2F2	18.7524	18.8593	19.0961	18.5497	18.5755	17.7322	21.3947	20.7646	19.6445	21.8342	21.4867	17.7081	-0.61682	0.980125	-0.258218	0.0633567	-1.69863	1.50565	-2.05723	0.694207	Protein phosphatase (EC 3.1.3.16)
K7VN08	23.4529	23.0468	22.9573	22.775	21.6056	21.9674	25.153	25.1314	24.2723	25.2351	25.0146	23.19	-1.03631	1.28614	-0.372344	0.202236	-1.69992	2.18247	-2.36389	1.49034	ATP synthase B chain
A0A096RRR4;B4FFZ6;B4FBM9;A0A1D6EAY0	20.2571	19.4877	19.6751	20.5026	17.9368	18.2456	22.0961	21.5425	20.8859	21.7213	22.0258	20.1854	-0.91162	0.469197	-0.197307	0.106502	-1.70155	1.81248	-2.41586	1.14857	60S ribosomal protein L3-1
P05348	24.7491	25.2352	24.5599	24.12	22.7302	22.9525	26.805	26.7415	26.1418	27.2014	27.3638	25.2827	-1.5805	1.53314	0.0532157	0.0254319	-1.71469	2.37838	-3.3484	1.86713	Ribulose bisphosphate carboxylase small subunit, chloroplastic (RuBisCO small subunit)
A0A1D6HK97;A0A1D6HK96;A0A1D6HK95	19.3291	18.7858	17.3417	18.4461	18.5225	18.4254	21.1638	20.12	19.4579	20.9475	22.2933	18.5259	-0.020881	0.0116053	0.341679	0.10156	-1.76169	1.07055	-2.12425	0.898543	Photosynthetic NDH subunit of subcomplex B 4 chloroplastic
Q8W2B7;K7UP24;A0A1D6PP72	18.656	18.9059	19.3773	20.5674	19.494	19.4634	20.8359	19.6491	21.7875	21.2967	22.1933	19.366	0.861891	0.960626	0.194511	0.0652289	-1.77781	1.27565	-1.11043	0.538705	DIMBOA UDP-glucosyltransferase BX8 (EC 2.4.1.202) (2,4-dihydroxy-7-methoxy-2H-1,4-benzoxazin-3(4H)-one 2-D-glucosyltransferase BX8) (Protein BENZOXAZINLESS 8)
O64964;B4FUH7	21.1598	21.1696	20.7082	22.388	20.5861	20.5552	23.1807	22.6438	22.566	22.5126	23.4121	21.3537	0.163885	0.0936595	-0.370696	0.232273	-1.78429	2.71731	-1.24971	0.66693	Aquaporin TIP1-1 (Tonoplast intrinsic protein 1-1) (ZmTIP1-1) (ZmTIP1;1) (ZmTIP1)
A0A1D6KKC7;A0A1D6KKC8	18.8149	18.7739	18.5973	18.324	18.2141	17.287	20.1007	21.3714	20.0773	20.1685	20.4008	22.1118	-0.786963	1.10266	0.37723	0.193705	-1.7878	1.83943	-2.95199	1.87908	Purple acid phosphatase (EC 3.1.3.2)
A0A1D6JPH3;A0A1D6JPH5	21.8347	21.4719	21.1135	20.6699	21.5382	20.887	23.6092	23.118	23.1708	23.5839	23.8747	23.1654	-0.4417	0.591203	0.242012	0.396289	-1.82595	2.66466	-2.50966	2.783	Glutathione reductase (GRase) (EC 1.8.1.7)
A0A1D6HY75	24.8968	24.5488	24.3322	24.7659	23.6054	23.879	26.507	26.7861	25.974	26.0319	26.7861	25.3171	-0.509224	0.58751	-0.377338	0.31767	-1.82974	2.49429	-1.96162	1.62982	Photosystem I reaction center subunit IV A
B8A372;B8A0Q6;A0A1D6HRY7;A0A1D6HRY4	19.0955	19.1657	19.9144	19.9456	19.8474	19.6886	20.9623	20.7373	21.9809	21.5515	22.0461	20.8953	0.43535	0.731812	0.270789	0.20632	-1.83495	1.77677	-1.67038	2.0913	Succinate dehydrogenase [ubiquinone] flavoprotein subunit, mitochondrial (EC 1.3.5.1)
A0A1D6MIA3	20.6667	21.5072	21.6466	22.3946	21.4558	21.9742	23.3126	22.6858	23.3396	23.6638	24.0585	22.8246	0.668057	0.749981	0.403004	0.405002	-1.83917	2.10319	-1.57412	1.59105	Phospholipase A1-Igamma1 chloroplastic
P46617	23.6464	23.5783	24.0206	24.5009	23.4043	23.3872	25.8812	25.3781	25.5557	25.8913	26.4085	24.1787	0.0157102	0.0132067	-0.112167	0.0561613	-1.85657	3.11279	-1.72869	1.05778	Cytochrome f
K7UWX4;A0A1D6Q4Q1;B4FLR0	18.6346	19.3417	18.0448	18.6052	18.3777	17.8775	20.8135	20.8042	20.0433	20.4658	21.0547	18.1628	-0.386904	0.375474	-0.659226	0.290203	-1.87997	1.84417	-1.60765	0.819881	GrpE protein homolog
O80413;B4FTJ6	19.1509	19.9593	18.6988	21.1758	18.8211	19.356	21.8464	20.3525	21.2848	21.3505	22.2837	18.7658	0.514625	0.254773	-0.361216	0.115225	-1.89155	1.52968	-1.01571	0.32891	Mitochondrial phosphate transporter
A0A096QRL3;A0A096QRL6	18.8803	18.9854	19.0918	19.6403	17.7183	18.4957	21.5009	20.306	20.8538	21.0499	21.7995	18.3305	-0.3677	0.260957	-0.493588	0.167946	-1.90106	2.25067	-1.77517	0.676054	Delta(24)-sterol reductase (EC 1.3.1.72)
B6TS22	19.2021	20.0998	20.3739	20.522	21.6005	21.0683	21.3949	21.1987	22.8812	21.8796	21.8665	21.8984	1.17168	1.16885	0.0565548	0.0360487	-1.93301	1.41077	-0.817886	1.23326	O-methyltransferase ZRP4
B4FR47	21.4543	21.5887	21.1791	18.7539	18.6963	17.7582	23.6278	23.0212	23.4065	24.3993	23.2914	22.5114	-3.0046	3.02135	0.0488631	0.0285219	-1.94447	3.08708	-4.99793	2.84937	Fructose-bisphosphate aldolase (EC 4.1.2.13)
A0A1D6JYG6	17.4053	19.5967	19.8741	19.4683	19.0429	18.3016	21.6556	20.9508	20.1071	20.5697	21.4271	19.2923	-0.0211258	0.00815151	-0.474786	0.245354	-1.94576	1.01466	-1.4921	0.988477	Photosynthetic NDH subunit of lumenal location 1 chloroplastic
C0P8I4;A0A1D6IQY0;A0A1D6IQX9;A0A1D6IQY4;A0A1D6IQX8;A0A1D6IQY3;A0A1D6IQY8;A0A1D6IQY5;A0A1D6IQY7;A0A1D6IQY2	19.4123	19.2454	17.8876	18.5913	18.8323	18.2895	20.1623	21.0847	21.1549	20.6023	16.5187	21.7469	-0.277397	0.21193	-1.17794	0.294912	-1.95216	1.55251	-1.05162	0.26313	2-isopropylmalate synthase (EC 2.3.3.13)
A0A1D6K7N5;B6U6U2;A0A1D6K7M5;A0A1D6K7M4	18.0792	18.4915	18	19.877	18.9096	19.0051	20.7349	18.8205	20.914	20.7075	21.5318	17.9941	1.07368	1.45211	-0.0786457	0.0207823	-1.96625	1.33869	-0.813925	0.296865	Hexose transporter
A0A1D6EDK4;A0A1D6EDK6;A0A1D6EDQ6;A0A1D6EDR6;A0A1D6EDT5;A0A1D6EDV9;A0A1D6EDP3;A0A1D6EDS4;A0A1D6EDU9;A0A1D6EDU5;A0A1D6EDL3;A0A1D6EDU1;A0A1D6EDN0;A0A1D6EDL5;A0A1D6EE06;A0A1D6EE14;A0A1D6EE04;A0A1D6EE03;A0A1D6EDZ7;A0A1D6EDM3;A0A1D6EDZ4;A0A1D6EDV1;A0A1D6EDU0;A0A1D6EDY1;A0A1D6EDX8;A0A1D6EDX0;A0A1D6EDX5;A0A1D6EDQ1;A0A1D6EDU7;A0A1D6EDQ3;A0A1D6EE22;A0A1D6EDN9;A0A1D6EDM4;A0A1D6EDM0;A0A1D6EE15;A0A1D6EE17;A0A…	18.715	19.675	19.3857	20.2182	17.8269	18.7816	21.6805	20.9885	21.0789	21.7513	21.9076	19.2785	-0.316341	0.157898	-0.270177	0.111345	-1.99072	2.29168	-2.03688	0.861761	Acetyl-CoA carboxylase2
P12857;P04709;A0A1D6HIF7	19.5472	20.5501	20.8206	22.3134	20.2155	20.5169	22.9562	21.7333	22.3011	22.5795	23.4183	20.679	0.709307	0.393652	-0.104635	0.0402511	-2.02428	1.74161	-1.21034	0.508716	ADP,ATP carrier protein 2, mitochondrial (ADP/ATP translocase 2) (Adenine nucleotide translocator 2) (ANT 2)
B4FNZ1;A0A1D6FRK7;B4FDG9;A0A1D6FRK6;A0A1D6FRL6;Q9FQ11;A0A1D6FRL2;A0A1D6FRL1;A0A1D6FRL3	20.1044	20.3091	20.2245	20.0751	19.8572	18.6041	21.7917	22.3807	22.556	22.0059	21.3339	22.3881	-0.700527	0.689986	-0.333471	0.361011	-2.03012	2.97972	-2.39718	1.91188	Sucrose-phosphatase (EC 3.1.3.24)
[truncated: 58 more rows]
