# Supplementary material for: Unravelling distinct proteome changes in two maize inbreds with contrasting stalk‐lodging resistance upon drought
Source: Front Plant Sci. 2026 May 5;17:1830066. doi: 10.3389/fpls.2026.1830066 (PMC13183843; doi:10.3389/fpls.2026.1830066)
Supplement: Supplementary file 3 [file Table2.xlsx]

## Sheet: Convergent response
Supplementary Table 2.1. Functional categories of proteins affected by drought with a convergent response. They are under- (DOWN) or over-accumulated (UP) in B73 under control conditions, but they reach a similar abundance as EA2024 under drought. Protein names and classification correspond to the first protein ID listed in the Majority protein IDs column.
Majority protein IDs	LogFC B73vsEA_C	Regulation	Protein names	Category
A0A096QRL3;A0A096QRL6	-1.90106	DOWN	Nana plant2	Biosynthesis of other secondary metabolites
A0A1D6IMZ9;A0A1D6IN00	1.26314	UP	Peroxidase (EC 1.11.1.7)	Biosynthesis of other secondary metabolites
B6TS22	-1.93301	DOWN	O-methyltransferase ZRP4	Biosynthesis of other secondary metabolites
B6TY10;K7VB55;A0A1D6P4J6	-1.00831	DOWN	Dihydroflavonol-4-reductase	Biosynthesis of other secondary metabolites
Q71RX2	1.26697	UP	isopentenyl-diphosphate Delta-isomerase (EC 5.3.3.2)	Biosynthesis of other secondary metabolites
A0A1D6KIH4;B6T171;A0A1D6KIG3;A0A1D6KII8	1.99131	UP	alanine--glyoxylate transaminase (EC 2.6.1.44)	Degradation of Monosaccharides
A0A1D6E0M6;B4FVG6;A0A1D6E0M5;A0A1D6E0M8;A0A1D6E0M4	1.40951	UP	Pectin acetylesterase (EC 3.1.1.-)	Degradation of Polysaccharides
B4FQC9;B4F869;A0A1D6M9V0;A0A1D6M9V1;A0A1D6M9V3	-1.30474	DOWN	Proline iminopeptidase (PIP) (EC 3.4.11.5) (Prolyl aminopeptidase)	Degradation of Proteins
B4FTJ9	-1.0678	DOWN	PBA1 homolog1 (Threonine endopeptidase)	Degradation of Proteins
A0A1D6G366;Q94F77;A0A1D6G362;A0A1D6G367;B4FM90	-1.01429	DOWN	WD-40 repeat-containing protein MSI4	DNA repair and transcription
A0A1D6HL18	-1.41216	DOWN	ER6 protein	DNA repair and transcription
B4FD93;A0A1D6GFH9;A0A1D6GFH8;P23444	-1.18699	DOWN	Histone H1	DNA repair and transcription
B6TQK0	1.44357	UP	AT5g02160-like protein	DNA repair and transcription
K7UTZ2;A0A1D6FLR1;A0A1D6FLR5;A0A1D6FLR3;A0A1D6FX07;A0A1D6FX06;A0A1D6FX10	-1.62602	DOWN	RNA helicase (EC 3.6.4.13) (API5-interacting protein 1)	DNA repair and transcription
Q41811;P62787;B4FD59;A0A1D6IAU4	-1.11054	DOWN	Histone H4.3 (HM4)	DNA repair and transcription
A0A1D6HSJ1	1.36492	UP	(S)-2-hydroxy-acid oxidase (EC 1.1.3.15)	Energy metabolism
A0A1D6M325;A0A1D6M324	-2.11842	DOWN	Protein RETICULATA-RELATED 4 chloroplastic	Energy metabolism
A0A1D6N2M7	-1.14698	DOWN	Rieske domain containing protein	Energy metabolism
A0A1D6N672	-1.3876	DOWN	Photosystem II subunit PsbS1	Energy metabolism
A0A1X7YHF7;P48184	-2.97544	DOWN	Photosystem II D2 protein (PSII D2 protein) (EC 1.10.3.9) (Photosystem Q(A) protein)	Energy metabolism
A0A3B6UD72;P04966;A0A1X7YHD7	-3.57448	DOWN	Photosystem I P700 chlorophyll a apoprotein A1	Energy metabolism
B4F9N4	-1.57454	DOWN	Cytochrome b6-f complex iron-sulfur subunit, chloroplastic (EC 7.1.1.6) (Plastohydroquinone:plastocyanin oxidoreductase iron-sulfur protein) (Rieske iron-sulfur protein)	Energy metabolism
B4FL55	-2.19071	DOWN	Chlorophyll a-b binding protein, chloroplastic	Energy metabolism
B4FUT9;B6STG2	-2.32921	DOWN	Photosystem I reaction center subunit XI, chloroplastic (PSI subunit V)	Energy metabolism
B4FXB0	-2.5953	DOWN	Chlorophyll a-b binding protein, chloroplastic	Energy metabolism
B4G1K9	-3.29668	DOWN	Photosystem I reaction center subunit V, chloroplastic (PSI-G)	Energy metabolism
B6SRI3;A0A096RAV0	-2.45757	DOWN	Photosystem I reaction center subunit III (PSI-F)	Energy metabolism
B6SUC4	-2.41171	DOWN	Chlorophyll a-b binding protein, chloroplastic	Energy metabolism
B6SZT9;A0A1D6KWI5	-2.27878	DOWN	Chlorophyll a-b binding protein, chloroplastic	Energy metabolism
B6TH55	-1.44954	DOWN	Photosystem I reaction center subunit IV A	Energy metabolism
K7U2G5	1.4179	UP	Ferredoxin-thioredoxin reductase, variable chain	Energy metabolism
O24561	-2.5121	DOWN	Chlorophyll a-b binding protein, chloroplastic	Energy metabolism
P04967	-3.38021	DOWN	Photosystem I P700 chlorophyll a apoprotein A2 (EC 1.97.1.12) (PSI-B) (PsaB)	Energy metabolism
P05641;A0A1X7YHJ3	-3.14447	DOWN	Photosystem II CP47 reaction center protein (PSII 47 kDa protein) (Protein CP-47)	Energy metabolism
P05642;A0A3B6UA43	-2.27914	DOWN	Cytochrome b6	Energy metabolism
P17344	-3.30924	DOWN	ATP synthase subunit a, chloroplastic (ATP synthase F0 sector subunit a) (F-ATPase subunit IV)	Energy metabolism
P24993	-3.18242	DOWN	Photosystem II reaction center protein H (PSII-H) (Photosystem II 10 kDa phosphoprotein)	Energy metabolism
P46617	-1.85657	DOWN	Cytochrome f	Energy metabolism
P48183	-2.99004	DOWN	Photosystem II protein D1 (PSII D1 protein) (EC 1.10.3.9) (32 kDa thylakoid membrane protein) (Photosystem II Q(B) protein)	Energy metabolism
P48187	-3.06591	DOWN	Photosystem II CP43 reaction center protein (PSII 43 kDa protein) (Protein CP-43)	Energy metabolism
P69388	-2.41708	DOWN	Cytochrome b559 subunit alpha (PSII reaction center subunit V)	Energy metabolism
Q41746;A0A1D6F553	-3.96162	DOWN	Chlorophyll a-b binding protein, chloroplastic	Energy metabolism
A0A1D6EDK4;A0A1D6EDK6;A0A1D6EDQ6;A0A1D6EDR6;A0A1D6EDT5;A0A1D6EDV9;A0A1D6EDP3;A0A1D6EDS4;A0A1D6EDU9;A0A1D6EDU5;A0A1D6EDL3;A0A1D6EDU1;A0A1D6EDN0;A0A1D6EDL5;A0A1D6EE06;A0A1D6EE14;A0A1D6EE04;A0A1D6EE03;A0A1D6EDZ7;A0A1D6EDM3;A0A1D6EDZ4;A0A1D6EDV1;A0A1D6EDU0;A0A1D6EDY1;A0A1D6EDX8;A0A1D6EDX0;A0A1D6EDX5;A0A1D6EDQ1;A0A1D6EDU7;A0A1D6EDQ3;A0A1D6EE22;A0A1D6EDN9;A0A1D6EDM4;A0A1D6EDM0;A0A1D6EE15;A0A1D6EE17;A0A…	-1.99072	DOWN	Acetyl-CoA carboxylase2	Lipid metabolism
B4FBK8;A0A1D6HPL2	1.01702	UP	acetyl-CoA C-acyltransferase (EC 2.3.1.16)	Lipid metabolism
B4FD65	-1.06287	DOWN	Uncharacterized protein	Lipid metabolism
B4G0V9	2.07883	UP	Seed gene 3	Lipid metabolism
C0P820;A0A1D6GPV2;A0A1D6GPV4;A0A1D6GPV5	1.11195	UP	acetyl-CoA C-acyltransferase (EC 2.3.1.16)	Lipid metabolism
A0A1D6DVJ7;A0A1D6DVL4;A0A1D6DVK7;A0A1D6DVK9;A0A1D6DVK6;A0A1D6DVK8;A0A1D6DVL2	-1.10415	DOWN	Plasma membrane ATPase (EC 7.1.2.1)	Membrane transport
A0A1D6H2R4	-3.23381	DOWN	H(+)-exporting diphosphatase (EC 7.1.3.1)	Membrane transport
A0A1D6I2X6;A0A1D6I2X3	-1.23597	DOWN	Voltage-dependent anion channel protein1b	Membrane transport
A0A1D6K7N5;B6U6U2;A0A1D6K7M5;A0A1D6K7M4	-1.96625	DOWN	Hexose transporter	Membrane transport
A0A1D6MV35;A0A1D6MV33;A0A1D6MV37;A0A1D6MV31;A0A1D6MV34;A0A1D6HUU8;A0A1D6KZT9;A0A1D6KZT1;A0A1D6KZU0;A0A1D6HUV1;A0A1D6KZT2	-1.20024	DOWN	Plasma membrane ATPase (EC 7.1.2.1)	Membrane transport
B4FBF6;B4FRG8	-2.25957	DOWN	Mitochondrial dicarboxylate/tricarboxylate transporter DTC	Membrane transport
B4FSA7;A0A1D6JMC3	-2.4883	DOWN	ADP/ATP translocase (ADP,ATP carrier protein)	Membrane transport
B6SQL3	1.65283	UP	Copper transport protein CCH	Membrane transport
C0PDS1	-1.46125	DOWN	Plastidal glycolate/glycerate translocator 1 chloroplastic	Membrane transport
O64964;B4FUH7	-1.78429	DOWN	Aquaporin TIP1-1 (Tonoplast intrinsic protein 1-1) (ZmTIP1-1) (ZmTIP1;1) (ZmTIP1)	Membrane transport
O80413;B4FTJ6	-1.89155	DOWN	Mitochondrial phosphate transporter	Membrane transport
P12857;P04709;A0A1D6HIF7	-2.02428	DOWN	ADP,ATP carrier protein 2, mitochondrial (ADP/ATP translocase 2) (Adenine nucleotide translocator 2) (ANT 2)	Membrane transport
Q768R3	-1.41195	DOWN	Dicarboxylic acid transporter2 (Plastidic general dicarboxylate transporter)	Membrane transport
Q84RL7;B4FA22;A0A1D6HYR6;A0A1D6HYR5;A0A1D6HYR0;A0A1D6HYR4;A0A1D6HYR2;A0A1D6HYQ4	-1.25209	DOWN	Aquaporin PIP2-1 (Plasma membrane intrinsic protein 2-1) (ZmPIP2-1) (ZmPIP2;1)	Membrane transport
Q9SPD7	-1.13212	DOWN	Outer mitochondrial membrane protein porin (Voltage-dependent anion channel protein 2) (Voltage-dependent anion channel protein2)	Membrane transport
A0A1D6F9C3	1.31317	UP	Pyridoxal reductase chloroplastic	Metabolism of cofactors and vitamins
A0A1D6I0S8	-1.47968	DOWN	Rhodanese-like domain-containing protein 9 chloroplastic	Metabolism of cofactors and vitamins
B4FB27	-1.36056	DOWN	NAD(P)-binding Rossmann-fold superfamily protein	Metabolism of cofactors and vitamins
B4FRH1	1.19764	UP	Thioredoxin M1 chloroplastic	Metabolism of cofactors and vitamins
B4FV29	-1.35696	DOWN	Thioredoxin M-type (Thioredoxin M1 chloroplastic)	Metabolism of cofactors and vitamins
B4G0H7	1.08132	UP	SOUL heme-binding family protein	Metabolism of cofactors and vitamins
B8A1R8;A0A1D6GL76;A0A1D6GL75	1.05237	UP	5-methyltetrahydropteroyltriglutamate--homocysteine S-methyltransferase (EC 2.1.1.14)	Metabolism of cofactors and vitamins
K7UGI3	1.24815	UP	Putative thioredoxin superfamily protein	Metabolism of cofactors and vitamins
K7V945	1.29838	UP	EMB1374 isoform 1	Metabolism of cofactors and vitamins
A0A1D6EB22	-1.11759	DOWN	Abscisic acid stress ripening3	Signal transduction
B4FUC4	-1.49699	DOWN	Plasma membrane-associated cation-binding protein 1	Signal transduction
B6SJ21	-1.01781	DOWN	Guanine nucleotide-binding protein beta subunit-like protein	Signal transduction
B6SSB7	-1.03819	DOWN	Protein kinase (Putative DUF26 domain family protein)	Signal transduction
B6U2F2	-1.69863	DOWN	Protein phosphatase (EC 3.1.3.16)	Signal transduction
B6UFF4	1.68587	UP	Pop3 peptide (Stress-response A/B barrel domain-containing protein)	Signal transduction
C0PLI2	-1.20892	DOWN	Cold shock protein 2	Signal transduction
A0A1D6QPT3;A0A1D6H5Z9;A0A1D6QPU6;A0A1D6H619;A0A1D6QPT8;A0A1D6H611;A0A1D6H604;A0A1D6H603;A0A1D6QPU5	1.05744	UP	Phosphoenolpyruvate carboxylase isoform 1	Synthesis of Monosaccharides
C0PLN9;A0A1D6JG43	-1.42687	DOWN	D-3-phosphoglycerate dehydrogenase (EC 1.1.1.95)	Synthesis of Monosaccharides
K7UVN6;A0A1D6FHC0;P49133;A0A1R3P4Z6	-2.04657	DOWN	Triose phosphate/phosphate translocator, chloroplastic	Synthesis of Monosaccharides
A0A1D6HAL5	1.06504	UP	Proline-rich family protein	Synthesis of Polysaccharides
B4FUK7;A0A1D6IMH7;A0A1D6IMJ8;A0A1D6IMI4;A0A1D6IMI5;A0A1D6IMJ6	-2.77916	DOWN	Hydroxyproline-rich glycoprotein family protein	Synthesis of Polysaccharides
A0A096RRR4;B4FFZ6;B4FBM9;A0A1D6EAY0	-1.70155	DOWN	60S ribosomal protein L3-1	Synthesis of Proteins
A0A1D6F1Q8	3.20036	UP	Alanine aminotransferase 2 (EC 2.6.1.2)	Synthesis of Proteins
A0A1D6IM28;A0A1D6IM30;A0A1D6IM20;A0A1D6IM18;P23225;A0A1D6IM19;A0A1D6IM17;A0A1D6IM26;A0A1D6IM29;A0A1D6IM25	-2.79653	DOWN	glutamate synthase (ferredoxin) (EC 1.4.7.1)	Synthesis of Proteins
B4F9R4;B6TGT0;A0A1D6MWW9	-1.52287	DOWN	60S ribosomal protein L2 (60S ribosomal protein L8-3)	Synthesis of Proteins
B4FT32	-1.27441	DOWN	diaminopimelate decarboxylase (EC 4.1.1.20)	Synthesis of Proteins
B6SUJ3	1.04973	UP	Plastid-specific 30S ribosomal protein 2	Synthesis of Proteins
B7ZYV4	-2.29756	DOWN	Arginine decarboxylase (EC 4.1.1.19)	Synthesis of Proteins
C0P8I4;A0A1D6IQY0;A0A1D6IQX9;A0A1D6IQY4;A0A1D6IQX8;A0A1D6IQY3;A0A1D6IQY8;A0A1D6IQY5;A0A1D6IQY7;A0A1D6IQY2	-1.95216	DOWN	2-isopropylmalate synthase (EC 2.3.3.13)	Synthesis of Proteins
K7UWX4;A0A1D6Q4Q1;B4FLR0	-1.87997	DOWN	GrpE protein homolog	Synthesis of Proteins
A0A1D6F5N8;B4FF48;A0A1D6F5N9	1.88957	UP	Haloacid dehalogenase-like hydrolase domain-containing protein	Xenobiotics biodegradation and metabolism
B4FVT1	-1.67746	DOWN	Peroxidase (EC 1.11.1.7)	Biosynthesis of other secondary metabolites
A0A1D6F2R4	2.08656	UP	Carboxypeptidase (EC 3.4.16.-)	Degradation of Proteins
B6TIC7	2.51505	UP	Cysteine protease5 (Xylem cysteine proteinase 2)	Degradation of Proteins
A0A1D6DT56	-2.23572	DOWN	NADPH-protochlorophyllide oxidoreductase (EC 1.3.1.33)	Energy metabolism
C4J9R0	-1.35114	DOWN	PLAT domain-containing protein 3	Lipid metabolism
A0A1D6L1G6	1.44584	UP	Putative plastid-lipid-associated protein 4 chloroplastic	Lipid metabolism
B4G1R9	1.88928	UP	Glutamyl-tRNA(Gln) amidotransferase subunit C, chloroplastic/mitochondrial (Glu-AdT subunit C) (EC 6.3.5.-)	Synthesis of Proteins

## Sheet: Divergent response
Supplementary Table 2.2. Functional categories of proteins affected by drought with a divergent response. They have a similar abundance as EA2024 under control, but they are under- (DOWN) or over-accumulated (UP) in B73 under drought. Protein names and classification correspond to the first protein ID listed in the Majority protein IDs column.
Majority protein IDs	LogFC_B73vsEA_D	Regulation	Protein names	Category
A0A1D6IK08;A0A1D6IK07;B6TUB8;A0A1D6IK09;A0A1D6GL06;A0A1D6I1V8;A0A1D6IK06;A0A1D6IK10	-2.01948	DOWN	Phospho-2-dehydro-3-deoxyheptonate aldolase (EC 2.5.1.54)	Biosynthesis of other secondary metabolites
A0A1D6PSX8;B1P123	-1.44049	DOWN	O-methyltransferase ZRP4	Biosynthesis of other secondary metabolites
B6TB55;A0A1D6N9F5	-1.84733	DOWN	4-(cytidine 5'-diphospho)-2-C-methyl-D-erythritol kinase (EC 2.7.1.148) (4-(cytidine-5'-diphospho)-2-C-methyl-D-erythritol kinase)	Biosynthesis of other secondary metabolites
Q41761;K7TGE1;A0A1D6IXD5	-1.60586	DOWN	4-hydroxy-7-methoxy-3-oxo-3,4-dihydro-2H-1,4-benzoxazin-2-yl glucoside beta-D-glucosidase 2, chloroplastic (EC 3.2.1.182) (Beta-glucosidase 2) (ZmGlu2) (EC 3.2.1.21)	Biosynthesis of other secondary metabolites
A0A1D6L2U8;A0A1D6L2V2;A0A1D6GIG4;P14641;P14640;B6SPX4;A0A1R3MJR7;A0A1R3MJR2;A0A1D6L2W4;A0A1D6L2V5;A0A1D6GIG0;A0A1D6L2V1;A0A1D6L2V3;A0A1D6L2W3	-2.23878	DOWN	Tubulin alpha chain	Cell growth and death
Q41784	-2.90423	DOWN	Tubulin beta-7 chain (Beta-7-tubulin)	Cell growth and death
A0A1D6IJ76;B4FYU2	-1.16943	DOWN	Glyceraldehyde-3-phosphate dehydrogenase A	Degradation of Monosaccharides
A0A1D6JWH4;C0P3W9;A0A1D6JWH6;A0A1D6JWH5;Q9SLZ0;A0A1D6JWH7	-3.17128	DOWN	phosphoenolpyruvate carboxykinase (ATP) (EC 4.1.1.49)	Degradation of Monosaccharides
A0A1X7YHV0	-2.954	DOWN	Malic enzyme	Degradation of Monosaccharides
B4F8L7	-1.38205	DOWN	Glyceraldehyde-3-phosphate dehydrogenase (EC 1.2.1.-)	Degradation of Monosaccharides
B4FGJ4;A0A1D6HJS1;A0A1D6HJS4;A0A1D6HJS3	-1.17286	DOWN	Pyruvate dehydrogenase E1 component subunit alpha (EC 1.2.4.1)	Degradation of Monosaccharides
B8A1H0;A0A1D6I269;A0A1D6I266	-1.65632	DOWN	glucose-6-phosphate 1-epimerase (EC 5.1.3.15)	Degradation of Monosaccharides
C0PFW3;P15719;A0A1D6KM50	-1.36429	DOWN	malate dehydrogenase (NADP(+)) (EC 1.1.1.82)	Degradation of Monosaccharides
C0PGG5	-1.36539	DOWN	Pyruvate kinase (EC 2.7.1.40)	Degradation of Monosaccharides
P16243	-2.97367	DOWN	NADP-dependent malic enzyme, chloroplastic (NADP-ME) (EC 1.1.1.40)	Degradation of Monosaccharides
Q9SYS1;P55005	-1.77071	DOWN	Beta-amylase (EC 3.2.1.2)	Degradation of Monosaccharides
B4F9J1	-1.58068	DOWN	Beta-galactosidase (EC 3.2.1.23)	Degradation of Polysaccharides
K7WDF1;A0A1D6P9X8;A0A1D6P9Y1;A0A1D6P9X9;A0A1D6P9Y0;A0A1D6P9Y7	-1.44026	DOWN	Alpha-N-acetylglucosaminidase (EC 3.2.1.50)	Degradation of Polysaccharides
A0A1D6HFD3;A0A1D6HFD4;A0A1D6HFC3;A0A1D6HFD2;A0A1D6HFC6;A0A1D6HFC9;A0A1D6HFC5;A0A1D6HFD5;A0A1D6HFD0;A0A1D6HFD7;A0A1D6HFD8;A0A1D6HFD1;A0A1D6HFE0;A0A1D6HFD9;A0A1D6HFC4	-1.75233	DOWN	tripeptidyl-peptidase II (EC 3.4.14.10)	Degradation of Proteins
A0A1D6HL34	-1.7517	DOWN	Presequence protease 2 chloroplastic/mitochondrial	Degradation of Proteins
A0A1D6QT46;A0A1D6H0T7;A0A1D6H0U1;A0A1D6H0T9;A0A1D6QT45;A0A1D6H0T3;A0A1D6H0T6;K7UFV4	-1.56682	DOWN	26S proteasome non-ATPase regulatory subunit 2 homolog A	Degradation of Proteins
B4F9J7	-1.8043	DOWN	Cathepsin propeptide inhibitor domain-containing protein	Degradation of Proteins
A0A1D6F8K6;A0A096RF51;A0A1D6F8K4;A0A1D6F8K7;A0A1D6F8J9;A0A1D6F8K2	-1.27909	DOWN	RNA helicase (EC 3.6.4.13)	DNA repair and transcription
A0A1D6G0W4	-1.09333	DOWN	Polynucleotidyl transferase ribonuclease H-like superfamily protein	DNA repair and transcription
A0A1D6L6Q7	-1.65182	DOWN	Deoxyribodipyrimidine photolyase	DNA repair and transcription
A0A1R3QF47	-1.88881	DOWN	Chloroplast stem-loop binding protein of 41 kDa a chloroplastic	DNA repair and transcription
B4FAF8;A0A1D6MK40;A0A1D6MK41;B4FVC4;A0A1D6MK48;A0A1D6MK43;A0A1D6MK45;A0A1D6MK49;A0A1D6MK44	-1.12808	DOWN	Alba DNA/RNA-binding protein	DNA repair and transcription
B6T346;A0A1D6JYA8	-1.16684	DOWN	THO complex subunit 4	DNA repair and transcription
B8A2G7;K7UR36	-1.4751	DOWN	Alba DNA/RNA-binding protein	DNA repair and transcription
C0P4F3	-1.55086	DOWN	Multiple organellar RNA editing factor 9 chloroplastic	DNA repair and transcription
C0PBY7	-1.34427	DOWN	Nucleoside diphosphate kinase (EC 2.7.4.6)	DNA repair and transcription
K7V9I5	-2.27049	DOWN	Chloroplast stem-loop binding protein of 41 kDa b chloroplastic	DNA repair and transcription
Q9FYS5;A0A1R3M7Z7	-1.18794	DOWN	HMG-Y-related protein A (ZmHMGA) (High mobility group A protein)	DNA repair and transcription
A0A1D6HQR2	-1.56464	DOWN	Photosynthetic NDH subunit of lumenal location 3 chloroplastic	Energy metabolism
B4FH99;A0A1D6HEM8	-1.10493	DOWN	Thylakoid lumenal protein TL20.3 chloroplastic	Energy metabolism
B4FR80;C0PM56	-2.42747	DOWN	Post-illumination chlorophyll fluorescence increase	Energy metabolism
B4FSG1	-1.20772	DOWN	Photosystem I assembly factor PSA3, chloroplastic (Protein PHOTOSYSTEM I ASSEMBLY 3)	Energy metabolism
B6T927	-1.12757	DOWN	NAD(P)H-quinone oxidoreductase subunit S chloroplastic	Energy metabolism
B6U3H3	-1.61308	DOWN	CP12-1	Energy metabolism
B6UCW8;P80680	-1.15195	DOWN	Ferredoxin-thioredoxin reductase, variable chain	Energy metabolism
K7UCS1	-1.06905	DOWN	Photosystem I reaction center subunit N, chloroplastic	Energy metabolism
O65101	-2.35269	DOWN	Photosystem I reaction center subunit VI, chloroplastic (PSI-H) (Light-harvesting complex I 11 kDa protein)	Energy metabolism
P00827;A0A1R3NS96	-1.54557	DOWN	ATP synthase subunit beta, chloroplastic (EC 7.1.2.2) (ATP synthase F1 sector subunit beta) (F-ATPase subunit beta)	Energy metabolism
P0C1M0;B6TUD4	-2.21772	DOWN	ATP synthase subunit gamma, chloroplastic (F-ATPase gamma subunit) [Cleaved into: Inceptin]	Energy metabolism
P27787;B1P759	-2.64678	DOWN	Ferredoxin-1, chloroplastic (Ferredoxin I) (Fd I)	Energy metabolism
A0A096PQY2	-1.17482	DOWN	Long-chain-fatty-acid--CoA ligase (EC 6.2.1.3)	Lipid metabolism
A0A1D6N316;A0A1D6N322;A0A1D6N323;B4F9Q1;A0A1D6N317;A0A1D6G651;B6T7F2	-1.02627	DOWN	Stearoyl-acyl-carrier-protein desaturase1	Lipid metabolism
B4G066;A0A1D6HUQ4;A0A1D6HUQ3	-1.42655	DOWN	methylmalonate-semialdehyde dehydrogenase (CoA acylating) (EC 1.2.1.27)	Lipid metabolism
C0HJ53	-1.71994	DOWN	3-hydroxyacyl-[acyl-carrier-protein] dehydratase (EC 4.2.1.59)	Lipid metabolism
A0A1D6K1W7;A0A1D6PB13;K7WDQ7;A0A096RRD4;A0A1D6PB11;A0A1D6K1X2	-1.13806	DOWN	ABC transporter E family member 2	Membrane transport
A0A096RZN2	-1.94846	DOWN	carbonic anhydrase (EC 4.2.1.1)	Metabolism of cofactors and vitamins
A0A1D6HLS2	-1.30408	DOWN	Thioredoxin-like 3-1 chloroplastic	Metabolism of cofactors and vitamins
A0A1D6JHX0	-1.30295	DOWN	magnesium chelatase (EC 6.6.1.1)	Metabolism of cofactors and vitamins
B4FIM3;A0A1D6K2B5;A0A1D6K2B6;O81220	-1.57091	DOWN	Uroporphyrinogen decarboxylase (EC 4.1.1.37)	Metabolism of cofactors and vitamins
B4FM07	-1.99274	DOWN	2-Cys peroxiredoxin BAS1, chloroplastic (EC 1.11.1.24) (Thiol-specific antioxidant protein) (Thioredoxin-dependent peroxiredoxin BAS1)	Metabolism of cofactors and vitamins
B4FTP2	-2.15992	DOWN	Thioredoxin-like protein CDSP32 chloroplastic	Metabolism of cofactors and vitamins
B4FZP0;K7TMN0	-1.24532	DOWN	Mg-protoporphyrin IX chelatase (EC 6.6.1.1)	Metabolism of cofactors and vitamins
B6SRJ5;A0A1D6EFU8	-1.15779	DOWN	sulfate adenylyltransferase (EC 2.7.7.4)	Metabolism of cofactors and vitamins
B6TSX9	-1.79004	DOWN	4a-hydroxytetrahydrobiopterin dehydratase (EC 4.2.1.96)	Metabolism of cofactors and vitamins
C0PFQ7;C0P6J3	-1.34898	DOWN	sulfate adenylyltransferase (EC 2.7.7.4)	Metabolism of cofactors and vitamins
K7USR3;A0A1D6MQX6	-2.10302	DOWN	magnesium-protoporphyrin IX monomethyl ester (oxidative) cyclase (EC 1.14.13.81)	Metabolism of cofactors and vitamins
A0A1D6EXF1;Q195N6	-1.93387	DOWN	PDK regulatory protein1	Signal transduction
A0A1D6PDH1;A0A1D6JYA9	-1.17155	DOWN	ADP-ribosylation factor GTPase-activating protein AGD7	Signal transduction
B6TBW4	-1.47033	DOWN	ERBB-3 BINDING PROTEIN 1	Signal transduction
A0A1D6GJ62	-1.83289	DOWN	Tsr2248 protein	Signaling molecules and interaction
A0A1D6FHT8	-2.18268	DOWN	ATP citrate synthase (EC 2.3.3.8)	Synthesis of Monosaccharides
A0A1D6IDV8	-1.49769	DOWN	Pyruvate phosphate dikinase regulatory protein 2	Synthesis of Monosaccharides
A0A1D6JXJ7	-1.54555	DOWN	Fructose-1,6-bisphosphatase, chloroplastic (EC 3.1.3.11) (D-fructose-1,6-bisphosphate 1-phosphohydrolase)	Synthesis of Monosaccharides
A0A1D6KNM8;A0A1D6KNN0	-1.51258	DOWN	phosphoglycerate dehydrogenase (EC 1.1.1.95)	Synthesis of Monosaccharides
A0A1D6N713	-2.65942	DOWN	Sedoheptulose-1,7-bisphosphatase, chloroplastic (EC 3.1.3.37) (SED(1,7)P2ase) (Sedoheptulose bisphosphatase)	Synthesis of Monosaccharides
A0A1D6NJK9	-1.43048	DOWN	phosphoglucomutase (alpha-D-glucose-1,6-bisphosphate-dependent) (EC 5.4.2.2) (Glucose phosphomutase)	Synthesis of Monosaccharides
A0A1D6NUU8;A0A1D6NUV2	-1.40444	DOWN	Starch synthase, chloroplastic/amyloplastic (EC 2.4.1.-)	Synthesis of Monosaccharides
A0A1D6P3C9;A0A1D6P3C3;A0A1D6P3C4	-1.02635	DOWN	fructose-bisphosphate aldolase (EC 4.1.2.13)	Synthesis of Monosaccharides
B4FQ59	-1.92067	DOWN	Phosphoribulokinase (EC 2.7.1.19)	Synthesis of Monosaccharides
B4FRQ1;C0PPC8;A0A1D6JQ11;A0A1D6PJ99;A0A1D6JQ13;A0A1D6PJA1	-1.04883	DOWN	ribulose-phosphate 3-epimerase (EC 5.1.3.1) (Pentose-5-phosphate 3-epimerase)	Synthesis of Monosaccharides
B4FTI5	-3.80853	DOWN	Fructose-bisphosphate aldolase (EC 4.1.2.13)	Synthesis of Monosaccharides
P09315;A0A1D6E965	-1.47391	DOWN	Glyceraldehyde-3-phosphate dehydrogenase A, chloroplastic (EC 1.2.1.13) (NADP-dependent glyceraldehydephosphate dehydrogenase subunit A)	Synthesis of Monosaccharides
P49036;A0A1D6P848;C0P6F8;A0A1D6P846;A0A1D6P851;A0A1D6P842;A0A1D6P843	-1.61838	DOWN	Sucrose synthase 2 (EC 2.4.1.13) (Sucrose-UDP glucosyltransferase 2)	Synthesis of Monosaccharides
Q9ZT00	-1.38464	DOWN	Ribulose bisphosphate carboxylase/oxygenase activase, chloroplastic (RA) (RuBisCO activase)	Synthesis of Monosaccharides
A0A1D6E4M0	-2.223	DOWN	Elongation factor G, chloroplastic (cEF-G)	Synthesis of Proteins
A0A1D6E501	-1.08007	DOWN	3-isopropylmalate dehydrogenase (EC 1.1.1.85)	Synthesis of Proteins
A0A1D6ENT5;A0A1D6DUN1;A0A1D6ENT6	-2.00288	DOWN	leucine--tRNA ligase (EC 6.1.1.4) (Leucyl-tRNA synthetase)	Synthesis of Proteins
A0A1D6F3N9;C4J1J9	-1.82106	DOWN	Elongation factor Ts, mitochondrial (EF-Ts) (EF-TsMt)	Synthesis of Proteins
A0A1D6FAW5	-1.48746	DOWN	Peptidyl-prolyl cis-trans isomerase (PPIase) (EC 5.2.1.8)	Synthesis of Proteins
A0A1D6G792;B4FUA8	-1.76124	DOWN	Calreticulin	Synthesis of Proteins
A0A1D6GXQ7;A0A1D6GXQ6	-1.33242	DOWN	glycerate dehydrogenase (EC 1.1.1.29)	Synthesis of Proteins
A0A1D6IXG3;B4FZ29;K7TZ51;A0A1D6IXG8	-1.43564	DOWN	argininosuccinate synthase (EC 6.3.4.5)	Synthesis of Proteins
A0A1D6J0T1;A0A1D6J0T2;A0A1D6J0T0;A0A1D6J0S9;A0A1D6J0T3	-1.25524	DOWN	Chaperone protein dnaJ A6 chloroplastic	Synthesis of Proteins
A0A1D6JMT9	-1.72054	DOWN	Signal recognition particle 43 kDa protein chloroplastic	Synthesis of Proteins
A0A1D6JRH8;A0A1D6JRI0;A0A1D6JRH4;A0A1D6JRH6;A0A1D6JRH9	-1.1364	DOWN	methionine--tRNA ligase (EC 6.1.1.10)	Synthesis of Proteins
A0A1D6L1G4;A0A1D6L1G5	-2.10917	DOWN	30S ribosomal protein S13 chloroplastic	Synthesis of Proteins
A0A1D6PAA6;K7VIA7;B6T903;A0A1D6K370;A0A1D6K372;A0A1D6PAA7;A0A1D6K371	-2.7996	DOWN	Nascent polypeptide-associated complex alpha subunit-like protein	Synthesis of Proteins
A0A1D6QDB3;C0PKD9	-1.03147	DOWN	20 kDa chaperonin, chloroplastic (Chaperonin 10) (Protein Cpn21)	Synthesis of Proteins
A0A1D6QK75;K7V364;A0A1D6QK73	-1.36555	DOWN	Heat shock protein 90-5 chloroplastic	Synthesis of Proteins
B4FNT1;A0A1D6IJJ1;A0A1D6IJJ3;A0A1D6FR00	-1.90949	DOWN	Elongation factor 1-beta (Elongation factor 1-delta 1)	Synthesis of Proteins
B4FUE0;A0A1D6IYG5;A0A1D6IYG6;A0A1D6IYG9;A0A1D6IYG7	-1.06257	DOWN	Obg-like ATPase 1	Synthesis of Proteins
B4FZV7	-1.23242	DOWN	Ribosomal protein L19	Synthesis of Proteins
B4G1J8	-1.55871	DOWN	Large ribosomal subunit protein uL3c	Synthesis of Proteins
B4G1Q5	-1.50575	DOWN	Large ribosomal subunit protein uL10c (50S ribosomal protein L10, chloroplastic) (CL10)	Synthesis of Proteins
B6SVI7	-2.37333	DOWN	Nascent polypeptide-associated complex subunit beta	Synthesis of Proteins
B6SZ69;A0A1D6JY67;A0A1D6JY65;A0A1D6JY66	-1.10722	DOWN	Heat shock cognate 70 kDa protein 2	Synthesis of Proteins
B6T5B9;A0A1D6KWH1;A0A1D6GM13;P45633	-1.37933	DOWN	60S ribosomal protein L10-3	Synthesis of Proteins
B6T7G7;A0A1D6P279	-1.31452	DOWN	Elongation factor 1-gamma 3	Synthesis of Proteins
B6TPG0	-2.00444	DOWN	Elongation factor Tu	Synthesis of Proteins
B6TQL6;B6SU89	-1.88942	DOWN	Nascent polypeptide-associated complex alpha subunit-like protein	Synthesis of Proteins
B6U0S1;K7VQ65;A0A1D6GCC4	-1.55541	DOWN	Elongation factor 2	Synthesis of Proteins
B6UIC1	-1.03701	DOWN	50S ribosomal protein L12-1	Synthesis of Proteins
B8A2L1;C0HDR0;A0A1D6L6R8	-1.07861	DOWN	Histidinol dehydrogenase, chloroplastic (HDH)	Synthesis of Proteins
C0P4T5;B7ZX71;A0A1D6FGX9	-1.83262	DOWN	aspartate--tRNA ligase (EC 6.1.1.12)	Synthesis of Proteins
C0P5B0;A0A1D6FII0;K7V0H7;A0A1D6FIH9	-1.35083	DOWN	asparagine--tRNA ligase (EC 6.1.1.22)	Synthesis of Proteins
C0P656;A0A1D6KUQ7;A0A1D6LYR8	-1.15014	DOWN	Large ribosomal subunit protein bL28c (50S ribosomal protein L28, chloroplastic) (CL28)	Synthesis of Proteins
C0P699	-1.59861	DOWN	Elongation factor Tu	Synthesis of Proteins
C4J6Y2	-1.31654	DOWN	peptidylprolyl isomerase (EC 5.2.1.8)	Synthesis of Proteins
K7U915	-1.36461	DOWN	phosphoserine phosphatase (EC 3.1.3.3) (O-phosphoserine phosphohydrolase)	Synthesis of Proteins
K7UDG5;A0A1D6QMN8;A0A1D6QMN7	-1.07865	DOWN	proline--tRNA ligase (EC 6.1.1.15) (Prolyl-tRNA synthetase)	Synthesis of Proteins
K7UKK5	-2.34757	DOWN	Elongation factor G, chloroplastic (cEF-G)	Synthesis of Proteins
P02355	-1.40237	DOWN	Small ribosomal subunit protein uS4c (30S ribosomal protein S4, chloroplastic) (Basic protein)	Synthesis of Proteins
P06586	-1.74929	DOWN	Small ribosomal subunit protein uS3c (30S ribosomal protein S3, chloroplastic)	Synthesis of Proteins
P06589	-1.27721	DOWN	Large ribosomal subunit protein uL22c (50S ribosomal protein L22, chloroplastic)	Synthesis of Proteins
P08528	-1.61743	DOWN	Large ribosomal subunit protein uL16c (50S ribosomal protein L16, chloroplastic)	Synthesis of Proteins
P08530	-1.00012	DOWN	Small ribosomal subunit protein uS8c (30S ribosomal protein S8, chloroplastic)	Synthesis of Proteins
P12340	-1.57053	DOWN	Small ribosomal subunit protein uS12cz/uS12cy (30S ribosomal protein S12, chloroplastic)	Synthesis of Proteins
P16037;A0A1X7YHC0	-1.06985	DOWN	Small ribosomal subunit protein uS2c (30S ribosomal protein S2, chloroplastic)	Synthesis of Proteins
P17847;K7U9U9;K7V0Y4;K7UKY0;A0A1D6HL76;A0A1D6HL75	-2.94613	DOWN	Ferredoxin--nitrite reductase, chloroplastic (EC 1.7.7.1)	Synthesis of Proteins
P25459	-2.34707	DOWN	Small ribosomal subunit protein bS18c (30S ribosomal protein S18, chloroplastic)	Synthesis of Proteins
P80639;B6SIL7;A0A1D6IIU0;A0A1D6F0E2	-1.08274	DOWN	Eukaryotic translation initiation factor 5A (eIF-5A) (eIF-4D)	Synthesis of Proteins
B4FTA4;A0A1D6N6I3	-1.05793	DOWN	Uricase (EC 1.7.3.3) (Urate oxidase)	Xenobiotics biodegradation and metabolism
A0A1D6GL68	1.89489	UP	glucan endo-1,3-beta-D-glucosidase (EC 3.2.1.39)	Biosynthesis of other secondary metabolites
A0A1D6HR40	1.44335	UP	Dirigent protein	Biosynthesis of other secondary metabolites
A0A1D6IUF2	3.86027	UP	Laccase (EC 1.10.3.2) (Benzenediol:oxygen oxidoreductase) (Diphenol oxidase) (Urishiol oxidase)	Biosynthesis of other secondary metabolites
A0A1D6LHB1;A0A1D6LHB2;A0A1D6LHB0;A0A1D6LHA8	1.16232	UP	Dirigent protein	Biosynthesis of other secondary metabolites
B4FV87	1.03522	UP	Dirigent protein	Biosynthesis of other secondary metabolites
B4G1P9	1.08519	UP	3-N-debenzoyl-2-deoxytaxol N-benzoyltransferase (HXXXD-type acyl-transferase family protein)	Biosynthesis of other secondary metabolites
B6T6D2	1.33607	UP	Dirigent protein	Biosynthesis of other secondary metabolites
B6THU9;C0PKS1	1.20966	UP	Peroxidase (EC 1.11.1.7)	Biosynthesis of other secondary metabolites
B6TT00	1.05454	UP	chitinase (EC 3.2.1.14)	Biosynthesis of other secondary metabolites
B6TXM6	2.10171	UP	10-deacetylbaccatin III 10-O-acetyltransferase (HXXXD-type acyl-transferase family protein)	Biosynthesis of other secondary metabolites
C0HDZ4	3.62388	UP	S-adenosyl-L-methionine-dependent methyltransferase superfamily protein	Biosynthesis of other secondary metabolites
C0PG78	1.08607	UP	Monocopper oxidase-like protein SKU5	Biosynthesis of other secondary metabolites
Q49HD7	1.00876	UP	12-oxo-phytodienoic acid reductase	Biosynthesis of other secondary metabolites
Q9XGD6;Q6VWJ0;A0A1D6LLH8;A0A1D6LLI0	1.04581	UP	Caffeoyl-CoA O-methyltransferase 1 (EC 2.1.1.104) (Trans-caffeoyl-CoA 3-O-methyltransferase 1) (CCoAMT-1) (CCoAOMT-1)	Biosynthesis of other secondary metabolites
B4F9K0;A0A1D6LBI0;A0A1D6LBH9	1.4753	UP	Late embryogenesis abundant protein group 2	Cell growth and death
B6T026	1.04073	UP	Cortical cell-delineating protein	Cell growth and death
B6TIK3;A0A1D6FUF5;A0A1D6FUF8	2.03857	UP	Stress protein (Stress-related protein)	Cell growth and death
K7V7Y1	1.8281	UP	Putative bifunctional inhibitor/LTP/seed storage protein family	Cell growth and death
Q84TL7	2.13053	UP	Legumin-like protein	Cell growth and death
A0A1D6JQ63	1.53825	UP	alanine--glyoxylate transaminase (EC 2.6.1.44)	Degradation of Monosaccharides
B4FIH9;A0A1D6F3V1;A0A1D6F3V4	1.90678	UP	Xylose isomerase (EC 5.3.1.5)	Degradation of Monosaccharides
B4FSV6;A0A1D6LJP0;A0A1D6LJP4;A0A1D6LJP2;A0A1D6LJP6	1.25721	UP	6-phosphogluconate dehydrogenase, decarboxylating (EC 1.1.1.44)	Degradation of Monosaccharides
B6UAK0	1.19195	UP	Probable 6-phosphogluconolactonase (EC 3.1.1.31)	Degradation of Monosaccharides
C0PD27;A0A1D6MDG5;A0A1D6MDG3	1.03979	UP	Isocitrate dehydrogenase [NADP] (EC 1.1.1.42)	Degradation of Monosaccharides
C0PFN4;A0A1D6Q0C9;A0A1D6Q0D1;A0A1D6IZ31	1.24557	UP	glucose-6-phosphate 1-epimerase (EC 5.1.3.15)	Degradation of Monosaccharides
C0PFX0;A0A1D6HCE6;A0A1D6HCE5	1.21454	UP	Glucose-6-phosphate 1-dehydrogenase (EC 1.1.1.49)	Degradation of Monosaccharides
K7V067	1.17134	UP	Isocitrate dehydrogenase [NADP] (EC 1.1.1.42)	Degradation of Monosaccharides
A0A1D6E4T9;A0A1D6E4T8	1.2635	UP	Putative beta-D-xylosidase 6	Degradation of Polysaccharides
B4FTK9;A0A1D6FN66;A0A1D6FN67	1.38678	UP	Alpha/beta-Hydrolases superfamily protein (Endo-1,31,4-beta-D-glucanase)	Degradation of Polysaccharides
B4G1Z2	1.24984	UP	Xyloglucan endotransglucosylase/hydrolase (EC 2.4.1.207)	Degradation of Polysaccharides
B6TW65;A0A1D6L144;A0A1D6L143;A0A1D6L148;A0A1D6L139;A0A1D6L142;A0A1D6L140;A0A1D6L141	1.30353	UP	Beta-glucosidase	Degradation of Polysaccharides
C0P4P5;A0A1D6NQF3;A0A1D6NQF5;A0A1D6NQF1	1.04083	UP	non-reducing end alpha-L-arabinofuranosidase (EC 3.2.1.55) (Beta-D-xylosidase)	Degradation of Polysaccharides
A0A1D6EN25	3.28069	UP	Ribosome-inactivating protein [Cleaved into: Ribosome-inactivating protein chain A (rRNA N-glycosidase) (EC 3.2.2.22); Ribosome-inactivating protein chain B]	Degradation of Proteins
A0A1D6EPN2;B4FR10;A0A1D6EPM9;A0A1D6EPN1;A0A1D6EPN0;A0A1D6EPM8	1.34753	UP	Ubiquitin receptor RAD23 (DNA repair protein RAD23)	Degradation of Proteins
A0A1D6GLS4	1.15061	UP	Serpin-Z1	Degradation of Proteins
A0A1D6HN61;A0A1D6HN63	1.01538	UP	Leucine aminopeptidase 2 chloroplastic	Degradation of Proteins
A0A1D6ICV7;A0A1D6ICV6	1.22484	UP	Cathepsin B-like cysteine proteinase 3	Degradation of Proteins
B4FBF2	1.23449	UP	Carboxypeptidase (EC 3.4.16.-)	Degradation of Proteins
B4FR02;A0A1D6L7K8	1.34076	UP	PITH domain-containing protein	Degradation of Proteins
B6TB61	1.05609	UP	Ubiquitin receptor RAD23 (DNA repair protein RAD23)	Degradation of Proteins
B6TXF8;A0A1D6EP57;A0A1D6EP59;A0A1D6EP55;A0A1D6EP61	1.59005	UP	Serine carboxypeptidase 1 (Serine carboxypeptidase-like 19)	Degradation of Proteins
B6U463	2.49787	UP	Subtilisin-chymotrypsin inhibitor-2A	Degradation of Proteins
B8A2B0;C0P7L5;K7TME9	1.626	UP	Aspartic proteinase A1	Degradation of Proteins
C0PD84;B7ZZY7;A0A1D6HIK3	1.60513	UP	Aspartyl protease AED1	Degradation of Proteins
C4J639;A0A1D6JG13;A0A1D6JG19;K7TP58;A0A1D6JG14;A0A1D6JG12	1.09413	UP	Cysteine protease 1	Degradation of Proteins
Q10717;B4F9B5;A0A1D6I5B4;A0A1D6I5B2	1.1784	UP	Cysteine proteinase 2 (EC 3.4.22.-)	Degradation of Proteins
A0A1D6E519;O48556;B4FXF9	1.03973	UP	Soluble inorganic pyrophosphatase (EC 3.6.1.1) (Pyrophosphate phospho-hydrolase)	DNA repair and transcription
B4FK49	1.19459	UP	Nucleoside diphosphate kinase 1 (EC 2.7.4.6) (Nucleoside diphosphate kinase I) (NDK I) (NDP kinase I) (NDPK I) (ZmNDPK1)	DNA repair and transcription
B4FMB1	2.01983	UP	DUF538 family protein	DNA repair and transcription
B4FRP4;A0A1D6FDT0	1.56772	UP	Aspergillus nuclease S1 (EC 3.1.30.1)	DNA repair and transcription
B4FY50	1.01371	UP	Phosphoribosylaminoimidazole-succinocarboxamide synthase, chloroplastic (EC 6.3.2.6) (SAICAR synthetase)	DNA repair and transcription
B4G206;A0A1D6IA12;A0A1D6IA11;C0PKB3	4.24647	UP	DNA-(Apurinic or apyrimidinic site) lyase 2	DNA repair and transcription
B6SHT0	1.06913	UP	OB-fold nucleic acid binding domain containing protein	DNA repair and transcription
B6T1R4	1.24597	UP	Nucleic acid-binding OB-fold-like protein	DNA repair and transcription
B7ZY29	1.07212	UP	GLABRA2 expression modulator	DNA repair and transcription
C0HHC4;A0A1D6IBV3	1.599	UP	Nucleoside diphosphate kinase (EC 2.7.4.6)	DNA repair and transcription
K7UGU4	1.13666	UP	Putative WD40-like beta propeller repeat family protein	DNA repair and transcription
K7WFK7;B4FSH1;A0A1D6PFB6;A0A1D6PFB9	1.0996	UP	LisH and RanBPM domains containing protein	DNA repair and transcription
A0A1D6DYU7;A0A1D6DYU8;A0A1D6DYU9	1.65457	UP	(S)-2-hydroxy-acid oxidase (EC 1.1.3.15)	Energy metabolism
A0A1D6JJP0	1.14747	UP	Probable quinone oxidoreductase	Energy metabolism
B4FWD0	1.04796	UP	NAD(P)H dehydrogenase (quinone) (EC 1.6.5.2)	Energy metabolism
B6SPB2	1.13926	UP	NAD(P)H dehydrogenase (quinone) (EC 1.6.5.2)	Energy metabolism
B6T0F9	1.39233	UP	Thylakoid soluble phosphoprotein TSP9	Energy metabolism
B6TCK3;A0A1D6MK13;A0A1D6MK15;A0A1D6MK16	1.04719	UP	NADH-cytochrome b5 reductase (EC 1.6.2.2)	Energy metabolism
B6TFN1	1.68346	UP	NAD(P)H dehydrogenase (quinone) (EC 1.6.5.2)	Energy metabolism
B8A187;A0A1D6J5A6;B4FXY9	1.93734	UP	Putative quinone-oxidoreductase homolog chloroplastic	Energy metabolism
C0HI97;A0A1D6EWI1	1.01369	UP	ATP synthase subunit delta', mitochondrial (F-ATPase delta' subunit)	Energy metabolism
A0A1D6HBU4;A0A1D6HBU2;A0A1D6HBU3;A0A1D6HBU7	1.21249	UP	glycerophosphodiester phosphodiesterase (EC 3.1.4.46)	Lipid metabolism
A0A1D6IZQ8	1.91506	UP	Acyl-CoA-binding protein1	Lipid metabolism
A0A1D6JKW8	5.94141	UP	Nonspecific lipid-transfer protein	Lipid metabolism
A0A1D6K4M8;B4FPA4	1.53268	UP	Non-specific lipid transfer protein-like 1	Lipid metabolism
A0A1D6N7A4;A0A1D6N7A2	1.35741	UP	Acyl-coenzyme A oxidase	Lipid metabolism
A0A1D6NQQ1	3.4459	UP	Non-specific lipid-transfer protein	Lipid metabolism
B4FB54;A0A1D6NQP9	2.98134	UP	Non-specific lipid-transfer protein	Lipid metabolism
B4FQL1;A0A1D6P2U5;K7VEQ5;A0A1D6P2U8;A0A1D6P2U6;A0A1D6P2U7;A0A1D6P2V3;A0A1D6P2V0	1.08481	UP	3-hydroxyisobutyryl-CoA hydrolase (HIB-CoA hydrolase) (HIBYL-CoA-H) (EC 3.1.2.4) (3-hydroxyisobutyryl-coenzyme A hydrolase)	Lipid metabolism
B6TQP9	1.84631	UP	Lipid transfer protein	Lipid metabolism
C0HEG7;A0A1D6JH82;A0A1D6JH85	1.09103	UP	Putative plastid-lipid-associated protein 13 chloroplastic	Lipid metabolism
A0A1D6IEH7;B4FRC2;A0A1D6IEH4;A0A1D6IEH3	1.10478	UP	V-type proton ATPase subunit H	Membrane transport
B4FC92;A0A1D6KJX7;A0A1D6PYB8	1.32137	UP	Nuclear transport factor 2	Membrane transport
B4FLC0;A0A1D6ING0;A0A1D6F3W8;A0A1D6F3W7;A0A1D6F3W5	1.60544	UP	V-type proton ATPase subunit F	Membrane transport
A0A096PQR7	1.52125	UP	hydroperoxide dehydratase (EC 4.2.1.92)	Metabolism of cofactors and vitamins
A0A1D6GEX5;B6T3V9	1.44106	UP	Short chain alcohol dehydrogenase1	Metabolism of cofactors and vitamins
A0A1D6H1G0	1.81216	UP	4-hydroxyphenylpyruvate dioxygenase	Metabolism of cofactors and vitamins
A0A1D6IYD6	1.54206	UP	lactoylglutathione lyase (EC 4.4.1.5) (Glyoxalase I)	Metabolism of cofactors and vitamins
A0A1D6JZL0	3.55486	UP	Thioredoxin superfamily protein	Metabolism of cofactors and vitamins
A0A1D6KJ07	1.30711	UP	N-acyl-aliphatic-L-amino acid amidohydrolase (EC 3.5.1.14) (N-acyl-L-amino-acid amidohydrolase)	Metabolism of cofactors and vitamins
A0A1D6KWE2	1.0079	UP	Inositol-1-monophosphatase (EC 3.1.3.25)	Metabolism of cofactors and vitamins
A0A1D6LDQ9;A0A1D6LDQ8	1.01095	UP	GroES-like zinc-binding alcohol dehydrogenase family protein	Metabolism of cofactors and vitamins
A0A1D6MHS4;B4FB85;A0A1D6MHT5;A0A1D6MHS7;A0A1D6MHT0	1.55473	UP	Phosphotransferase (EC 2.7.1.-)	Metabolism of cofactors and vitamins
B4F817;A0A1D6LHI5	1.14701	UP	Dehydroascorbate reductase (EC 1.8.5.1)	Metabolism of cofactors and vitamins
B4F871;A0A1D6DTX7;A0A1D6DTX6;A0A1D6DTX5	1.15739	UP	Protein DJ-1 homolog D (YLS5)	Metabolism of cofactors and vitamins
B4F925;A0A1D6M166;P09233;P41978;P41979	1.13197	UP	Superoxide dismutase (EC 1.15.1.1)	Metabolism of cofactors and vitamins
B4FH44	1.50342	UP	Thioredoxin	Metabolism of cofactors and vitamins
B4FID4;A0A1D6FNY7;A0A1D6FNY8	1.14041	UP	Aldo-keto reductase family 4 member C9	Metabolism of cofactors and vitamins
B4FKW0	1.44933	UP	Thioredoxin superfamily protein	Metabolism of cofactors and vitamins
B4FRF0	2.53665	UP	Glutathione peroxidase	Metabolism of cofactors and vitamins
B4FSM5	1.16752	UP	Glutaredoxin-dependent peroxiredoxin (EC 1.11.1.25)	Metabolism of cofactors and vitamins
B4FVZ7	1.12617	UP	Putative gamma-glutamylcyclotransferase	Metabolism of cofactors and vitamins
B4FWU6;A0A1D6HP32;A0A1D6HP35;A0A1D6HP40;A0A1D6HP39;A0A1D6HP36;A0A1D6HP44;A0A1D6HP45	1.32612	UP	Glutathione reductase (GRase) (EC 1.8.1.7)	Metabolism of cofactors and vitamins
B4G031;A0A1D6F521;A0A1D6F519	1.72461	UP	L-ascorbate peroxidase (EC 1.11.1.11)	Metabolism of cofactors and vitamins
B6SHW5	1.56822	UP	Thioredoxin H-type (Thioredoxin H4)	Metabolism of cofactors and vitamins
B6SKN3;A0A1D6JPD5	1.13871	UP	Acireductone dioxygenase (Acireductone dioxygenase (Fe(2+)-requiring)) (ARD') (Fe-ARD) (EC 1.13.11.54) (Acireductone dioxygenase (Ni(2+)-requiring)) (ARD) (Ni-ARD) (EC 1.13.11.53)	Metabolism of cofactors and vitamins
B6STQ5	1.41181	UP	Urease accessory protein G	Metabolism of cofactors and vitamins
B6THR4	1.18309	UP	Thioredoxin-like 4 (Thioredoxin-like protein CXXS1)	Metabolism of cofactors and vitamins
B6TNK2	2.11535	UP	2-oxoglutarate (2OG) and Fe(II)-dependent oxygenase superfamily protein	Metabolism of cofactors and vitamins
B6TVM7	1.16405	UP	4-methyl-5-thiazole monophosphate biosynthesis protein (Protein DJ-1 homolog B)	Metabolism of cofactors and vitamins
B6U9S6;A0A1D6JYW7;A0A1D6JYW6;A0A1D6JYX5	1.2898	UP	L-ascorbate peroxidase (EC 1.11.1.11)	Metabolism of cofactors and vitamins
C0HGL6	1.46596	UP	Ubiquinone biosynthesis protein	Metabolism of cofactors and vitamins
C0P4M0	2.13	UP	monodehydroascorbate reductase (NADH) (EC 1.6.5.4)	Metabolism of cofactors and vitamins
C4IZH7;B4FHM4;A0A1D6GLW1	1.50764	UP	Thioredoxin superfamily protein	Metabolism of cofactors and vitamins
C4J4E4	1.14395	UP	monodehydroascorbate reductase (NADH) (EC 1.6.5.4)	Metabolism of cofactors and vitamins
K7UXK5	1.21851	UP	Putative alcohol dehydrogenase superfamily protein	Metabolism of cofactors and vitamins
K7VBY5;A0A1D6P5N1;B6TFF1	1.69	UP	Thioredoxin	Metabolism of cofactors and vitamins
Q5GA18	1.86326	UP	Cystathionine beta synthase domain protein1	Metabolism of cofactors and vitamins
A0A1D6H414;A0A1D6H407;C0PAH7;A0A1D6H416;A0A1D6H415;A0A1D6H412;A0A1D6H408;A0A1D6H405	1.16475	UP	ADP-ribosylation factor GTPase-activating protein AGD12	Signal transduction
A0A1D6KF14;B6T3V2;A0A1D6MEQ6	1.1483	UP	cAMP-regulated phosphoprotein 19-related protein	Signal transduction
A0A1D6KJM7	1.63787	UP	AIR12	Signal transduction
A0A1D6L3U7;A0A1D6L3U6;A0A1D6L3U5	1.6104	UP	Aluminum induced protein with YGL and LRDR motifs	Signal transduction
A0A1D6M164;A0A1D6M165;A0A1D6M163	1.20187	UP	Protein kinase superfamily protein	Signal transduction
A0A1D6PY63	1.00056	UP	Auxin-responsive family protein	Signal transduction
B4FAQ9;A0A1D6MEZ6;C0HHX2	1.2004	UP	DREPP4 protein (Plasma membrane-associated cation-binding protein 1)	Signal transduction
B4FKE8	1.35747	UP	Pi starvation-induced protein (Proteinase inhibitor propeptide)	Signal transduction
B4FNL7	1.53411	UP	MAP3K-like protein kinase (PLC-like phosphodiesterases superfamily protein)	Signal transduction
B4FPT6	1.34177	UP	GTP-binding protein SAR1A (GTP-binding protein SAR1B)	Signal transduction
B4FRG1;A0A1D6F6I7;A0A1D6F6I5;A0A1D6F6I4;A0A1D6F6I6;A0A1D6PMN4;A0A1Q1A8W7;A0A1D6KXY2;A0A1D6FAI7;A0A1D6HSR2	1.74429	UP	14-3-3-like protein	Signal transduction
B4FTP9	1.22804	UP	Protein BOBBER 1	Signal transduction
B4FW31;A0A1X7YHN5	1.11481	UP	protein-serine/threonine phosphatase (EC 3.1.3.16)	Signal transduction
B4FX16;B6TSN0	1.12883	UP	Macrophage migration inhibitory factor (Tautomerase/MIF superfamily protein)	Signal transduction
B6SRI4	1.34516	UP	14-3-3-like protein	Signal transduction
B6T914;K7UZD3	1.45637	UP	Pop3 peptide	Signal transduction
B6TNC0;A0A1D6I8F2;A0A1D6I8E8;A0A1D6I8F1	1.0217	UP	Ankyrin repeat domain-containing protein 2	Signal transduction
C4JA36;A0A1D6NWZ6	1.00306	UP	Binding partner of ACD11 1	Signal transduction
K7TFB6	5.64527	UP	ABA-responsive protein	Signal transduction
K7U5A5	1.35969	UP	14-3-3-like protein	Signal transduction
Q9FR39;O22655;A0A1D6NVA4;A0A1D6LL87	1.40112	UP	Profilin-5 (ZmPRO5) (Double B-box zinc finger protein 11) (Pollen allergen Zea m 12) (allergen Zea m 12)	Signal transduction
A0A096SZF8;A0A1D6ES24	1.2609	UP	Fasciclin-like arabinogalactan protein 7	Signaling molecules and interaction
A0A1D6DW37;A0A1D6DW31;A0A1D6DW35;A0A1D6DW38;A0A1D6DW39;A0A1D6PEZ3;A0A1D6MHR4;A0A1D6DW41	1.46869	UP	Insect resistance3	Signaling molecules and interaction
A0A1D6F9G8;A0A1D6F9G9	1.50753	UP	MD-2-related lipid recognition domain-containing protein / ML domain-containing protein	Signaling molecules and interaction
A0A1D6IKK3;A0A096SIL2;A0A1D6IKK1	1.65326	UP	PLASMODESMATA CALLOSE-BINDING PROTEIN 5	Signaling molecules and interaction
B4FPD1	1.72438	UP	Membrane steroid-binding protein 1 (Putative steroid-binding protein 3)	Signaling molecules and interaction
B4FV56	2.17796	UP	Osmotin-like protein OSM34	Signaling molecules and interaction
B6TKK2	1.92132	UP	Gibberellin receptor GID1L2 (Putative carboxylesterase 18)	Signaling molecules and interaction
P13689;G1FMQ3;A0A1D6MXT5;A0A1D6MXT3;A0A1D6MXT4;A0A1D6MXT1	1.21163	UP	Auxin-binding protein 1 (ABP) (ERABP1)	Signaling molecules and interaction
Q38JE7	1.40951	UP	Temperature-induced lipocalin-1	Signaling molecules and interaction
Q5GAV4	1.68106	UP	Pathogenesis-related thaumatin superfamily protein	Signaling molecules and interaction
A0A1D6QRH7;A0A1D6QRH8;A0A1D6QRH5;A0A1D6QRH6	1.14278	UP	Citrate synthase	Synthesis of Monosaccharides
B4FAD9;A0A1D6IAS8;A0A1D6IAT0;A0A1D6IAT3;A0A1D6IAT4;A0A1D6IAS7;A0A1D6IAT2;A0A1D6IAS9	1.00434	UP	UTP--glucose-1-phosphate uridylyltransferase (EC 2.7.7.9)	Synthesis of Monosaccharides
B6SMQ5;A0A1D6G8L3;A0A1D6G8L4;K7VB88	1.89278	UP	Triose phosphate isomerase5 (Triosephosphate isomerase, cytosolic)	Synthesis of Monosaccharides
B6T4R3;A0A1D6EUP8;A0A1D6EUP7;A0A1D6IAS6;A0A1D6EUN9;A0A1D6EUQ0;A0A1D6EUN8	1.32639	UP	UTP--glucose-1-phosphate uridylyltransferase (EC 2.7.7.9)	Synthesis of Monosaccharides
Q6XZ79;A0A1D6N511	1.20157	UP	Fructokinase-1 (EC 2.7.1.4) (ZmFRK1)	Synthesis of Monosaccharides
A0A1D6MVN6	1.0055	UP	Glycosyltransferase (EC 2.4.1.-)	Synthesis of Polysaccharides
B7ZZ56	1.01082	UP	Glycosyltransferase (EC 2.4.1.-)	Synthesis of Polysaccharides
Q7XYY1;B4G0Z8	2.36278	UP	Hexosyltransferase (EC 2.4.1.-)	Synthesis of Polysaccharides
A0A1D6KSJ1	1.10692	UP	Putative prefoldin subunit 5	Synthesis of Proteins
B4FIV1;B8A230;A0A1D6KTY5;A0A1D6KTY2	1.49612	UP	2-oxoadipate dioxygenase/decarboxylase (EC 1.13.11.93) (2-hydroxyglutarate synthase)	Synthesis of Proteins
B4FUH2;A0A1D6NB06;A0A1D6NB04	1.76965	UP	Aspartate aminotransferase (EC 2.6.1.1)	Synthesis of Proteins
B4FW18;A0A1D6JPY7;A0A1D6JPY6;P46302	1.04107	UP	40S ribosomal protein S28	Synthesis of Proteins
B4FYN0	1.36139	UP	Mitochondrial import inner membrane translocase subunit	Synthesis of Proteins
C0HFM6	1.0708	UP	Chaperonin CPN60-like 2 mitochondrial	Synthesis of Proteins
C4JBB8;A0A1D6ESB8;A0A1D6ESB7	1.19674	UP	Heat shock 70 kDa protein 9 mitochondrial	Synthesis of Proteins
Q8RUA7;A0A1D6EPE8;A0A1D6EPF1;A0A1D6EPF0	1.53169	UP	Heat shock factor-binding protein 1 (Pentatricopeptide repeat-containing protein mitochondrial)	Synthesis of Proteins
A0A1D6HAW8	1.91165	UP	Glutathione S-transferase Z1	Xenobiotics biodegradation and metabolism
A0A1D6JYM4;A0A1D6JYM5;A0A1D6JYM2;A0A1D6JYM3	2.90462	UP	Glutathione S-transferase L2 chloroplastic	Xenobiotics biodegradation and metabolism
A0A1D6L6U6	1.47869	UP	Glutathione S-transferase (EC 2.5.1.18)	Xenobiotics biodegradation and metabolism
A0A1D6LSN2	3.88786	UP	Glutathione S-transferase (EC 2.5.1.18)	Xenobiotics biodegradation and metabolism
A0A1D6NEY9	2.05008	UP	glutathione transferase (EC 2.5.1.18)	Xenobiotics biodegradation and metabolism
A0A1D6PD99;A0A1D6PDA0	1.8996	UP	Glutathione S-transferase L2 chloroplastic	Xenobiotics biodegradation and metabolism
B4FK84;P04907	1.49127	UP	glutathione transferase (EC 2.5.1.18)	Xenobiotics biodegradation and metabolism
B4FMM1	2.39318	UP	Putative carboxylesterase 2	Xenobiotics biodegradation and metabolism
B4FPA0;A0A1D6M3P0	1.28966	UP	Alpha/beta-Hydrolases superfamily protein	Xenobiotics biodegradation and metabolism
B4FV03	1.45364	UP	glutathione transferase (EC 2.5.1.18)	Xenobiotics biodegradation and metabolism
B6T7H0	1.00361	UP	glutathione transferase (EC 2.5.1.18)	Xenobiotics biodegradation and metabolism
B6TL20	1.38273	UP	glutathione transferase (EC 2.5.1.18)	Xenobiotics biodegradation and metabolism
C0PGW3;A0A1D6GDU8	1.88847	UP	soluble epoxide hydrolase (EC 3.3.2.10)	Xenobiotics biodegradation and metabolism
K7W544	1.39043	UP	Putative carboxylesterase 2	Xenobiotics biodegradation and metabolism
P46420	1.58869	UP	Glutathione S-transferase 4 (EC 2.5.1.18) (GST class-phi member 4) (GST-27) (GST-IV)	Xenobiotics biodegradation and metabolism
Q9FQA3;A0A1R3QP52	2.43688	UP	Glutathione transferase GST 23 (EC 2.5.1.18) (Glutathione transferase GST 36)	Xenobiotics biodegradation and metabolism
Q9FQC5;A0A1D6K7U3;A0A1D6K7U0	1.32417	UP	glutathione transferase (EC 2.5.1.18)	Xenobiotics biodegradation and metabolism
Q9FQC7	1.88305	UP	glutathione transferase (EC 2.5.1.18)	Xenobiotics biodegradation and metabolism
A0A1D6MG64	1.2381	UP
A0A1D6MY43;A0A1D6MY44	-4.55079	DOWN	4-hydroxy-7-methoxy-3-oxo-3,4-dihydro-2H-1,4-benzoxazin-2-yl glucosidebeta-D-glucosidase (EC 3.2.1.182)	Biosynthesis of other secondary metabolites
A1XCI0;A0A1D6GJZ9;C4J4H4;A0A1D6GJZ6	2.96214	UP	Lipoxygenase (EC 1.13.11.-)	Biosynthesis of other secondary metabolites
A5H454;A0A1D6F4C8;A0A1D6F4D0	1.92827	UP	Peroxidase 66 (EC 1.11.1.7) (Plasma membrane-bound peroxidase 3-2) (pmPOX3-2)	Biosynthesis of other secondary metabolites
B4FJW4	3.31619	UP	cinnamyl-alcohol dehydrogenase (EC 1.1.1.195)	Biosynthesis of other secondary metabolites
B4FLT6	3.11791	UP	(+)-neomenthol dehydrogenase	Biosynthesis of other secondary metabolites
B6TU39	1.52367	UP	Peroxidase (EC 1.11.1.7)	Biosynthesis of other secondary metabolites
C0HEE6;A0A1D6I6C2;A0A1D6I6C4	3.17481	UP	Peroxidase (EC 1.11.1.7)	Biosynthesis of other secondary metabolites
K7TH21	2.60827	UP	Probable cinnamyl alcohol dehydrogenase (EC 1.1.1.195)	Biosynthesis of other secondary metabolites
Q06XS3;A0A1D6QRG1;A0A1D6QRG2;A0A1D6QRG3	5.44028	UP	Lipoxygenase (EC 1.13.11.-)	Biosynthesis of other secondary metabolites
Q49HD8;A0A1D6KNA1;A0A1D6KNA3;A0A1D6KN99;A0A1D6KNA4	1.87509	UP	12-oxo-phytodienoic acid reductase	Biosynthesis of other secondary metabolites
A0A1D6LZP8	-4.45856	DOWN	Vegetative storage protein 2	Cell growth and death
B4FHJ2;A0A1D6ING2	2.46226	UP	Xylose isomerase (EC 5.3.1.5)	Degradation of Monosaccharides
B4FMF7;A0A1D6E990	2.47909	UP	Aldose 1-epimerase (EC 5.1.3.3)	Degradation of Monosaccharides
A0A1D6N5J4	2.61679	UP	Pectinesterase (EC 3.1.1.11)	Degradation of Polysaccharides
B4FA27;A0A1D6IMY0	1.59846	UP	Alpha-galactosidase (EC 3.2.1.22) (Melibiase)	Degradation of Polysaccharides
A0A1D6N760	-3.40942	DOWN	Bowman-birk inhibitor1	Degradation of Proteins
A0A1D6NS96;A0A1D6NS97;A0A1D6NS95;A0A1D6NS94	-1.77878	DOWN	Acylaminoacyl-peptidase1	Degradation of Proteins
B4FVI0	1.60956	UP	Aspartyl protease AED1	Degradation of Proteins
B6UGN8	2.51449	UP	Cystatin	Degradation of Proteins
Q10716;B4FX40	1.50925	UP	Cysteine proteinase 1 (EC 3.4.22.-)	Degradation of Proteins
B4G0R1;A0A1D6IW63;A0A1D6IW64	-4.52667	DOWN	Nucleoside diphosphate kinase (EC 2.7.4.6)	DNA repair and transcription
A0A1D6HKL3	-2.08662	DOWN	ATP synthase chloroplast subunit1	Energy metabolism
A0A1D6N5I0	-2.35704	DOWN	NAD(P)H-quinone oxidoreductase subunit N chloroplastic	Energy metabolism
B4FRX4	-2.24857	DOWN	NAD(P)H-quinone oxidoreductase subunit M, chloroplastic (NAD(P)H dehydrogenase subunit M) (NADH-plastoquinone oxidoreductase subunit M)	Energy metabolism
B4FV94	-2.81699	DOWN	Chlorophyll a-b binding protein, chloroplastic	Energy metabolism
B6SP99;K7TV49	-4.23518	DOWN	Photosynthetic NDH subunit of subcomplex B 1 chloroplastic	Energy metabolism
B6SSN3	-2.75393	DOWN	Chlorophyll a-b binding protein, chloroplastic	Energy metabolism
B6TR16	-2.46349	DOWN	Photosystem I reaction center subunit psaK, chloroplastic (PSI-K) (Photosystem I subunit X)	Energy metabolism
C0P6Z6	-3.55251	DOWN	ATP synthase subunit delta chloroplastic	Energy metabolism
K7UG66	-2.71825	DOWN	Oxygen evolving enhancer protein 3	Energy metabolism
K7VN08	-2.36389	DOWN	ATP synthase B chain	Energy metabolism
P19124	-2.26943	DOWN	NAD(P)H-quinone oxidoreductase subunit J, chloroplastic (EC 7.1.1.-) (NAD(P)H dehydrogenase subunit J) (NADH-plastoquinone oxidoreductase subunit J)	Energy metabolism
P25709	-1.87122	DOWN	NAD(P)H-quinone oxidoreductase subunit H, chloroplastic (EC 7.1.1.-) (NAD(P)H dehydrogenase subunit H) (NADH-plastoquinone oxidoreductase 49 kDa subunit) (NADH-plastoquinone oxidoreductase subunit H)	Energy metabolism
P48186	-3.11229	DOWN	ATP synthase subunit b, chloroplastic (ATP synthase F(0) sector subunit b) (ATPase subunit I)	Energy metabolism
B4F8E3;A0A1D6LAL2;A0A1D6LAL1;A0A1D6LAL4	1.6926	UP	Electron transfer flavoprotein subunit alpha (Alpha-ETF)	Energy metabolism
C0PCY5	4.79681	UP	Chlorophyllase-1	Energy metabolism
A0A1D6L885	2.19751	UP	Lipid binding protein	Lipid metabolism
B6T398;A0A1D6DUM5	1.43269	UP	Putative plastid-lipid-associated protein 13 chloroplastic	Lipid metabolism
Q9ATM6;A0A1D6HDN1;Q9ATM7	-2.01332	DOWN	Aquaporin PIP2-4 (Plasma membrane intrinsic protein 2-4) (ZmPIP2-4) (ZmPIP2;4)	Membrane transport
B6SGJ5;A0A1D6PF31	1.6725	UP	Ectonucleotide pyrophosphatase/phosphodiesterase 1	Membrane transport
K7V1E4	1.45612	UP	Nuclear transport factor 2 (NTF2) family protein	Membrane transport
A0A1D6JPH3;A0A1D6JPH5	-2.50966	DOWN	Glutathione reductase (GRase) (EC 1.8.1.7)	Metabolism of cofactors and vitamins
A0A1D6KKC7;A0A1D6KKC8	-2.95199	DOWN	Purple acid phosphatase (EC 3.1.3.2)	Metabolism of cofactors and vitamins
K7UGM3;P18123	-2.03402	DOWN	Catalase (EC 1.11.1.6)	Metabolism of cofactors and vitamins
A2T1W7;A0A1D6N765	2.27582	UP	Aldose reductase	Metabolism of cofactors and vitamins
B6SPL7;A0A1D6KGN2;A0A1D6KGN4	2.07503	UP	Copper chaperone (Copper transport protein ATX1)	Metabolism of cofactors and vitamins
C0HHY2;A0A1D6PH42	1.36266	UP	Purple acid phosphatase (EC 3.1.3.2)	Metabolism of cofactors and vitamins
K7TTS3	2.28558	UP	Cox19-like CHCH family protein	Metabolism of cofactors and vitamins
Q6JAH6	1.96994	UP	Glutathione peroxidase	Metabolism of cofactors and vitamins
B6TK17	1.25892	UP	DREPP2 protein (Plasma membrane-associated cation-binding protein 1)	Signal transduction
B6TLW3	5.00162	UP	Fiber protein Fb19	Signal transduction
A0A1D6FU89	1.56385	UP	Fasciclin-like arabinogalactan protein 11	Signaling molecules and interaction
A0A1D6HTL7	3.38845	UP	Germin-like protein	Signaling molecules and interaction
A0A1D6ML27	2.54316	UP	Fasciclin-like arabinogalactan protein 11	Signaling molecules and interaction
P33488;K7UD91;A0A1D6IWR7;A0A1D6IWS4;P33489;A0A1D6IWS5	2.6841	UP	Auxin-binding protein 4 (ABP)	Signaling molecules and interaction
Q38JE3;A0A1D6KNU5	1.32429	UP	Temperature-induced lipocalin-2 (Temperature-induced lipocalin-1)	Signaling molecules and interaction
B4FR47	-4.99793	DOWN	Fructose-bisphosphate aldolase (EC 4.1.2.13)	Synthesis of Monosaccharides
O24574	-3.24982	DOWN	Ribulose bisphosphate carboxylase small subunit, chloroplastic (RuBisCO small subunit)	Synthesis of Monosaccharides
P00874;A0A096TUU6;A0A1D6EVW3	-4.45122	DOWN	Ribulose bisphosphate carboxylase large chain (RuBisCO large subunit) (EC 4.1.1.39)	Synthesis of Monosaccharides
P05348	-3.3484	DOWN	Ribulose bisphosphate carboxylase small subunit, chloroplastic (RuBisCO small subunit)	Synthesis of Monosaccharides
B6SRY5	1.54962	UP	Glycosyltransferase (EC 2.4.1.-)	Synthesis of Polysaccharides
A0A1D6HCE4	-2.76294	DOWN	Protein HHL1 chloroplastic	Synthesis of Proteins
B4F972	-1.62798	DOWN	Glutamate decarboxylase (EC 4.1.1.15)	Synthesis of Proteins
B6SLK4	-2.44766	DOWN	Elongation factor 1-beta	Synthesis of Proteins
B6SST7	-2.3366	DOWN	Large ribosomal subunit protein uL5c (50S ribosomal protein L5, chloroplastic)	Synthesis of Proteins
C3UZ63;A0A1D6QKI4;A0A1D6QKI7;A0A1D6QKI8	-2.91902	DOWN	HSP protein	Synthesis of Proteins
P25462;B4FMX4;A0A1D6JGF2;A0A1D6JGF4	-4.13588	DOWN	Glutamine synthetase, chloroplastic (EC 6.3.1.2) (GS2) (Glutamate--ammonia ligase)	Synthesis of Proteins
A0A096SZL3;A0A1D6MBJ6;A0A1D6MBJ9	4.73959	UP	DNAJ heat shock N-terminal domain-containing protein	Synthesis of Proteins
A0A1D6L7H9;B4F9J5;A0A1D6L7I6;A0A1D6L7I2;Q43260;A0A1D6L7I7;A0A1D6L7H8;A0A1D6L7I4	1.76184	UP	Glutamate dehydrogenase	Synthesis of Proteins
B4FH57;A0A1D6GD77;A0A1D6GD78	1.73651	UP	Elongation factor Tu	Synthesis of Proteins
B6SQH6	1.40096	UP	Mitochondrial import inner membrane translocase subunit	Synthesis of Proteins
B6TIP7;A0A1D6GVX5;A0A1D6GVX7;A0A1D6GVX4	1.96799	UP	Peptidyl-prolyl cis-trans isomerase (PPIase) (EC 5.2.1.8)	Synthesis of Proteins
P80608;B8A377;A0A1D6KGP0	1.36085	UP	Cysteine synthase (CSase) (EC 2.5.1.47) (O-acetylserine (thiol)-lyase) (OAS-TL) (O-acetylserine sulfhydrylase)	Synthesis of Proteins
B4FY74;Q9ZT66	1.70323	UP	Alpha/beta-Hydrolases superfamily protein	Xenobiotics biodegradation and metabolism
